# Supplementary material for: Structural Exploration of Zirconium Metal–Organic Frameworks Through Linker Desymmetrization and Modulator Compensation
Source: Adv Mater. 2025 Dec 22;38(10):e14373. doi: 10.1002/adma.202514373 (PMC12910544; doi:10.1002/adma.202514373)
Supplement: Supplementary file 2 — Supporting File 2: adma71841‐sup‐0002‐Data.zip [file ADMA-38-e14373-s001.zip]

Archive with 2 entries (2 files):
- PCN-1005.cif
- PCN-1006.cif
