# Supplementary material for: Structural Exploration of Zirconium Metal–Organic Frameworks Through Linker Desymmetrization and Modulator Compensation
Source: Adv Mater. 2025 Dec 22;38(10):e14373. doi: 10.1002/adma.202514373 (PMC12910544; doi:10.1002/adma.202514373)
Supplement: Supplementary file 2 — Supporting File 2: adma71841‐sup‐0002‐Data.zip [file ADMA-38-e14373-s001.zip › PCN-1005.cif]

data_lr-3-10-8-2_auto
_audit_creation_date               2025-05-20
_audit_creation_method
;
Olex2 1.3
(compiled 2020.11.12 svn.r5f609507 for OlexSys, GUI svn.r6408)
;
_shelx_SHELXL_version_number       '2019/3'
_audit_contact_author_address      ?
_audit_contact_author_email        ?
_audit_contact_author_name         ''
_audit_contact_author_phone        ?
_publ_contact_author_id_orcid      ?
_publ_section_references
;
Dolomanov, O.V., Bourhis, L.J., Gildea, R.J, Howard, J.A.K. & Puschmann, H.
 (2009), J. Appl. Cryst. 42, 339-341.

Sheldrick, G.M. (2015). Acta Cryst. C71, 3-8.
;
_chemical_name_common              ?
_chemical_name_systematic          ?
_chemical_formula_moiety           'C101 H74 O34 Zr6, C3 H7 N O'
_chemical_formula_sum              'C104 H81 N O35 Zr6'
_chemical_formula_weight           2452.01
_chemical_absolute_configuration   ?
_chemical_melting_point            ?
_chemical_oxdiff_usercomment       CHNNiBr
loop_
  _atom_type_symbol
  _atom_type_description
  _atom_type_scat_dispersion_real
  _atom_type_scat_dispersion_imag
  _atom_type_scat_source
 'C' 'C' 0.0181 0.0091 'International Tables Vol C Tables 4.2.6.8 and 6.1.1.4'
 'H' 'H' 0.0000 0.0000 'International Tables Vol C Tables 4.2.6.8 and 6.1.1.4'
 'N' 'N' 0.0311 0.0180 'International Tables Vol C Tables 4.2.6.8 and 6.1.1.4'
 'O' 'O' 0.0492 0.0322 'International Tables Vol C Tables 4.2.6.8 and 6.1.1.4'
 'Zr' 'Zr' -0.1862 2.2449
 'International Tables Vol C Tables 4.2.6.8 and 6.1.1.4'

_shelx_space_group_comment
;
The symmetry employed for this shelxl refinement is uniquely defined
by the following loop, which should always be used as a source of
symmetry information in preference to the above space-group names.
They are only intended as comments.
;
_space_group_crystal_system        'orthorhombic'
_space_group_IT_number             19
_space_group_name_H-M_alt          'P 21 21 21'
_space_group_name_Hall             'P 2ac 2ab'
loop_
  _space_group_symop_operation_xyz
 'x, y, z'
 '-x+1/2, -y, z+1/2'
 '-x, y+1/2, -z+1/2'
 'x+1/2, -y+1/2, -z'

_cell_length_a                     34.4104(3)
_cell_length_b                     25.3123(2)
_cell_length_c                     20.7123(2)
_cell_angle_alpha                  90
_cell_angle_beta                   90
_cell_angle_gamma                  90
_cell_volume                       18040.5(3)
_cell_formula_units_Z              4
_cell_measurement_reflns_used      53543
_cell_measurement_temperature      100.03(16)
_cell_measurement_theta_max        72.1100
_cell_measurement_theta_min        2.4720
_shelx_estimated_absorpt_T_max     ?
_shelx_estimated_absorpt_T_min     ?
_exptl_absorpt_coefficient_mu      3.149
_exptl_absorpt_correction_T_max    1.00000
_exptl_absorpt_correction_T_min    0.72892
_exptl_absorpt_correction_type     multi-scan
_exptl_absorpt_process_details
;
CrysAlisPro 1.171.43.128a (Rigaku Oxford Diffraction, 2024)
Empirical absorption correction using spherical harmonics,
implemented in SCALE3 ABSPACK scaling algorithm.
;
_exptl_absorpt_special_details     ?
_exptl_crystal_colour              'clear light colourless'
_exptl_crystal_colour_lustre       clear
_exptl_crystal_colour_modifier     light
_exptl_crystal_colour_primary      colourless
_exptl_crystal_density_diffrn      0.903
_exptl_crystal_density_meas        ?
_exptl_crystal_density_method      ?
_exptl_crystal_description         block
_exptl_crystal_F_000               4928
_exptl_crystal_size_max            0.1
_exptl_crystal_size_mid            0.1
_exptl_crystal_size_min            0.1
_exptl_transmission_factor_max     ?
_exptl_transmission_factor_min     ?
_diffrn_reflns_av_R_equivalents    0.0389
_diffrn_reflns_av_unetI/netI       0.0371
_diffrn_reflns_Laue_measured_fraction_full  0.993
_diffrn_reflns_Laue_measured_fraction_max  0.945
_diffrn_reflns_limit_h_max         41
_diffrn_reflns_limit_h_min         -28
_diffrn_reflns_limit_k_max         30
_diffrn_reflns_limit_k_min         -30
_diffrn_reflns_limit_l_max         25
_diffrn_reflns_limit_l_min         -25
_diffrn_reflns_number              88914
_diffrn_reflns_point_group_measured_fraction_full  0.942
_diffrn_reflns_point_group_measured_fraction_max  0.883
_diffrn_reflns_theta_full          67.684
_diffrn_reflns_theta_max           72.765
_diffrn_reflns_theta_min           2.490
_diffrn_ambient_environment        N~2~
_diffrn_ambient_temperature        100.03(16)
_diffrn_detector                   ?
_diffrn_detector_area_resol_mean   10.0000
_diffrn_detector_type              ?
_diffrn_measured_fraction_theta_full  0.993
_diffrn_measured_fraction_theta_max  0.945
_diffrn_measurement_details
;
List of Runs (angles in degrees, time in seconds):

  # Type    Start    End  Width  t~exp~   \w     \q     \k     \f   Frames
--------------------------------------------------------------------------
  1  \w     66.00 120.00   0.50   22.00    --   47.48 171.00-152.00  108
  2  \w   -165.00 -78.00   0.50   88.00    --  -91.75 -38.00  50.00  174
  3  \w   -163.00 -79.00   0.50   88.00    --  -91.75 -86.00-133.00  168
  4  \w    101.00 167.00   0.50   88.00    --   97.99 115.00  64.00  132
  5  \w    -12.00  28.00   0.50   22.00    --  -47.48  19.00 -60.00   80
  6  \w    -12.00  28.00   0.50   22.00    --  -47.48  19.00  90.00   80
  7  \w    -12.00  28.00   0.50   22.00    --  -47.48  19.00 -30.00   80
  8  \w    -85.00 -22.00   0.50   88.00    --  -91.75 125.00 -90.00  126
  9  \w    -67.00 -19.00   0.50   88.00    --  -91.75  57.00   0.00   96
 10  \w    103.00 171.00   0.50   88.00    --   97.99  57.00-120.00  136
 11  \w   -120.00 -60.00   0.50   22.00    --  -47.48 -38.00 150.00  120
 12  \w    -12.00  28.00   0.50   22.00    --  -47.48  19.00-180.00   80
;
_diffrn_measurement_device         'four-circle diffractometer'
_diffrn_measurement_device_type    ?
_diffrn_measurement_method         '\w scans'
_diffrn_orient_matrix_type        
 'CrysAlisPro convention (1999,Acta A55,543-557)'
_diffrn_orient_matrix_UB_11        0.0134255000
_diffrn_orient_matrix_UB_12        0.0562291000
_diffrn_orient_matrix_UB_13        -0.0177871000
_diffrn_orient_matrix_UB_21        -0.0169339000
_diffrn_orient_matrix_UB_22        0.0209878000
_diffrn_orient_matrix_UB_23        0.0638880000
_diffrn_orient_matrix_UB_31        0.0391915000
_diffrn_orient_matrix_UB_32        -0.0101730000
_diffrn_orient_matrix_UB_33        0.0336927000
_diffrn_radiation_monochromator    ?
_diffrn_radiation_probe            x-ray
_diffrn_radiation_type             'Cu K\a'
_diffrn_radiation_wavelength       1.54184
_diffrn_source                     ?
_diffrn_source_target              Mo
_diffrn_source_type                'PhotonJet (Cu) X-ray Source'
_reflns_Friedel_coverage           0.748
_reflns_Friedel_fraction_full      0.884
_reflns_Friedel_fraction_max       0.812
_reflns_number_gt                  29800
_reflns_number_total               31748
_reflns_odcompleteness_completeness  99.60
_reflns_odcompleteness_iscentric   1
_reflns_odcompleteness_theta       64.99
_reflns_special_details
;
 Reflections were merged by SHELXL according to the crystal
 class for the calculation of statistics and refinement.
 
 Structure factors included contributions from the .fab file.
 
 _reflns_Friedel_fraction is defined as the number of unique
 Friedel pairs measured divided by the number that would be
 possible theoretically, ignoring centric projections and
 systematic absences.
;
_reflns_threshold_expression       'I > 2\s(I)'
_computing_cell_refinement         'CrysAlisPro 1.171.43.128a (Rigaku OD, 2024)'
_computing_data_collection         'CrysAlisPro 1.171.43.128a (Rigaku OD, 2024)'
_computing_data_reduction          'CrysAlisPro 1.171.43.128a (Rigaku OD, 2024)'
_computing_molecular_graphics      'Olex2 1.3 (Dolomanov et al., 2009)'
_computing_publication_material    'Olex2 1.3 (Dolomanov et al., 2009)'
_computing_structure_refinement    'SHELXL 2019/3 (Sheldrick, 2015)'
_computing_structure_solution      'SHELXT 2018/2 (Sheldrick, 2018)'
_refine_diff_density_max           1.764
_refine_diff_density_min           -1.791
_refine_diff_density_rms           0.108
_refine_ls_abs_structure_details
;
 Flack x determined using 12061 quotients [(I+)-(I-)]/[(I+)+(I-)]
 (Parsons, Flack and Wagner, Acta Cryst. B69 (2013) 249-259).
;
_refine_ls_abs_structure_Flack     0.493(4)
_refine_ls_extinction_coef         .
_refine_ls_extinction_method       none
_refine_ls_goodness_of_fit_ref     1.048
_refine_ls_hydrogen_treatment      constr
_refine_ls_matrix_type             full
_refine_ls_number_parameters       1267
_refine_ls_number_reflns           31748
_refine_ls_number_restraints       252
_refine_ls_R_factor_all            0.0577
_refine_ls_R_factor_gt             0.0546
_refine_ls_restrained_S_all        1.058
_refine_ls_shift/su_max            0.002
_refine_ls_shift/su_mean           0.000
_refine_ls_structure_factor_coef   Fsqd
_refine_ls_weighting_details      
 'w=1/[\s^2^(Fo^2^)+(0.1066P)^2^+28.9575P] where P=(Fo^2^+2Fc^2^)/3'
_refine_ls_weighting_scheme        calc
_refine_ls_wR_factor_gt            0.1534
_refine_ls_wR_factor_ref           0.1578
_refine_special_details            ?
_olex2_refinement_description
;
1. Fixed Uiso
 At 1.2 times of:
  All C(H) groups
 At 1.5 times of:
  All C(H,H,H) groups, All O(H) groups, All O(H,H) groups
2. Uiso/Uaniso restraints and constraints
C12 \\sim C17 \\sim C19 \\sim C27 \\sim C18 \\sim C16: within 2A with sigma of
0.01 and sigma for terminal atoms of 0.01 within 2A
C14 \\sim C03O \\sim C032 \\sim C046 \\sim C63 \\sim C: within 2A with sigma of
0.01 and sigma for terminal atoms of 0.01 within 2A
C03L \\sim C03Z \\sim C72 \\sim C41 \\sim C57 \\sim C34: within 2A with sigma
of 0.01 and sigma for terminal atoms of 0.01 within 2A
C02Y \\sim C03X \\sim C044 \\sim C045 \\sim C51 \\sim C041: within 2A with
sigma of 0.01 and sigma for terminal atoms of 0.01 within 2A
C03K \\sim C03G \\sim C02V \\sim C03F \\sim C03D \\sim C02O: within 2A with
sigma of 0.01 and sigma for terminal atoms of 0.01 within 2A
C03M \\sim C03V \\sim C03U \\sim C02R \\sim C03J \\sim C042: within 2A with
sigma of 0.01 and sigma for terminal atoms of 0.01 within 2A
C039 \\sim C02U \\sim C034 \\sim C037 \\sim C03I \\sim C03Q: within 2A with
sigma of 0.01 and sigma for terminal atoms of 0.01 within 2A
O038 \\sim O00Z: within 2A with sigma of 0.01 and sigma for terminal atoms of
0.01 within 2A
O011 \\sim O1: within 2A with sigma of 0.01 and sigma for terminal atoms of
0.01 within 2A
Uanis(O1) = Uanis(O011)
3.a Rotating group:
 O00Q(H00a,H00d), O00Y(H00e,H00f), O011(H01a,H01b), O1(H1)
3.b Ternary CH refined with riding coordinates:
 O007(H007), O008(H008), O009(H009), O00B(H00B), O00C(H00C), O00L(H00L),
 O00N(H00N), O00O(H00O)
3.c Aromatic/amide H refined with riding coordinates:
 C013(H013), C016(H016), C01B(H01c), C01E(H01E), C01H(H01H), C01I(H01I),
 C01K(H01K), C01P(H01P), C01U(H01U), C01W(H01W), C01Z(H01Z), C22(H22), C4(H4),
 C5(H5), C23(H23), C6(H6), C028(H028), C8(H8), C9(H9), C02B(H02B), C10(H10),
 C24(H24), C11(H11), C02H(H02H), C13(H13), C03J(H03J), C042(H042), C03V(H03V),
 C03U(H03U), C26(H26), C02U(H02U), C03Q(H03Q), C03I(H03I), C034(H034),
 C03X(H03X), C044(H044), C045(H045), C51(H51), C041(H041), C031(H031), C16(H16),
  C035(H035), C036(H036), C17(H17), C03D(H03D), C03F(H03F), C03G(H03G),
 C03K(H03K), C34(H34), C57(H57), C41(H41), C72(H72), C03Z(H03Z), C03O(H03O),
 C18(H18), C19(H19), C046(H046), C(H), C14(H14), C63(H63)
3.d Fitted hexagon refined as free rotating group:
 C02R(C03J,C042,C03M,C03V,C03U), C02U(C039,C03Q,C03I,C037,C034), C02Y(C03X,
 C044,C045,C51,C041), C03L(C34,C57,C41,C72,C03Z)
3.e Idealised Me refined as rotating group:
 C03B(H03a,H03b,H03c), C040(H04a,H04b,H04c)
;
_atom_sites_solution_hydrogens     mixed
_atom_sites_solution_primary       ?
_atom_sites_solution_secondary     ?
loop_
  _atom_site_label
  _atom_site_type_symbol
  _atom_site_fract_x
  _atom_site_fract_y
  _atom_site_fract_z
  _atom_site_U_iso_or_equiv
  _atom_site_adp_type
  _atom_site_occupancy
  _atom_site_site_symmetry_order
  _atom_site_calc_flag
  _atom_site_refinement_flags_posn
  _atom_site_refinement_flags_adp
  _atom_site_refinement_flags_occupancy
  _atom_site_disorder_assembly
  _atom_site_disorder_group
 Zr1 Zr 0.52265(2) 0.62410(2) 0.21500(3) 0.02416(14) Uani 1 1 d . . . . .
 Zr5 Zr 0.48596(2) 0.80000(2) 0.29763(3) 0.02440(14) Uani 1 1 d . . . . .
 Zr3 Zr 0.49330(2) 0.74372(2) 0.14463(3) 0.02530(14) Uani 1 1 d . . . . .
 Zr4 Zr 0.57365(2) 0.74102(2) 0.24916(3) 0.02696(14) Uani 1 1 d . . . . .
 Zr2 Zr 0.43562(2) 0.68416(2) 0.26418(3) 0.02631(14) Uani 1 1 d . . . . .
 Zr Zr 0.51639(2) 0.68059(2) 0.36849(3) 0.02901(15) Uani 1 1 d . . . . .
 O007 O 0.52130(17) 0.77356(19) 0.2247(2) 0.0338(12) Uani 1 1 d . . . . .
 H007 H 0.530348 0.808170 0.206943 0.051 Uiso 1 1 calc R U . . .
 O008 O 0.48200(15) 0.6295(2) 0.3007(2) 0.0297(11) Uani 1 1 d . . . . .
 H008 H 0.472742 0.595034 0.318753 0.045 Uiso 1 1 calc R U . . .
 O009 O 0.54067(17) 0.7593(2) 0.3399(3) 0.0347(12) Uani 1 1 d . . . . .
 H009 H 0.555072 0.779186 0.374094 0.052 Uiso 1 1 calc R U . . .
 O00A O 0.52531(15) 0.32513(19) 0.3754(3) 0.0325(12) Uani 1 1 d . . . . .
 O00B O 0.47814(17) 0.67533(19) 0.1932(2) 0.0293(11) Uani 1 1 d . . . . .
 H00B H 0.463757 0.655340 0.159055 0.044 Uiso 1 1 calc R U . . .
 O00C O 0.44858(14) 0.7631(2) 0.2212(2) 0.0262(10) Uani 1 1 d . . . . .
 H00C H 0.425654 0.784295 0.206691 0.039 Uiso 1 1 calc R U . . .
 O00D O 0.52823(14) 0.86356(18) 0.3082(3) 0.0292(11) Uani 1 1 d . . . . .
 O00E O 0.59531(17) 0.7773(2) 0.1616(3) 0.0341(12) Uani 1 1 d . . . . .
 O00F O 0.52307(14) 1.06328(17) 0.3012(3) 0.0253(10) Uani 1 1 d . . . . .
 O00G O 0.53907(16) 0.56173(19) 0.2805(3) 0.0300(11) Uani 1 1 d . . . . .
 O00H O 0.53017(15) 0.36431(17) 0.2771(3) 0.0270(11) Uani 1 1 d . . . . .
 O00I O 0.57890(16) 1.1030(2) 0.2737(3) 0.0347(12) Uani 1 1 d . . . . .
 O00J O 0.58607(16) 0.6062(2) 0.1964(3) 0.0402(14) Uani 1 1 d . . . . .
 O00K O 0.89342(18) 0.7585(2) 0.6910(3) 0.0413(14) Uani 1 1 d . . . . .
 O00L O 0.54602(15) 0.6933(2) 0.1642(2) 0.0288(11) Uani 1 1 d . . . . .
 H00L H 0.563301 0.685959 0.126485 0.043 Uiso 1 1 calc R U . . .
 O00M O 0.92547(15) 0.6830(2) 0.6732(3) 0.0345(12) Uani 1 1 d . . . . .
 O00N O 0.47224(16) 0.7238(2) 0.3266(3) 0.0324(12) Uani 1 1 d . . . . .
 H00N H 0.454766 0.730494 0.364269 0.049 Uiso 1 1 calc R U . . .
 O00O O 0.54677(14) 0.67267(19) 0.2832(3) 0.0282(11) Uani 1 1 d . . . . .
 H00O H 0.569663 0.651322 0.297476 0.042 Uiso 1 1 calc R U . . .
 O00P O 0.8933(2) 0.8063(2) -0.1881(3) 0.0457(15) Uani 1 1 d . . . . .
 O00Q O 0.5277(2) 0.5961(2) 0.1125(3) 0.0508(18) Uani 1 1 d . . . . .
 H00A H 0.509152 0.611084 0.086890 0.076 Uiso 1 1 d R U . . .
 H00D H 0.550152 0.607503 0.093801 0.076 Uiso 1 1 d R U . . .
 O00R O 0.4978(2) 0.2362(2) 1.0499(3) 0.0471(16) Uani 1 1 d . . . . .
 O00S O 0.54035(18) 0.59798(18) 0.3784(3) 0.0325(12) Uani 1 1 d . . . . .
 O00T O 0.61819(16) 0.6817(2) 0.2180(3) 0.0371(13) Uani 1 1 d . . . . .
 O00U O 0.54478(18) 0.7857(3) 0.0950(3) 0.0449(15) Uani 1 1 d . . . . .
 O00V O 0.5147(2) 0.3153(2) 1.0969(3) 0.0410(13) Uani 1 1 d . . . . .
 O00W O 0.4997(2) 0.7053(3) 0.0529(3) 0.0490(16) Uani 1 1 d . . . . .
 O00X O 0.58353(15) 0.8279(2) 0.2705(3) 0.0339(12) Uani 1 1 d . . . . .
 O00Y O 0.5707(2) 0.6831(2) 0.4329(3) 0.0531(17) Uani 1 1 d . . . . .
 H00E H 0.576503 0.716591 0.444997 0.080 Uiso 1 1 d R U . . .
 H00F H 0.592240 0.673115 0.410734 0.080 Uiso 1 1 d R U . . .
 O00Z O 0.62153(19) 0.7441(2) 0.3166(3) 0.0478(17) Uani 1 1 d . . . . .
 C010 C 0.5490(2) 0.4131(2) 0.3682(3) 0.0214(14) Uani 1 1 d . . . . .
 O011 O 0.4045(5) 0.6457(5) 0.3427(8) 0.148(5) Uani 1 1 d . . . . .
 H01A H 0.381080 0.657209 0.364201 0.222 Uiso 1 1 d R U . . .
 H01B H 0.410951 0.613230 0.364782 0.222 Uiso 1 1 d R U . . .
 O012 O 0.9346(2) 0.7676(2) -0.1017(4) 0.0536(18) Uani 1 1 d . . . . .
 C013 C 0.5422(2) 0.4615(3) 0.3378(4) 0.0279(15) Uani 1 1 d . . . . .
 H013 H 0.529299 0.463066 0.297257 0.033 Uiso 1 1 calc R U . . .
 C015 C 0.5547(2) 0.5070(3) 0.3684(4) 0.0269(15) Uani 1 1 d . . . . .
 C016 C 0.5687(2) 0.4093(3) 0.4255(4) 0.0290(16) Uani 1 1 d . . . . .
 H016 H 0.572980 0.375807 0.444938 0.035 Uiso 1 1 calc R U . . .
 C018 C 0.5828(2) 0.9176(3) 0.2936(4) 0.0314(17) Uani 1 1 d . . . . .
 C019 C 0.6061(2) 0.8149(3) 0.0611(5) 0.044(2) Uani 1 1 d . . . . .
 C01A C 0.5448(2) 0.5581(3) 0.3398(4) 0.0307(16) Uani 1 1 d . . . . .
 C01B C 0.6211(2) 1.0139(3) 0.2932(4) 0.0295(16) Uani 1 1 d . . . . .
 H01C H 0.633846 1.047195 0.293343 0.035 Uiso 1 1 calc R U . . .
 C01C C 0.5827(2) 0.4563(3) 0.4556(4) 0.0355(18) Uani 1 1 d . . . . .
 C01E C 0.7034(3) 0.9415(5) 0.2326(5) 0.052(2) Uani 1 1 d . . . . .
 H01E H 0.687821 0.919986 0.205299 0.063 Uiso 1 1 calc R U . . .
 C01F C 0.5627(2) 0.8671(3) 0.2928(4) 0.0326(18) Uani 1 1 d . . . . .
 C01G C 0.5593(2) 1.0637(3) 0.2898(3) 0.0234(14) Uani 1 1 d . . . . .
 C01H C 0.5625(3) 0.9652(3) 0.2980(4) 0.0328(17) Uani 1 1 d . . . . .
 H01H H 0.535041 0.964573 0.302171 0.039 Uiso 1 1 calc R U . . .
 C01I C 0.6373(2) 0.4893(3) 0.5243(4) 0.0317(17) Uani 1 1 d . . . . .
 H01I H 0.646837 0.507999 0.487810 0.038 Uiso 1 1 calc R U . . .
 C01J C 0.8950(2) 0.7101(3) 0.6759(4) 0.0322(17) Uani 1 1 d . . . . .
 C01K C 0.5741(2) 0.5046(3) 0.4267(4) 0.0350(18) Uani 1 1 d . . . . .
 H01K H 0.581674 0.536465 0.447486 0.042 Uiso 1 1 calc R U . . .
 C20 C 0.6430(2) 0.9682(3) 0.2898(4) 0.0307(16) Uani 1 1 d . . . . .
 C01M C 0.5790(2) 0.7911(3) 0.1089(5) 0.036(2) Uani 1 1 d . . . . .
 C1 C 0.6040(3) 0.4561(3) 0.5172(4) 0.0377(19) Uani 1 1 d . . . . .
 C01O C 0.7915(3) 0.6280(4) 0.6174(5) 0.048(2) Uani 1 1 d . . . . .
 C01P C 0.5908(3) 0.4296(4) 0.5711(4) 0.043(2) Uani 1 1 d . . . . .
 H01P H 0.568489 0.407725 0.567578 0.052 Uiso 1 1 calc R U . . .
 C01Q C 0.5342(2) 0.3628(3) 0.3359(3) 0.0277(16) Uani 1 1 d . . . . .
 C01R C 0.6853(2) 0.9702(3) 0.2806(4) 0.0367(18) Uani 1 1 d . . . . .
 C01S C 0.6897(3) 0.5287(4) 0.5904(5) 0.049(2) Uani 1 1 d . . . . .
 C21 C 0.5812(2) 1.0121(3) 0.2963(4) 0.0331(17) Uani 1 1 d . . . . .
 C01U C 0.6232(2) 0.9195(3) 0.2884(4) 0.0288(15) Uani 1 1 d . . . . .
 H01U H 0.637478 0.887619 0.283856 0.035 Uiso 1 1 calc R U . . .
 C2 C 0.7552(3) 0.5955(4) 0.6070(5) 0.049(2) Uani 1 1 d . . . . .
 C01W C 0.7086(3) 1.0039(4) 0.3204(5) 0.043(2) Uani 1 1 d . . . . .
 H01W H 0.697083 1.023962 0.354138 0.052 Uiso 1 1 calc R U . . .
 C01X C 0.5244(3) 0.3031(4) 0.9859(4) 0.049(2) Uani 1 1 d . . . . .
 C01Y C 0.8591(2) 0.6847(3) 0.6524(4) 0.0317(17) Uani 1 1 d . . . . .
 C01Z C 0.7514(3) 0.5653(4) 0.5534(5) 0.053(2) Uani 1 1 d . . . . .
 H01Z H 0.771297 0.566236 0.521628 0.064 Uiso 1 1 calc R U . . .
 C3 C 0.6095(3) 0.4342(4) 0.6314(5) 0.052(3) Uani 1 1 d . . . . .
 C22 C 0.6145(3) 0.8592(5) -0.0393(6) 0.057(3) Uani 1 1 d . . . . .
 H22 H 0.603848 0.874535 -0.077212 0.068 Uiso 1 1 calc R U . . .
 C022 C 0.7433(3) 0.9427(6) 0.2224(6) 0.071(4) Uani 1 1 d . . . . .
 C4 C 0.8278(3) 0.6102(4) 0.6006(5) 0.047(2) Uani 1 1 d . . . . .
 H4 H 0.829443 0.578698 0.575812 0.056 Uiso 1 1 calc R U . . .
 C5 C 0.7886(3) 0.6777(4) 0.6532(7) 0.062(3) Uani 1 1 d . . . . .
 H5 H 0.764212 0.691653 0.666110 0.075 Uiso 1 1 calc R U . . .
 C23 C 0.5905(3) 0.8320(4) 0.0011(5) 0.051(2) Uani 1 1 d . . . . .
 H23 H 0.564260 0.824734 -0.010339 0.062 Uiso 1 1 calc R U . . .
 C6 C 0.6424(3) 0.4649(5) 0.6358(4) 0.054(3) Uani 1 1 d . . . . .
 H6 H 0.656304 0.466001 0.675329 0.065 Uiso 1 1 calc R U . . .
 C7 C 0.6558(3) 0.4947(3) 0.5828(4) 0.042(2) Uani 1 1 d . . . . .
 C028 C 0.5472(4) 0.3488(6) 0.9850(5) 0.077(4) Uani 1 1 d . . . . .
 H028 H 0.552758 0.367745 1.023482 0.092 Uiso 1 1 calc R U . . .
 C8 C 0.8227(3) 0.7033(4) 0.6676(6) 0.057(3) Uani 1 1 d . . . . .
 H8 H 0.821070 0.736188 0.689461 0.069 Uiso 1 1 calc R U . . .
 C9 C 0.7196(3) 0.5333(4) 0.5434(5) 0.049(2) Uani 1 1 d . . . . .
 H9 H 0.717617 0.513836 0.504274 0.059 Uiso 1 1 calc R U . . .
 C02B C 0.7657(3) 0.9788(7) 0.2610(7) 0.082(5) Uani 1 1 d . . . . .
 H02B H 0.792722 0.983314 0.253485 0.099 Uiso 1 1 calc R U . . .
 C02C C 0.5113(3) 0.2826(3) 1.0506(4) 0.0394(19) Uani 1 1 d . . . . .
 C10 C 0.8625(3) 0.6352(4) 0.6175(5) 0.046(2) Uani 1 1 d . . . . .
 H10 H 0.887122 0.620642 0.606651 0.056 Uiso 1 1 calc R U . . .
 C24 C 0.6436(3) 0.8224(4) 0.0760(7) 0.061(3) Uani 1 1 d . . . . .
 H24 H 0.653756 0.809116 0.115446 0.074 Uiso 1 1 calc R U . . .
 C11 C 0.6954(3) 0.5608(6) 0.6453(5) 0.067(4) Uani 1 1 d . . . . .
 H11 H 0.676770 0.558935 0.679041 0.081 Uiso 1 1 calc R U . . .
 C02H C 0.5616(5) 0.3658(7) 0.9246(6) 0.099(6) Uani 1 1 d . . . . .
 H02H H 0.578980 0.394908 0.923639 0.119 Uiso 1 1 calc R U . . .
 C12 C 0.5933(4) 0.4078(5) 0.6895(5) 0.070(3) Uani 1 1 d . U . . .
 C13 C 0.7262(3) 0.5946(5) 0.6528(5) 0.062(3) Uani 1 1 d . . . . .
 H13 H 0.727514 0.617251 0.689290 0.074 Uiso 1 1 calc R U . . .
 C02K C 0.6164(3) 0.6335(4) 0.2017(5) 0.045(2) Uani 1 1 d . . . . .
 C02L C 0.7473(3) 1.0067(5) 0.3089(6) 0.058(3) Uani 1 1 d . . . . .
 C27 C 0.5661(5) 0.3648(7) 0.8042(6) 0.098(4) Uani 1 1 d . U . . .
 C02N C 0.9017(3) 0.7908(5) -0.1250(5) 0.060(3) Uani 1 1 d . . . . .
 C02O C 0.7723(3) 1.0403(6) 0.3534(6) 0.074(3) Uani 1 1 d . U . . .
 O02P O 0.4780(4) 0.6283(4) 0.0246(6) 0.100(3) Uani 1 1 d . . . . .
 C25 C 0.6533(3) 0.8653(5) -0.0275(7) 0.068(3) Uani 1 1 d . . . . .
 C02R C 0.7588(3) 0.9173(5) 0.1638(5) 0.115(5) Uani 1 1 d G U . . .
 C03J C 0.7518(3) 0.8641(5) 0.1516(5) 0.129(5) Uani 1 1 d G U . . .
 H03J H 0.735240 0.844511 0.179401 0.155 Uiso 1 1 calc R U . . .
 C042 C 0.7689(4) 0.8397(5) 0.0987(7) 0.138(5) Uani 1 1 d G U . . .
 H042 H 0.764135 0.803404 0.090320 0.166 Uiso 1 1 calc R U . . .
 C03M C 0.7931(3) 0.8685(6) 0.0580(5) 0.130(5) Uani 1 1 d G U . . .
 C03V C 0.8002(3) 0.9216(6) 0.0702(6) 0.131(5) Uani 1 1 d G U . . .
 H03V H 0.816694 0.941226 0.042389 0.158 Uiso 1 1 calc R U . . .
 C03U C 0.7830(3) 0.9460(5) 0.1231(7) 0.137(5) Uani 1 1 d G U . . .
 H03U H 0.787799 0.982333 0.131470 0.165 Uiso 1 1 calc R U . . .
 C26 C 0.6673(4) 0.8495(6) 0.0338(7) 0.077(4) Uani 1 1 d . . . . .
 H26 H 0.693223 0.857624 0.046018 0.092 Uiso 1 1 calc R U . . .
 C15 C 0.5518(5) 0.3425(5) 0.8677(5) 0.078(4) Uani 1 1 d . . . . .
 C02U C 0.8210(3) 0.8645(4) -0.0487(5) 0.108(4) Uani 1 1 d G U . . .
 H02U H 0.803820 0.892740 -0.058549 0.129 Uiso 1 1 calc R U . . .
 C039 C 0.8201(4) 0.8412(5) 0.0120(5) 0.117(5) Uani 1 1 d G U . . .
 C03Q C 0.8453(4) 0.7998(5) 0.0264(4) 0.139(5) Uani 1 1 d G U . . .
 H03Q H 0.844698 0.783884 0.067867 0.166 Uiso 1 1 calc R U . . .
 C03I C 0.8714(4) 0.7819(5) -0.0200(5) 0.122(5) Uani 1 1 d G U . . .
 H03I H 0.888560 0.753650 -0.010161 0.147 Uiso 1 1 calc R U . . .
 C037 C 0.8722(4) 0.8052(5) -0.0807(4) 0.115(5) Uani 1 1 d G U . . .
 C034 C 0.8471(4) 0.8465(4) -0.0951(4) 0.101(4) Uani 1 1 d G U . . .
 H034 H 0.847683 0.862506 -0.136579 0.121 Uiso 1 1 calc R U . . .
 C02V C 0.8190(3) 1.1036(6) 0.4314(6) 0.073(3) Uani 1 1 d . U . . .
 C02X C 0.4844(5) 0.6771(5) 0.0170(7) 0.089(5) Uani 1 1 d . . . . .
 C02Y C 0.65398(19) 0.6065(4) 0.1928(10) 0.145(6) Uani 1 1 d G U . . .
 C03X C 0.6548(2) 0.5548(4) 0.1703(10) 0.165(6) Uani 1 1 d G U . . .
 H03X H 0.631164 0.536463 0.162362 0.198 Uiso 1 1 calc R U . . .
 C044 C 0.6902(3) 0.5298(4) 0.1593(11) 0.198(7) Uani 1 1 d G U . . .
 H044 H 0.690725 0.494479 0.143934 0.238 Uiso 1 1 calc R U . . .
 C045 C 0.7247(2) 0.5566(5) 0.1709(12) 0.195(7) Uani 1 1 d G U . . .
 H045 H 0.748924 0.539547 0.163461 0.234 Uiso 1 1 calc R U . . .
 C51 C 0.72393(19) 0.6083(5) 0.1935(11) 0.181(7) Uani 1 1 d G U . . .
 H51 H 0.747563 0.626599 0.201415 0.217 Uiso 1 1 calc R U . . .
 C041 C 0.6886(2) 0.6332(4) 0.2044(10) 0.158(6) Uani 1 1 d G U . . .
 H041 H 0.688002 0.668584 0.219844 0.189 Uiso 1 1 calc R U . . .
 N02Z N 0.5476(7) 0.4666(8) 0.0830(8) 0.148(8) Uani 1 1 d . . . . .
 C031 C 0.5144(6) 0.2793(7) 0.9292(6) 0.109(7) Uani 1 1 d . . . . .
 H031 H 0.498845 0.248296 0.929660 0.130 Uiso 1 1 calc R U . . .
 C032 C 0.4667(13) 0.7015(9) -0.0442(8) 0.216(9) Uani 1 1 d . U . . .
 C16 C 0.5535(5) 0.3986(7) 0.6966(6) 0.094(4) Uani 1 1 d . U . . .
 H16 H 0.535313 0.408215 0.664087 0.113 Uiso 1 1 calc R U . . .
 C035 C 0.5823(10) 0.4783(9) 0.0431(12) 0.155(13) Uani 1 1 d . . . . .
 H035 H 0.574067 0.480723 -0.000577 0.186 Uiso 1 1 calc R U . . .
 C036 C 0.5270(7) 0.3004(7) 0.8702(5) 0.126(8) Uani 1 1 d . . . . .
 H036 H 0.518144 0.284966 0.831054 0.151 Uiso 1 1 calc R U . . .
 O038 O 0.6079(4) 0.7858(9) 0.4110(9) 0.190(10) Uani 1 1 d . . . . .
 O03A O 0.6125(5) 0.4849(8) 0.0444(16) 0.212(13) Uani 1 1 d . . . . .
 C03B C 0.5516(5) 0.4610(7) 0.1493(9) 0.106(6) Uani 1 1 d . . . . .
 H03A H 0.578215 0.449725 0.159266 0.159 Uiso 1 1 calc R U . . .
 H03B H 0.533221 0.434421 0.164952 0.159 Uiso 1 1 calc R U . . .
 H03C H 0.546373 0.494901 0.170376 0.159 Uiso 1 1 calc R U . . .
 C17 C 0.6184(5) 0.3952(8) 0.7419(7) 0.103(4) Uani 1 1 d . U . . .
 H17 H 0.645474 0.400747 0.735646 0.124 Uiso 1 1 calc R U . . .
 C03D C 0.7651(4) 1.0423(6) 0.4192(7) 0.082(3) Uani 1 1 d . U . . .
 H03D H 0.744161 1.023003 0.437523 0.098 Uiso 1 1 calc R U . . .
 C03F C 0.7892(4) 1.0729(7) 0.4577(8) 0.085(3) Uani 1 1 d . U . . .
 H03F H 0.785220 1.073150 0.503058 0.102 Uiso 1 1 calc R U . . .
 C03G C 0.8270(4) 1.0940(8) 0.3707(8) 0.112(4) Uani 1 1 d . U . . .
 H03G H 0.851264 1.106672 0.355134 0.134 Uiso 1 1 calc R U . . .
 C03K C 0.8046(5) 1.0682(9) 0.3281(9) 0.117(4) Uani 1 1 d . U . . .
 H03K H 0.810073 1.068643 0.283202 0.140 Uiso 1 1 calc R U . . .
 C03L C 0.6716(3) 0.7999(5) 0.3636(7) 0.108(5) Uani 1 1 d G U . . .
 C34 C 0.6820(4) 0.8370(6) 0.4099(6) 0.142(5) Uani 1 1 d G U . . .
 H34 H 0.664118 0.846531 0.442824 0.170 Uiso 1 1 calc R U . . .
 C57 C 0.7186(5) 0.8603(6) 0.4080(8) 0.167(6) Uani 1 1 d G U . . .
 H57 H 0.725697 0.885665 0.439656 0.201 Uiso 1 1 calc R U . . .
 C41 C 0.7448(3) 0.8464(7) 0.3598(9) 0.158(6) Uani 1 1 d G U . . .
 H41 H 0.769786 0.862247 0.358543 0.190 Uiso 1 1 calc R U . . .
 C72 C 0.7344(4) 0.8092(7) 0.3135(7) 0.151(6) Uani 1 1 d G U . . .
 H72 H 0.752297 0.799695 0.280598 0.181 Uiso 1 1 calc R U . . .
 C03Z C 0.6978(4) 0.7860(5) 0.3154(6) 0.121(5) Uani 1 1 d G U . . .
 H03Z H 0.690718 0.760560 0.283765 0.145 Uiso 1 1 calc R U . . .
 C03N C 0.6302(4) 0.7754(5) 0.3642(7) 0.072(3) Uani 1 1 d . . . . .
 C03O C 0.4764(14) 0.7537(10) -0.0557(11) 0.235(9) Uani 1 1 d . U . . .
 H03O H 0.493220 0.771635 -0.026566 0.282 Uiso 1 1 calc R U . . .
 C18 C 0.5421(6) 0.3751(8) 0.7530(7) 0.106(4) Uani 1 1 d . U . . .
 H18 H 0.515613 0.365092 0.756903 0.128 Uiso 1 1 calc R U . . .
 C19 C 0.6056(6) 0.3734(9) 0.8077(9) 0.121(4) Uani 1 1 d . U . . .
 H19 H 0.621847 0.367008 0.843949 0.145 Uiso 1 1 calc R U . . .
 C040 C 0.5024(7) 0.4704(12) 0.0584(18) 0.211(18) Uani 1 1 d . . . . .
 H04A H 0.485249 0.455302 0.091309 0.316 Uiso 1 1 calc R U . . .
 H04B H 0.499537 0.450626 0.018003 0.316 Uiso 1 1 calc R U . . .
 H04C H 0.495548 0.507474 0.051161 0.316 Uiso 1 1 calc R U . . .
 C046 C 0.4495(13) 0.6701(10) -0.0897(10) 0.233(9) Uani 1 1 d . U . . .
 H046 H 0.446321 0.633285 -0.082550 0.279 Uiso 1 1 calc R U . . .
 C C 0.4451(16) 0.7465(12) -0.1498(15) 0.257(9) Uani 1 1 d . U . . .
 H H 0.437381 0.763700 -0.188467 0.309 Uiso 1 1 calc R U . . .
 C14 C 0.4627(14) 0.7790(10) -0.1066(12) 0.241(9) Uani 1 1 d . U . . .
 H14 H 0.464822 0.816162 -0.112357 0.289 Uiso 1 1 calc R U . . .
 C63 C 0.4365(15) 0.6942(12) -0.1483(13) 0.252(9) Uani 1 1 d . U . . .
 H63 H 0.423486 0.675843 -0.181923 0.302 Uiso 1 1 calc R U . . .
 O1 O 0.4806(5) 0.6485(5) 0.4332(8) 0.148(5) Uani 1 1 d . . . . .
 H1 H 0.480500 0.606376 0.440007 0.222 Uiso 1 1 d R U . . .

loop_
  _atom_site_aniso_label
  _atom_site_aniso_U_11
  _atom_site_aniso_U_22
  _atom_site_aniso_U_33
  _atom_site_aniso_U_23
  _atom_site_aniso_U_13
  _atom_site_aniso_U_12
 Zr1 0.0280(3) 0.0137(2) 0.0307(3) -0.0013(2) 0.0005(2) 0.0015(2)
 Zr5 0.0288(3) 0.0158(3) 0.0285(3) -0.0026(2) 0.0021(2) 0.0025(2)
 Zr3 0.0306(3) 0.0160(3) 0.0293(3) 0.0002(2) 0.0012(2) 0.0005(2)
 Zr4 0.0264(3) 0.0156(3) 0.0389(3) -0.0033(2) 0.0004(3) 0.0015(2)
 Zr2 0.0289(3) 0.0153(3) 0.0347(3) 0.0001(2) 0.0039(2) 0.0017(2)
 Zr 0.0408(4) 0.0161(3) 0.0302(3) -0.0003(2) -0.0016(3) 0.0037(3)
 O007 0.048(3) 0.022(2) 0.031(3) 0.004(2) -0.016(3) -0.011(2)
 O008 0.027(2) 0.031(3) 0.031(3) 0.003(2) 0.000(2) 0.006(2)
 O009 0.045(3) 0.020(2) 0.039(3) -0.002(2) 0.021(3) 0.011(2)
 O00A 0.027(3) 0.017(2) 0.053(3) 0.002(2) -0.009(2) 0.006(2)
 O00B 0.044(3) 0.019(2) 0.025(2) 0.0006(19) 0.005(2) 0.011(2)
 O00C 0.023(2) 0.022(2) 0.034(3) 0.005(2) 0.002(2) 0.001(2)
 O00D 0.027(3) 0.013(2) 0.048(3) 0.000(2) -0.005(2) 0.0022(19)
 O00E 0.043(3) 0.030(3) 0.030(3) 0.003(2) 0.017(2) 0.002(2)
 O00F 0.025(2) 0.011(2) 0.040(3) 0.0000(19) -0.010(2) 0.0093(19)
 O00G 0.043(3) 0.017(2) 0.030(3) 0.002(2) -0.009(2) -0.003(2)
 O00H 0.033(3) 0.011(2) 0.037(3) -0.007(2) -0.001(2) -0.0026(19)
 O00I 0.031(3) 0.019(2) 0.054(3) 0.001(2) -0.003(2) 0.000(2)
 O00J 0.027(3) 0.033(3) 0.060(4) 0.000(3) 0.008(3) 0.006(2)
 O00K 0.045(3) 0.026(3) 0.053(4) 0.001(3) -0.012(3) -0.011(3)
 O00L 0.034(3) 0.022(2) 0.030(3) 0.007(2) 0.005(2) 0.005(2)
 O00M 0.028(3) 0.022(2) 0.054(3) -0.014(2) -0.007(2) -0.008(2)
 O00N 0.035(3) 0.031(3) 0.031(3) -0.001(2) 0.007(2) -0.003(2)
 O00O 0.022(2) 0.018(2) 0.045(3) -0.001(2) 0.007(2) 0.0036(19)
 O00P 0.064(4) 0.026(3) 0.047(4) 0.001(3) 0.024(3) -0.011(3)
 O00Q 0.082(5) 0.038(3) 0.032(3) -0.017(3) 0.011(3) -0.023(3)
 O00R 0.077(5) 0.031(3) 0.033(3) 0.015(2) 0.008(3) -0.006(3)
 O00S 0.055(3) 0.009(2) 0.033(3) -0.006(2) -0.008(3) 0.003(2)
 O00T 0.031(3) 0.025(3) 0.056(4) -0.008(3) 0.007(3) 0.015(2)
 O00U 0.043(4) 0.056(4) 0.036(3) 0.007(3) 0.018(3) 0.004(3)
 O00V 0.063(4) 0.033(3) 0.027(3) 0.002(2) 0.000(3) 0.002(3)
 O00W 0.055(4) 0.063(4) 0.029(3) 0.004(3) 0.001(3) -0.002(3)
 O00X 0.027(3) 0.026(3) 0.049(3) -0.002(2) -0.006(2) 0.001(2)
 O00Y 0.080(5) 0.023(3) 0.055(4) -0.006(3) -0.016(4) 0.009(3)
 O00Z 0.051(4) 0.033(3) 0.058(4) -0.029(3) -0.029(3) 0.010(3)
 C010 0.030(3) 0.009(3) 0.025(3) 0.002(3) -0.001(3) -0.009(3)
 O011 0.171(10) 0.074(5) 0.199(11) 0.044(6) 0.117(9) 0.026(6)
 O012 0.049(4) 0.034(3) 0.078(5) -0.011(3) 0.029(4) 0.011(3)
 C013 0.034(4) 0.014(3) 0.036(4) -0.002(3) -0.013(3) -0.004(3)
 C015 0.030(4) 0.021(3) 0.030(4) -0.011(3) -0.002(3) -0.003(3)
 C016 0.030(4) 0.025(4) 0.031(4) 0.002(3) -0.012(3) -0.006(3)
 C018 0.035(4) 0.033(4) 0.026(4) -0.001(3) -0.009(3) 0.014(3)
 C019 0.031(4) 0.028(4) 0.073(6) 0.005(4) 0.009(4) 0.005(3)
 C01A 0.037(4) 0.027(4) 0.028(4) 0.001(3) -0.010(3) -0.005(3)
 C01B 0.016(3) 0.027(4) 0.045(4) -0.004(3) -0.010(3) -0.001(3)
 C01C 0.025(4) 0.034(4) 0.048(5) -0.010(4) -0.005(3) -0.005(3)
 C01E 0.031(4) 0.070(7) 0.056(6) -0.017(5) 0.004(4) 0.004(4)
 C01F 0.029(4) 0.006(3) 0.063(5) 0.004(3) -0.026(4) -0.007(3)
 C01G 0.037(4) 0.019(3) 0.015(3) 0.000(3) -0.008(3) 0.012(3)
 C01H 0.052(5) 0.008(3) 0.038(4) 0.000(3) 0.001(4) 0.007(3)
 C01I 0.034(4) 0.031(4) 0.030(4) 0.007(3) -0.003(3) -0.014(3)
 C01J 0.032(4) 0.020(3) 0.045(4) 0.012(3) -0.009(3) 0.006(3)
 C01K 0.036(4) 0.034(4) 0.036(4) 0.001(3) -0.021(3) -0.008(3)
 C20 0.023(4) 0.035(4) 0.033(4) -0.007(3) 0.002(3) 0.000(3)
 C01M 0.033(4) 0.012(3) 0.064(6) -0.005(3) 0.022(4) 0.000(3)
 C1 0.046(5) 0.029(4) 0.038(4) 0.005(3) -0.005(4) -0.021(4)
 C01O 0.041(5) 0.032(4) 0.071(6) -0.016(4) -0.023(5) -0.011(4)
 C01P 0.054(5) 0.043(5) 0.031(4) 0.004(4) -0.006(4) -0.027(4)
 C01Q 0.044(4) 0.016(3) 0.024(4) -0.004(3) -0.007(3) -0.008(3)
 C01R 0.030(4) 0.035(4) 0.044(5) -0.015(4) -0.009(3) 0.002(3)
 C01S 0.044(5) 0.057(6) 0.047(5) -0.005(5) -0.018(4) -0.004(4)
 C21 0.033(4) 0.033(4) 0.034(4) -0.003(3) -0.001(3) 0.012(3)
 C01U 0.022(3) 0.031(4) 0.034(4) -0.007(3) -0.005(3) 0.004(3)
 C2 0.033(4) 0.059(6) 0.054(6) -0.009(5) -0.019(4) -0.007(4)
 C01W 0.034(4) 0.040(5) 0.055(5) -0.008(4) -0.007(4) -0.004(4)
 C01X 0.077(7) 0.034(4) 0.035(4) 0.004(4) -0.005(4) -0.013(5)
 C01Y 0.022(3) 0.024(3) 0.049(5) -0.002(3) -0.015(3) -0.007(3)
 C01Z 0.053(6) 0.060(6) 0.046(5) 0.002(5) -0.015(5) -0.003(5)
 C3 0.064(6) 0.058(6) 0.035(5) 0.013(4) -0.014(4) -0.025(5)
 C22 0.050(6) 0.062(6) 0.059(6) 0.008(5) 0.019(5) -0.025(5)
 C022 0.040(5) 0.115(10) 0.059(7) -0.031(7) -0.001(5) -0.031(6)
 C4 0.045(5) 0.043(5) 0.053(5) -0.021(4) -0.010(4) 0.000(4)
 C5 0.042(5) 0.047(6) 0.099(9) -0.018(6) -0.014(6) 0.000(5)
 C23 0.057(6) 0.051(6) 0.046(5) -0.007(4) 0.003(4) -0.003(5)
 C6 0.057(6) 0.073(7) 0.031(5) 0.007(5) -0.026(4) -0.016(5)
 C7 0.052(5) 0.033(4) 0.042(5) 0.004(4) -0.006(4) -0.015(4)
 C028 0.108(10) 0.090(9) 0.033(5) -0.009(6) 0.018(6) -0.031(8)
 C8 0.032(4) 0.035(5) 0.105(9) -0.011(5) -0.014(5) 0.001(4)
 C9 0.042(5) 0.050(5) 0.055(6) -0.003(5) -0.017(4) -0.014(4)
 C02B 0.027(5) 0.144(13) 0.076(8) -0.033(9) -0.015(5) -0.013(6)
 C02C 0.047(5) 0.035(4) 0.036(4) 0.005(3) -0.001(4) 0.006(4)
 C10 0.048(5) 0.040(5) 0.051(5) -0.001(4) 0.000(4) -0.006(4)
 C24 0.035(5) 0.055(6) 0.094(9) 0.025(6) 0.003(5) -0.004(5)
 C11 0.031(5) 0.121(10) 0.050(6) -0.033(7) 0.005(4) -0.024(6)
 C02H 0.122(12) 0.118(12) 0.058(7) 0.006(8) 0.013(8) -0.085(11)
 C12 0.094(7) 0.088(7) 0.029(4) 0.010(5) -0.006(5) -0.037(6)
 C13 0.058(6) 0.078(8) 0.049(6) -0.020(5) -0.010(5) -0.031(6)
 C02K 0.054(5) 0.032(4) 0.050(5) -0.013(4) 0.015(4) -0.004(4)
 C02L 0.029(4) 0.073(7) 0.071(7) -0.035(6) 0.005(4) -0.018(5)
 C27 0.129(9) 0.115(8) 0.049(6) 0.029(6) 0.000(6) -0.061(8)
 C02N 0.063(6) 0.076(7) 0.040(5) -0.009(5) -0.008(5) -0.018(6)
 C02O 0.027(4) 0.119(8) 0.078(6) -0.046(6) 0.001(4) -0.028(5)
 O02P 0.114(8) 0.075(6) 0.110(8) 0.001(6) -0.020(7) 0.009(6)
 C25 0.041(5) 0.074(8) 0.090(9) 0.028(7) 0.028(6) -0.009(5)
 C02R 0.045(6) 0.181(12) 0.120(9) -0.055(9) 0.025(6) -0.006(8)
 C03J 0.072(7) 0.196(13) 0.119(9) -0.075(9) 0.029(7) 0.014(9)
 C042 0.079(8) 0.212(13) 0.123(10) -0.065(10) 0.033(7) 0.017(9)
 C03M 0.085(8) 0.197(13) 0.107(9) -0.059(9) 0.054(7) 0.007(9)
 C03V 0.084(8) 0.194(13) 0.117(9) -0.052(10) 0.044(7) -0.006(9)
 C03U 0.079(8) 0.199(13) 0.134(10) -0.049(10) 0.031(8) -0.019(9)
 C26 0.054(7) 0.085(9) 0.092(9) 0.043(8) 0.010(6) -0.019(6)
 C15 0.131(12) 0.073(8) 0.031(5) 0.017(5) 0.006(6) -0.052(8)
 C02U 0.130(9) 0.098(8) 0.095(8) -0.001(7) 0.047(8) 0.050(8)
 C039 0.145(9) 0.085(8) 0.120(8) 0.007(7) 0.101(8) 0.047(7)
 C03Q 0.169(10) 0.126(9) 0.122(9) 0.026(8) 0.100(8) 0.060(9)
 C03I 0.170(10) 0.099(8) 0.097(8) 0.026(7) 0.091(8) 0.062(8)
 C037 0.149(9) 0.118(9) 0.079(7) 0.025(7) 0.083(7) 0.057(8)
 C034 0.128(9) 0.094(8) 0.079(7) 0.009(6) 0.057(7) 0.058(7)
 C02V 0.044(5) 0.102(8) 0.072(6) -0.045(6) -0.008(5) -0.023(5)
 C02X 0.133(13) 0.045(6) 0.089(9) -0.008(6) -0.004(9) -0.056(8)
 C02Y 0.034(5) 0.051(6) 0.349(17) -0.092(9) 0.014(8) -0.001(5)
 C03X 0.057(7) 0.071(7) 0.366(17) -0.100(10) 0.022(10) -0.001(6)
 C044 0.098(9) 0.118(10) 0.378(18) -0.105(12) 0.025(11) -0.002(8)
 C045 0.073(8) 0.128(10) 0.383(18) -0.102(12) 0.042(11) -0.004(8)
 C51 0.059(7) 0.108(9) 0.375(18) -0.100(11) 0.030(10) -0.006(7)
 C041 0.043(6) 0.071(7) 0.359(17) -0.105(10) 0.009(9) -0.004(5)
 N02Z 0.24(2) 0.132(14) 0.076(10) 0.027(10) 0.046(12) 0.052(16)
 C031 0.175(17) 0.117(12) 0.034(6) 0.016(7) 0.003(8) -0.087(13)
 C032 0.50(3) 0.099(10) 0.054(7) 0.001(7) -0.089(12) 0.020(15)
 C16 0.128(8) 0.117(8) 0.038(5) 0.016(6) 0.005(6) -0.063(7)
 C035 0.26(4) 0.086(14) 0.115(17) -0.011(12) 0.09(2) 0.013(19)
 C036 0.22(2) 0.135(14) 0.020(5) 0.011(6) 0.001(8) -0.113(15)
 O038 0.074(8) 0.30(2) 0.200(17) -0.160(18) -0.011(9) -0.015(11)
 O03A 0.107(12) 0.122(13) 0.41(4) 0.058(18) -0.005(18) -0.022(11)
 C03B 0.092(11) 0.109(12) 0.118(14) -0.058(12) 0.003(10) 0.039(10)
 C17 0.108(8) 0.145(9) 0.057(6) 0.048(7) 0.000(6) -0.038(8)
 C03D 0.061(6) 0.101(8) 0.083(7) -0.036(6) 0.002(6) -0.018(6)
 C03F 0.070(6) 0.103(8) 0.083(7) -0.023(7) 0.005(6) -0.023(6)
 C03G 0.061(6) 0.172(10) 0.103(8) -0.061(8) 0.008(6) -0.059(7)
 C03K 0.072(7) 0.180(10) 0.100(8) -0.049(8) 0.012(6) -0.055(7)
 C03L 0.074(7) 0.113(10) 0.139(11) 0.025(9) -0.061(7) -0.015(8)
 C34 0.121(10) 0.151(12) 0.153(12) -0.009(10) -0.059(9) -0.021(9)
 C57 0.139(11) 0.189(13) 0.174(13) -0.003(11) -0.050(10) -0.031(11)
 C41 0.123(11) 0.187(13) 0.166(13) 0.009(11) -0.029(10) -0.043(11)
 C72 0.111(10) 0.171(12) 0.170(13) 0.025(11) -0.006(10) -0.041(10)
 C03Z 0.086(8) 0.128(10) 0.147(12) 0.021(10) -0.028(8) -0.024(8)
 C03N 0.063(7) 0.067(8) 0.086(9) 0.001(7) -0.013(7) 0.003(6)
 C03O 0.51(3) 0.106(10) 0.086(9) 0.009(8) -0.084(13) 0.029(15)
 C18 0.131(9) 0.137(9) 0.051(6) 0.017(7) 0.010(6) -0.063(8)
 C19 0.125(9) 0.150(10) 0.089(8) 0.052(8) 0.012(8) -0.036(9)
 C040 0.110(17) 0.20(3) 0.32(4) -0.18(3) 0.00(2) -0.024(18)
 C046 0.50(3) 0.114(11) 0.080(9) -0.024(8) -0.090(13) 0.026(15)
 C 0.53(3) 0.126(12) 0.119(11) 0.002(10) -0.058(14) 0.027(16)
 C14 0.52(3) 0.101(11) 0.097(10) 0.008(9) -0.059(14) 0.031(16)
 C63 0.52(3) 0.129(11) 0.109(10) -0.014(10) -0.072(14) 0.028(16)
 O1 0.171(10) 0.074(5) 0.199(11) 0.044(6) 0.117(9) 0.026(6)

_geom_special_details
;
 All esds (except the esd in the dihedral angle between two l.s. planes)
 are estimated using the full covariance matrix.  The cell esds are taken
 into account individually in the estimation of esds in distances, angles
 and torsion angles; correlations between esds in cell parameters are only
 used when they are defined by crystal symmetry.  An approximate (isotropic)
 treatment of cell esds is used for estimating esds involving l.s. planes.
;
loop_
  _geom_bond_atom_site_label_1
  _geom_bond_atom_site_label_2
  _geom_bond_distance
  _geom_bond_site_symmetry_2
  _geom_bond_publ_flag
 Zr1 Zr3 3.5088(8) . ?
 Zr1 Zr4 3.5127(8) . ?
 Zr1 Zr2 3.5095(8) . ?
 Zr1 Zr 3.4925(8) . ?
 Zr1 O008 2.265(5) . ?
 Zr1 O00B 2.057(5) . ?
 Zr1 O00F 2.227(4) 3_645 ?
 Zr1 O00G 2.156(5) . ?
 Zr1 O00J 2.262(5) . ?
 Zr1 O00L 2.196(5) . ?
 Zr1 O00O 2.048(5) . ?
 Zr1 O00Q 2.244(6) . ?
 Zr5 Zr3 3.4837(8) . ?
 Zr5 Zr4 3.5131(8) . ?
 Zr5 Zr2 3.4753(8) . ?
 Zr5 Zr 3.5195(8) . ?
 Zr5 O007 2.051(6) . ?
 Zr5 O009 2.318(6) . ?
 Zr5 O00C 2.243(5) . ?
 Zr5 O00D 2.180(5) . ?
 Zr5 O00H 2.314(5) 3_655 ?
 Zr5 O00M 2.210(5) 4_466 ?
 Zr5 O00N 2.075(5) . ?
 Zr5 O00V 2.219(5) 3_656 ?
 Zr3 Zr4 3.5124(9) . ?
 Zr3 Zr2 3.5131(9) . ?
 Zr3 O007 2.062(5) . ?
 Zr3 O00A 2.198(5) 3_655 ?
 Zr3 O00B 2.069(5) . ?
 Zr3 O00C 2.264(5) . ?
 Zr3 O00L 2.254(5) . ?
 Zr3 O00U 2.308(6) . ?
 Zr3 O00W 2.146(7) . ?
 Zr3 O012 2.225(6) 4_465 ?
 Zr4 Zr 3.5115(9) . ?
 Zr4 O007 2.044(6) . ?
 Zr4 O009 2.244(5) . ?
 Zr4 O00E 2.165(5) . ?
 Zr4 O00L 2.336(5) . ?
 Zr4 O00O 2.085(5) . ?
 Zr4 O00T 2.241(5) . ?
 Zr4 O00X 2.269(5) . ?
 Zr4 O00Z 2.162(6) . ?
 Zr2 Zr 3.5215(9) . ?
 Zr2 O008 2.244(5) . ?
 Zr2 O00B 2.087(5) . ?
 Zr2 O00C 2.233(5) . ?
 Zr2 O00I 2.255(5) 3_645 ?
 Zr2 O00K 2.254(6) 4_466 ?
 Zr2 O00N 2.065(6) . ?
 Zr2 O00P 2.161(6) 4_465 ?
 Zr2 O011 2.179(11) . ?
 Zr O008 2.246(5) . ?
 Zr O009 2.240(5) . ?
 Zr O00N 2.063(6) . ?
 Zr O00O 2.062(5) . ?
 Zr O00R 2.253(5) 3_656 ?
 Zr O00S 2.257(5) . ?
 Zr O00Y 2.296(7) . ?
 Zr O1 1.992(11) . ?
 O007 H007 1.0000 . ?
 O008 H008 1.0000 . ?
 O009 H009 1.0000 . ?
 O00A C01Q 1.292(9) . ?
 O00B H00B 1.0000 . ?
 O00C H00C 1.0000 . ?
 O00D C01F 1.231(10) . ?
 O00E C01M 1.277(11) . ?
 O00F C01G 1.270(9) . ?
 O00G C01A 1.248(9) . ?
 O00H C01Q 1.227(9) . ?
 O00I C01G 1.248(9) . ?
 O00J C02K 1.258(11) . ?
 O00K C01J 1.264(10) . ?
 O00L H00L 1.0000 . ?
 O00M C01J 1.254(10) . ?
 O00N H00N 1.0000 . ?
 O00O H00O 1.0000 . ?
 O00P C02N 1.395(13) . ?
 O00Q H00A 0.9111 . ?
 O00Q H00D 0.9124 . ?
 O00R C02C 1.264(11) . ?
 O00S C01A 1.298(9) . ?
 O00T C02K 1.266(10) . ?
 O00U C01M 1.220(11) . ?
 O00V C02C 1.271(11) . ?
 O00W C02X 1.157(14) . ?
 O00X C01F 1.308(10) . ?
 O00Y H00E 0.9075 . ?
 O00Y H00F 0.9077 . ?
 O00Z C03N 1.299(15) . ?
 C010 C013 1.397(10) . ?
 C010 C016 1.370(10) . ?
 C010 C01Q 1.526(9) . ?
 O011 H01A 0.9639 . ?
 O011 H01B 0.9664 . ?
 O012 C02N 1.362(14) . ?
 C013 H013 0.9500 . ?
 C013 C015 1.384(10) . ?
 C015 C01A 1.462(11) . ?
 C015 C01K 1.382(11) . ?
 C016 H016 0.9500 . ?
 C016 C01C 1.428(11) . ?
 C018 C01F 1.455(11) . ?
 C018 C01H 1.395(10) . ?
 C018 C01U 1.393(11) . ?
 C019 C01M 1.488(12) . ?
 C019 C23 1.421(15) . ?
 C019 C24 1.339(14) . ?
 C01B H01C 0.9500 . ?
 C01B C20 1.383(11) . ?
 C01B C21 1.375(11) . ?
 C01C C01K 1.393(12) . ?
 C01C C1 1.471(12) . ?
 C01E H01E 0.9500 . ?
 C01E C01R 1.379(13) . ?
 C01E C022 1.391(14) . ?
 C01G C21 1.512(10) . ?
 C01H H01H 0.9500 . ?
 C01H C21 1.351(12) . ?
 C01I H01I 0.9500 . ?
 C01I C1 1.427(11) . ?
 C01I C7 1.377(12) . ?
 C01J C01Y 1.475(10) . ?
 C01K H01K 0.9500 . ?
 C20 C01R 1.470(11) . ?
 C20 C01U 1.408(11) . ?
 C1 C01P 1.381(12) . ?
 C01O C2 1.510(12) . ?
 C01O C4 1.375(14) . ?
 C01O C5 1.464(14) . ?
 C01P H01P 0.9500 . ?
 C01P C3 1.409(12) . ?
 C01R C01W 1.430(12) . ?
 C01S C7 1.456(13) . ?
 C01S C9 1.422(15) . ?
 C01S C11 1.412(14) . ?
 C01U H01U 0.9500 . ?
 C2 C01Z 1.354(14) . ?
 C2 C13 1.377(16) . ?
 C01W H01W 0.9500 . ?
 C01W C02L 1.356(13) . ?
 C01X C028 1.398(16) . ?
 C01X C02C 1.506(12) . ?
 C01X C031 1.364(16) . ?
 C01Y C8 1.374(13) . ?
 C01Y C10 1.449(12) . ?
 C01Z H01Z 0.9500 . ?
 C01Z C9 1.378(14) . ?
 C3 C6 1.373(14) . ?
 C3 C12 1.485(14) . ?
 C22 H22 0.9500 . ?
 C22 C23 1.364(14) . ?
 C22 C25 1.366(16) . ?
 C022 C02B 1.438(16) . ?
 C022 C02R 1.474(14) . ?
 C4 H4 0.9500 . ?
 C4 C10 1.397(13) . ?
 C5 H5 0.9500 . ?
 C5 C8 1.373(14) . ?
 C23 H23 0.9500 . ?
 C6 H6 0.9500 . ?
 C6 C7 1.410(13) . ?
 C028 H028 0.9500 . ?
 C028 C02H 1.413(17) . ?
 C8 H8 0.9500 . ?
 C9 H9 0.9500 . ?
 C02B H02B 0.9500 . ?
 C02B C02L 1.371(17) . ?
 C10 H10 0.9500 . ?
 C24 H24 0.9500 . ?
 C24 C26 1.378(15) . ?
 C11 H11 0.9500 . ?
 C11 C13 1.371(14) . ?
 C02H H02H 0.9500 . ?
 C02H C15 1.360(18) . ?
 C12 C16 1.40(2) . ?
 C12 C17 1.426(19) . ?
 C13 H13 0.9500 . ?
 C02K C02Y 1.474(11) . ?
 C02L C02O 1.520(13) . ?
 C27 C15 1.513(15) . ?
 C27 C18 1.37(2) . ?
 C27 C19 1.38(3) . ?
 C02N C037 1.415(13) . ?
 C02O C03D 1.385(19) . ?
 C02O C03K 1.42(2) . ?
 O02P C02X 1.266(15) . ?
 C25 C26 1.417(19) . ?
 C25 C02V 1.500(13) 2_674 ?
 C02R C03J 1.3900 . ?
 C02R C03U 1.3900 . ?
 C03J H03J 0.9500 . ?
 C03J C042 1.3900 . ?
 C042 H042 0.9500 . ?
 C042 C03M 1.3900 . ?
 C03M C03V 1.3900 . ?
 C03M C039 1.499(9) . ?
 C03V H03V 0.9500 . ?
 C03V C03U 1.3900 . ?
 C03U H03U 0.9500 . ?
 C26 H26 0.9500 . ?
 C15 C036 1.366(18) . ?
 C02U H02U 0.9500 . ?
 C02U C039 1.3900 . ?
 C02U C034 1.3900 . ?
 C039 C03Q 1.3900 . ?
 C03Q H03Q 0.9500 . ?
 C03Q C03I 1.3900 . ?
 C03I H03I 0.9500 . ?
 C03I C037 1.3900 . ?
 C037 C034 1.3900 . ?
 C034 H034 0.9500 . ?
 C02V C03F 1.398(19) . ?
 C02V C03G 1.31(2) . ?
 C02X C032 1.54(2) . ?
 C02Y C03X 1.3900 . ?
 C02Y C041 1.3900 . ?
 C03X H03X 0.9500 . ?
 C03X C044 1.3900 . ?
 C044 H044 0.9500 . ?
 C044 C045 1.3900 . ?
 C045 H045 0.9500 . ?
 C045 C51 1.3900 . ?
 C51 H51 0.9500 . ?
 C51 C041 1.3900 . ?
 C041 H041 0.9500 . ?
 N02Z C035 1.48(3) . ?
 N02Z C03B 1.39(2) . ?
 N02Z C040 1.64(3) . ?
 C031 H031 0.9500 . ?
 C031 C036 1.402(15) . ?
 C032 C03O 1.38(4) . ?
 C032 C046 1.37(3) . ?
 C16 H16 0.9500 . ?
 C16 C18 1.369(17) . ?
 C035 H035 0.9500 . ?
 C035 O03A 1.05(3) . ?
 C036 H036 0.9500 . ?
 O038 C03N 1.26(2) . ?
 C03B H03A 0.9800 . ?
 C03B H03B 0.9800 . ?
 C03B H03C 0.9800 . ?
 C17 H17 0.9500 . ?
 C17 C19 1.53(2) . ?
 C03D H03D 0.9500 . ?
 C03D C03F 1.387(18) . ?
 C03F H03F 0.9500 . ?
 C03G H03G 0.9500 . ?
 C03G C03K 1.34(2) . ?
 C03K H03K 0.9500 . ?
 C03L C34 1.3900 . ?
 C03L C03Z 1.3900 . ?
 C03L C03N 1.554(16) . ?
 C34 H34 0.9500 . ?
 C34 C57 1.3900 . ?
 C57 H57 0.9500 . ?
 C57 C41 1.3900 . ?
 C41 H41 0.9500 . ?
 C41 C72 1.3900 . ?
 C72 H72 0.9500 . ?
 C72 C03Z 1.3900 . ?
 C03Z H03Z 0.9500 . ?
 C03O H03O 0.9500 . ?
 C03O C14 1.32(3) . ?
 C18 H18 0.9500 . ?
 C19 H19 0.9500 . ?
 C040 H04A 0.9800 . ?
 C040 H04B 0.9800 . ?
 C040 H04C 0.9800 . ?
 C046 H046 0.9500 . ?
 C046 C63 1.43(4) . ?
 C H 0.9500 . ?
 C C14 1.36(4) . ?
 C C63 1.36(4) . ?
 C14 H14 0.9500 . ?
 C63 H63 0.9500 . ?
 O1 H1 1.0750 . ?

loop_
  _geom_angle_atom_site_label_1
  _geom_angle_atom_site_label_2
  _geom_angle_atom_site_label_3
  _geom_angle
  _geom_angle_site_symmetry_1
  _geom_angle_site_symmetry_3
  _geom_angle_publ_flag
 Zr3 Zr1 Zr4 60.032(17) . . ?
 Zr3 Zr1 Zr2 60.075(17) . . ?
 Zr2 Zr1 Zr4 90.164(19) . . ?
 Zr Zr1 Zr3 90.408(19) . . ?
 Zr Zr1 Zr4 60.166(18) . . ?
 Zr Zr1 Zr2 60.387(18) . . ?
 O008 Zr1 Zr3 95.53(13) . . ?
 O008 Zr1 Zr4 95.75(14) . . ?
 O008 Zr1 Zr2 38.69(13) . . ?
 O008 Zr1 Zr 39.07(14) . . ?
 O00B Zr1 Zr3 31.83(15) . . ?
 O00B Zr1 Zr4 83.41(16) . . ?
 O00B Zr1 Zr2 32.38(14) . . ?
 O00B Zr1 Zr 84.04(14) . . ?
 O00B Zr1 O008 71.03(19) . . ?
 O00B Zr1 O00F 82.9(2) . 3_645 ?
 O00B Zr1 O00G 142.6(2) . . ?
 O00B Zr1 O00J 143.8(2) . . ?
 O00B Zr1 O00L 70.4(2) . . ?
 O00B Zr1 O00Q 92.7(3) . . ?
 O00F Zr1 Zr3 109.32(12) 3_645 . ?
 O00F Zr1 Zr4 164.99(13) 3_645 . ?
 O00F Zr1 Zr2 74.95(13) 3_645 . ?
 O00F Zr1 Zr 112.12(14) 3_645 . ?
 O00F Zr1 O008 73.92(19) 3_645 . ?
 O00F Zr1 O00J 121.2(2) 3_645 . ?
 O00F Zr1 O00Q 72.2(2) 3_645 . ?
 O00G Zr1 Zr3 165.55(14) . . ?
 O00G Zr1 Zr4 111.06(14) . . ?
 O00G Zr1 Zr2 111.00(16) . . ?
 O00G Zr1 Zr 75.15(14) . . ?
 O00G Zr1 O008 73.3(2) . . ?
 O00G Zr1 O00F 76.90(19) . 3_645 ?
 O00G Zr1 O00J 73.0(2) . . ?
 O00G Zr1 O00L 142.1(2) . . ?
 O00G Zr1 O00Q 110.1(2) . . ?
 O00J Zr1 Zr3 112.34(16) . . ?
 O00J Zr1 Zr4 73.80(15) . . ?
 O00J Zr1 Zr2 163.63(16) . . ?
 O00J Zr1 Zr 107.23(17) . . ?
 O00J Zr1 O008 137.8(2) . . ?
 O00L Zr1 Zr3 38.55(13) . . ?
 O00L Zr1 Zr4 40.64(14) . . ?
 O00L Zr1 Zr2 96.07(13) . . ?
 O00L Zr1 Zr 97.57(14) . . ?
 O00L Zr1 O008 123.63(19) . . ?
 O00L Zr1 O00F 137.60(19) . 3_645 ?
 O00L Zr1 O00J 74.1(2) . . ?
 O00L Zr1 O00Q 76.7(2) . . ?
 O00O Zr1 Zr3 83.41(14) . . ?
 O00O Zr1 Zr4 32.12(15) . . ?
 O00O Zr1 Zr2 83.43(13) . . ?
 O00O Zr1 Zr 31.95(14) . . ?
 O00O Zr1 O008 70.94(19) . . ?
 O00O Zr1 O00B 94.3(2) . . ?
 O00O Zr1 O00F 143.6(2) . 3_645 ?
 O00O Zr1 O00G 84.2(2) . . ?
 O00O Zr1 O00J 81.2(2) . . ?
 O00O Zr1 O00L 72.7(2) . . ?
 O00O Zr1 O00Q 144.2(2) . . ?
 O00Q Zr1 Zr3 84.34(19) . . ?
 O00Q Zr1 Zr4 114.70(16) . . ?
 O00Q Zr1 Zr2 118.5(2) . . ?
 O00Q Zr1 Zr 174.17(17) . . ?
 O00Q Zr1 O008 143.9(2) . . ?
 O00Q Zr1 O00J 72.7(3) . . ?
 Zr3 Zr5 Zr4 60.263(17) . . ?
 Zr3 Zr5 Zr 90.375(19) . . ?
 Zr4 Zr5 Zr 59.908(18) . . ?
 Zr2 Zr5 Zr3 60.640(17) . . ?
 Zr2 Zr5 Zr4 90.719(19) . . ?
 Zr2 Zr5 Zr 60.453(18) . . ?
 O007 Zr5 Zr3 32.21(15) . . ?
 O007 Zr5 Zr4 30.87(15) . . ?
 O007 Zr5 Zr2 82.73(14) . . ?
 O007 Zr5 Zr 81.39(14) . . ?
 O007 Zr5 O009 69.61(19) . . ?
 O007 Zr5 O00C 71.62(19) . . ?
 O007 Zr5 O00D 85.4(2) . . ?
 O007 Zr5 O00H 83.06(19) . 3_655 ?
 O007 Zr5 O00M 145.4(2) . 4_466 ?
 O007 Zr5 O00N 92.5(2) . . ?
 O007 Zr5 O00V 142.0(2) . 3_656 ?
 O009 Zr5 Zr3 95.92(13) . . ?
 O009 Zr5 Zr4 38.88(13) . . ?
 O009 Zr5 Zr2 96.03(14) . . ?
 O009 Zr5 Zr 38.64(14) . . ?
 O00C Zr5 Zr3 39.59(12) . . ?
 O00C Zr5 Zr4 96.55(13) . . ?
 O00C Zr5 Zr2 38.96(13) . . ?
 O00C Zr5 Zr 96.17(13) . . ?
 O00C Zr5 O009 123.19(19) . . ?
 O00C Zr5 O00H 71.52(18) . 3_655 ?
 O00D Zr5 Zr3 110.18(15) . . ?
 O00D Zr5 Zr4 76.65(13) . . ?
 O00D Zr5 Zr2 167.23(14) . . ?
 O00D Zr5 Zr 113.16(13) . . ?
 O00D Zr5 O009 75.41(19) . . ?
 O00D Zr5 O00C 139.53(19) . . ?
 O00D Zr5 O00H 73.03(19) . 3_655 ?
 O00D Zr5 O00M 117.22(19) . 4_466 ?
 O00D Zr5 O00V 77.2(2) . 3_656 ?
 O00H Zr5 Zr3 72.32(13) 3_655 . ?
 O00H Zr5 Zr4 108.28(13) 3_655 . ?
 O00H Zr5 Zr2 109.91(13) 3_655 . ?
 O00H Zr5 Zr 162.64(13) 3_655 . ?
 O00H Zr5 O009 139.49(19) 3_655 . ?
 O00M Zr5 Zr3 113.38(15) 4_466 . ?
 O00M Zr5 Zr4 165.92(14) 4_466 . ?
 O00M Zr5 Zr2 75.48(14) 4_466 . ?
 O00M Zr5 Zr 109.47(15) 4_466 . ?
 O00M Zr5 O009 138.4(2) 4_466 . ?
 O00M Zr5 O00C 74.57(19) 4_466 . ?
 O00M Zr5 O00H 79.7(2) 4_466 3_655 ?
 O00M Zr5 O00V 71.8(2) 4_466 3_656 ?
 O00N Zr5 Zr3 84.20(15) . . ?
 O00N Zr5 Zr4 83.27(15) . . ?
 O00N Zr5 Zr2 32.82(16) . . ?
 O00N Zr5 Zr 31.63(16) . . ?
 O00N Zr5 O009 70.3(2) . . ?
 O00N Zr5 O00C 71.7(2) . . ?
 O00N Zr5 O00D 144.0(2) . . ?
 O00N Zr5 O00H 142.5(2) . 3_655 ?
 O00N Zr5 O00M 83.5(2) . 4_466 ?
 O00N Zr5 O00V 82.9(2) . 3_656 ?
 O00V Zr5 Zr3 165.42(16) 3_656 . ?
 O00V Zr5 Zr4 111.34(18) 3_656 . ?
 O00V Zr5 Zr2 109.82(16) 3_656 . ?
 O00V Zr5 Zr 75.07(16) 3_656 . ?
 O00V Zr5 O009 73.3(2) 3_656 . ?
 O00V Zr5 O00C 139.6(2) 3_656 . ?
 O00V Zr5 O00H 122.2(2) 3_656 3_655 ?
 Zr1 Zr3 Zr4 60.039(17) . . ?
 Zr1 Zr3 Zr2 59.972(17) . . ?
 Zr5 Zr3 Zr1 89.764(19) . . ?
 Zr5 Zr3 Zr4 60.283(17) . . ?
 Zr5 Zr3 Zr2 59.560(17) . . ?
 Zr4 Zr3 Zr2 90.11(2) . . ?
 O007 Zr3 Zr1 81.22(14) . . ?
 O007 Zr3 Zr5 32.02(17) . . ?
 O007 Zr3 Zr4 31.05(17) . . ?
 O007 Zr3 Zr2 81.61(16) . . ?
 O007 Zr3 O00A 86.8(2) . 3_655 ?
 O007 Zr3 O00B 91.9(2) . . ?
 O007 Zr3 O00C 71.0(2) . . ?
 O007 Zr3 O00L 71.7(2) . . ?
 O007 Zr3 O00U 80.3(2) . . ?
 O007 Zr3 O00W 146.1(3) . . ?
 O007 Zr3 O012 142.4(3) . 4_465 ?
 O00A Zr3 Zr1 166.31(15) 3_655 . ?
 O00A Zr3 Zr5 76.55(15) 3_655 . ?
 O00A Zr3 Zr4 111.35(13) 3_655 . ?
 O00A Zr3 Zr2 111.79(15) 3_655 . ?
 O00A Zr3 O00C 74.4(2) 3_655 . ?
 O00A Zr3 O00L 143.03(19) 3_655 . ?
 O00A Zr3 O00U 73.0(2) 3_655 . ?
 O00A Zr3 O012 77.3(2) 3_655 4_465 ?
 O00B Zr3 Zr1 31.63(15) . . ?
 O00B Zr3 Zr5 83.22(14) . . ?
 O00B Zr3 Zr4 83.26(16) . . ?
 O00B Zr3 Zr2 32.44(14) . . ?
 O00B Zr3 O00A 143.4(2) . 3_655 ?
 O00B Zr3 O00C 70.72(18) . . ?
 O00B Zr3 O00L 69.0(2) . . ?
 O00B Zr3 O00U 142.7(2) . . ?
 O00B Zr3 O00W 94.4(2) . . ?
 O00B Zr3 O012 81.8(2) . 4_465 ?
 O00C Zr3 Zr1 95.27(13) . . ?
 O00C Zr3 Zr5 39.15(13) . . ?
 O00C Zr3 Zr4 96.16(13) . . ?
 O00C Zr3 Zr2 38.31(12) . . ?
 O00C Zr3 O00U 137.2(2) . . ?
 O00L Zr3 Zr1 37.38(13) . . ?
 O00L Zr3 Zr5 97.23(14) . . ?
 O00L Zr3 Zr4 40.93(14) . . ?
 O00L Zr3 Zr2 94.87(13) . . ?
 O00L Zr3 O00C 122.92(18) . . ?
 O00L Zr3 O00U 73.9(2) . . ?
 O00U Zr3 Zr1 111.20(17) . . ?
 O00U Zr3 Zr5 105.83(17) . . ?
 O00U Zr3 Zr4 71.30(17) . . ?
 O00U Zr3 Zr2 160.98(17) . . ?
 O00W Zr3 Zr1 86.99(19) . . ?
 O00W Zr3 Zr5 176.65(19) . . ?
 O00W Zr3 Zr4 117.14(18) . . ?
 O00W Zr3 Zr2 119.21(19) . . ?
 O00W Zr3 O00A 106.7(2) . 3_655 ?
 O00W Zr3 O00C 142.1(2) . . ?
 O00W Zr3 O00L 79.7(2) . . ?
 O00W Zr3 O00U 74.6(3) . . ?
 O00W Zr3 O012 71.4(3) . 4_465 ?
 O012 Zr3 Zr1 108.43(17) 4_465 . ?
 O012 Zr3 Zr5 110.5(2) 4_465 . ?
 O012 Zr3 Zr4 163.4(2) 4_465 . ?
 O012 Zr3 Zr2 73.3(2) 4_465 . ?
 O012 Zr3 O00C 72.0(2) 4_465 . ?
 O012 Zr3 O00L 136.9(2) 4_465 . ?
 O012 Zr3 O00U 125.3(3) 4_465 . ?
 Zr1 Zr4 Zr5 89.225(19) . . ?
 Zr3 Zr4 Zr1 59.929(16) . . ?
 Zr3 Zr4 Zr5 59.453(17) . . ?
 Zr Zr4 Zr1 59.632(17) . . ?
 Zr Zr4 Zr5 60.136(17) . . ?
 Zr Zr4 Zr3 90.04(2) . . ?
 O007 Zr4 Zr1 81.34(14) . . ?
 O007 Zr4 Zr5 30.98(15) . . ?
 O007 Zr4 Zr3 31.35(14) . . ?
 O007 Zr4 Zr 81.68(15) . . ?
 O007 Zr4 O009 71.3(2) . . ?
 O007 Zr4 O00E 85.7(2) . . ?
 O007 Zr4 O00L 70.32(19) . . ?
 O007 Zr4 O00O 91.6(2) . . ?
 O007 Zr4 O00T 143.3(2) . . ?
 O007 Zr4 O00X 77.86(19) . . ?
 O007 Zr4 O00Z 144.8(2) . . ?
 O009 Zr4 Zr1 95.14(15) . . ?
 O009 Zr4 Zr5 40.42(15) . . ?
 O009 Zr4 Zr3 96.57(16) . . ?
 O009 Zr4 Zr 38.40(14) . . ?
 O009 Zr4 O00L 122.1(2) . . ?
 O009 Zr4 O00X 73.3(2) . . ?
 O00E Zr4 Zr1 111.12(16) . . ?
 O00E Zr4 Zr5 110.80(15) . . ?
 O00E Zr4 Zr3 75.31(17) . . ?
 O00E Zr4 Zr 165.35(17) . . ?
 O00E Zr4 O009 142.1(2) . . ?
 O00E Zr4 O00L 74.2(2) . . ?
 O00E Zr4 O00T 78.9(2) . . ?
 O00E Zr4 O00X 72.6(2) . . ?
 O00L Zr4 Zr1 37.76(12) . . ?
 O00L Zr4 Zr5 94.89(13) . . ?
 O00L Zr4 Zr3 39.23(12) . . ?
 O00L Zr4 Zr 94.39(12) . . ?
 O00O Zr4 Zr1 31.49(15) . . ?
 O00O Zr4 Zr5 82.81(13) . . ?
 O00O Zr4 Zr3 82.84(15) . . ?
 O00O Zr4 Zr 31.95(14) . . ?
 O00O Zr4 O009 70.3(2) . . ?
 O00O Zr4 O00E 142.0(2) . . ?
 O00O Zr4 O00L 69.22(19) . . ?
 O00O Zr4 O00T 81.1(2) . . ?
 O00O Zr4 O00X 143.6(2) . . ?
 O00O Zr4 O00Z 98.6(2) . . ?
 O00T Zr4 Zr1 73.68(15) . . ?
 O00T Zr4 Zr5 162.68(15) . . ?
 O00T Zr4 Zr3 111.96(16) . . ?
 O00T Zr4 Zr 107.13(16) . . ?
 O00T Zr4 O009 136.5(2) . . ?
 O00T Zr4 O00L 73.5(2) . . ?
 O00T Zr4 O00X 127.1(2) . . ?
 O00X Zr4 Zr1 158.56(14) . . ?
 O00X Zr4 Zr5 70.20(14) . . ?
 O00X Zr4 Zr3 102.66(14) . . ?
 O00X Zr4 Zr 111.68(15) . . ?
 O00X Zr4 O00L 135.12(19) . . ?
 O00Z Zr4 Zr1 122.79(18) . . ?
 O00Z Zr4 Zr5 117.03(17) . . ?
 O00Z Zr4 Zr3 176.10(15) . . ?
 O00Z Zr4 Zr 89.3(2) . . ?
 O00Z Zr4 O009 80.6(2) . . ?
 O00Z Zr4 O00E 105.3(3) . . ?
 O00Z Zr4 O00L 144.67(19) . . ?
 O00Z Zr4 O00T 71.9(2) . . ?
 O00Z Zr4 O00X 74.0(2) . . ?
 Zr1 Zr2 Zr3 59.953(17) . . ?
 Zr1 Zr2 Zr 59.568(17) . . ?
 Zr5 Zr2 Zr1 89.89(2) . . ?
 Zr5 Zr2 Zr3 59.799(17) . . ?
 Zr5 Zr2 Zr 60.396(17) . . ?
 Zr3 Zr2 Zr 89.86(2) . . ?
 O008 Zr2 Zr1 39.11(13) . . ?
 O008 Zr2 Zr5 95.67(14) . . ?
 O008 Zr2 Zr3 95.79(14) . . ?
 O008 Zr2 Zr 38.37(14) . . ?
 O008 Zr2 O00I 73.3(2) . 3_645 ?
 O008 Zr2 O00K 135.8(2) . 4_466 ?
 O00B Zr2 Zr1 31.86(14) . . ?
 O00B Zr2 Zr5 83.20(15) . . ?
 O00B Zr2 Zr3 32.12(13) . . ?
 O00B Zr2 Zr 82.90(15) . . ?
 O00B Zr2 O008 70.93(19) . . ?
 O00B Zr2 O00C 71.03(18) . . ?
 O00B Zr2 O00I 79.2(2) . 3_645 ?
 O00B Zr2 O00K 144.2(2) . 4_466 ?
 O00B Zr2 O00P 88.3(2) . 4_465 ?
 O00B Zr2 O011 145.5(3) . . ?
 O00C Zr2 Zr1 95.84(13) . . ?
 O00C Zr2 Zr5 39.16(13) . . ?
 O00C Zr2 Zr3 38.94(13) . . ?
 O00C Zr2 Zr 96.31(13) . . ?
 O00C Zr2 O008 123.00(19) . . ?
 O00C Zr2 O00I 136.1(2) . 3_645 ?
 O00C Zr2 O00K 73.5(2) . 4_466 ?
 O00I Zr2 Zr1 72.15(14) 3_645 . ?
 O00I Zr2 Zr5 161.51(15) 3_645 . ?
 O00I Zr2 Zr3 105.69(16) 3_645 . ?
 O00I Zr2 Zr 111.42(14) 3_645 . ?
 O00K Zr2 Zr1 161.53(17) 4_466 . ?
 O00K Zr2 Zr5 72.27(16) 4_466 . ?
 O00K Zr2 Zr3 112.19(15) 4_466 . ?
 O00K Zr2 Zr 105.82(17) 4_466 . ?
 O00K Zr2 O00I 126.0(2) 4_466 3_645 ?
 O00N Zr2 Zr1 82.61(15) . . ?
 O00N Zr2 Zr5 33.00(15) . . ?
 O00N Zr2 Zr3 83.57(15) . . ?
 O00N Zr2 Zr 31.44(15) . . ?
 O00N Zr2 O008 69.8(2) . . ?
 O00N Zr2 O00B 93.7(2) . . ?
 O00N Zr2 O00C 72.1(2) . . ?
 O00N Zr2 O00I 142.7(2) . 3_645 ?
 O00N Zr2 O00K 79.8(2) . 4_466 ?
 O00N Zr2 O00P 144.5(2) . 4_465 ?
 O00N Zr2 O011 92.9(5) . . ?
 O00P Zr2 Zr1 114.35(19) 4_465 . ?
 O00P Zr2 Zr5 112.80(16) 4_465 . ?
 O00P Zr2 Zr3 79.6(2) 4_465 . ?
 O00P Zr2 Zr 169.4(2) 4_465 . ?
 O00P Zr2 O008 142.6(2) 4_465 . ?
 O00P Zr2 O00C 75.2(2) 4_465 . ?
 O00P Zr2 O00I 72.4(2) 4_465 3_645 ?
 O00P Zr2 O00K 78.1(2) 4_465 4_466 ?
 O00P Zr2 O011 105.2(5) 4_465 . ?
 O011 Zr2 Zr1 116.3(3) . . ?
 O011 Zr2 Zr5 118.3(5) . . ?
 O011 Zr2 Zr3 175.1(5) . . ?
 O011 Zr2 Zr 85.3(5) . . ?
 O011 Zr2 O008 79.8(4) . . ?
 O011 Zr2 O00C 142.8(3) . . ?
 O011 Zr2 O00I 75.2(4) . 3_645 ?
 O011 Zr2 O00K 70.3(3) . 4_466 ?
 Zr1 Zr Zr5 89.447(19) . . ?
 Zr1 Zr Zr4 60.202(17) . . ?
 Zr1 Zr Zr2 60.044(17) . . ?
 Zr5 Zr Zr2 59.151(17) . . ?
 Zr4 Zr Zr5 59.955(17) . . ?
 Zr4 Zr Zr2 89.99(2) . . ?
 O008 Zr Zr1 39.46(13) . . ?
 O008 Zr Zr5 94.45(13) . . ?
 O008 Zr Zr4 96.14(13) . . ?
 O008 Zr Zr2 38.34(13) . . ?
 O008 Zr O00R 135.6(2) . 3_656 ?
 O008 Zr O00S 73.47(19) . . ?
 O008 Zr O00Y 143.8(2) . . ?
 O009 Zr Zr1 95.78(14) . . ?
 O009 Zr Zr5 40.27(15) . . ?
 O009 Zr Zr4 38.49(13) . . ?
 O009 Zr Zr2 96.29(16) . . ?
 O009 Zr O008 123.0(2) . . ?
 O009 Zr O00R 74.0(2) . 3_656 ?
 O009 Zr O00S 135.4(2) . . ?
 O009 Zr O00Y 80.0(2) . . ?
 O00N Zr Zr1 83.07(15) . . ?
 O00N Zr Zr5 31.83(15) . . ?
 O00N Zr Zr4 83.46(15) . . ?
 O00N Zr Zr2 31.47(15) . . ?
 O00N Zr O008 69.8(2) . . ?
 O00N Zr O009 72.1(2) . . ?
 O00N Zr O00R 79.9(2) . 3_656 ?
 O00N Zr O00S 142.9(2) . . ?
 O00N Zr O00Y 146.0(2) . . ?
 O00O Zr Zr1 31.71(14) . . ?
 O00O Zr Zr5 82.94(14) . . ?
 O00O Zr Zr4 32.34(14) . . ?
 O00O Zr Zr2 82.93(15) . . ?
 O00O Zr O008 71.1(2) . . ?
 O00O Zr O009 70.81(19) . . ?
 O00O Zr O00N 93.7(2) . . ?
 O00O Zr O00R 144.4(2) . 3_656 ?
 O00O Zr O00S 78.6(2) . . ?
 O00O Zr O00Y 95.0(2) . . ?
 O00R Zr Zr1 162.16(17) 3_656 . ?
 O00R Zr Zr5 73.24(17) 3_656 . ?
 O00R Zr Zr4 112.19(17) 3_656 . ?
 O00R Zr Zr2 105.83(19) 3_656 . ?
 O00R Zr O00S 126.1(2) 3_656 . ?
 O00R Zr O00Y 74.0(3) 3_656 . ?
 O00S Zr Zr1 71.39(14) . . ?
 O00S Zr Zr5 160.43(14) . . ?
 O00S Zr Zr4 105.22(16) . . ?
 O00S Zr Zr2 111.58(14) . . ?
 O00S Zr O00Y 71.0(2) . . ?
 O00Y Zr Zr1 119.32(18) . . ?
 O00Y Zr Zr5 117.45(16) . . ?
 O00Y Zr Zr4 86.59(19) . . ?
 O00Y Zr Zr2 176.17(18) . . ?
 O1 Zr Zr1 118.9(5) . . ?
 O1 Zr Zr5 116.6(4) . . ?
 O1 Zr Zr4 176.0(5) . . ?
 O1 Zr Zr2 86.3(6) . . ?
 O1 Zr O008 81.9(6) . . ?
 O1 Zr O009 140.4(4) . . ?
 O1 Zr O00N 92.6(5) . . ?
 O1 Zr O00O 148.1(5) . . ?
 O1 Zr O00R 67.4(5) . 3_656 ?
 O1 Zr O00S 77.7(4) . . ?
 O1 Zr O00Y 97.1(6) . . ?
 Zr5 O007 Zr3 115.8(3) . . ?
 Zr5 O007 H007 99.8 . . ?
 Zr3 O007 H007 99.8 . . ?
 Zr4 O007 Zr5 118.2(2) . . ?
 Zr4 O007 Zr3 117.6(3) . . ?
 Zr4 O007 H007 99.8 . . ?
 Zr1 O008 H008 115.9 . . ?
 Zr2 O008 Zr1 102.2(2) . . ?
 Zr2 O008 Zr 103.3(2) . . ?
 Zr2 O008 H008 115.9 . . ?
 Zr O008 Zr1 101.5(2) . . ?
 Zr O008 H008 115.9 . . ?
 Zr5 O009 H009 116.5 . . ?
 Zr4 O009 Zr5 100.7(2) . . ?
 Zr4 O009 H009 116.5 . . ?
 Zr O009 Zr5 101.1(2) . . ?
 Zr O009 Zr4 103.1(2) . . ?
 Zr O009 H009 116.5 . . ?
 C01Q O00A Zr3 129.8(5) . 3_645 ?
 Zr1 O00B Zr3 116.5(3) . . ?
 Zr1 O00B Zr2 115.8(2) . . ?
 Zr1 O00B H00B 101.8 . . ?
 Zr3 O00B Zr2 115.4(2) . . ?
 Zr3 O00B H00B 101.8 . . ?
 Zr2 O00B H00B 101.8 . . ?
 Zr5 O00C Zr3 101.25(19) . . ?
 Zr5 O00C H00C 116.2 . . ?
 Zr3 O00C H00C 116.2 . . ?
 Zr2 O00C Zr5 101.9(2) . . ?
 Zr2 O00C Zr3 102.7(2) . . ?
 Zr2 O00C H00C 116.2 . . ?
 C01F O00D Zr5 132.1(5) . . ?
 C01M O00E Zr4 132.9(5) . . ?
 C01G O00F Zr1 131.4(4) . 3_655 ?
 C01A O00G Zr1 135.6(5) . . ?
 C01Q O00H Zr5 132.0(4) . 3_645 ?
 C01G O00I Zr2 134.5(5) . 3_655 ?
 C02K O00J Zr1 132.6(5) . . ?
 C01J O00K Zr2 134.2(5) . 4_566 ?
 Zr1 O00L Zr3 104.1(2) . . ?
 Zr1 O00L Zr4 101.6(2) . . ?
 Zr1 O00L H00L 116.3 . . ?
 Zr3 O00L Zr4 99.8(2) . . ?
 Zr3 O00L H00L 116.3 . . ?
 Zr4 O00L H00L 116.3 . . ?
 C01J O00M Zr5 132.0(5) . 4_566 ?
 Zr5 O00N H00N 101.8 . . ?
 Zr2 O00N Zr5 114.2(3) . . ?
 Zr2 O00N H00N 101.8 . . ?
 Zr O00N Zr5 116.5(3) . . ?
 Zr O00N Zr2 117.1(3) . . ?
 Zr O00N H00N 101.8 . . ?
 Zr1 O00O Zr4 116.4(3) . . ?
 Zr1 O00O Zr 116.3(2) . . ?
 Zr1 O00O H00O 101.5 . . ?
 Zr4 O00O H00O 101.5 . . ?
 Zr O00O Zr4 115.7(2) . . ?
 Zr O00O H00O 101.5 . . ?
 C02N O00P Zr2 125.0(7) . 4_565 ?
 Zr1 O00Q H00A 111.5 . . ?
 Zr1 O00Q H00D 111.6 . . ?
 H00A O00Q H00D 102.4 . . ?
 C02C O00R Zr 130.7(6) . 3_646 ?
 C01A O00S Zr 135.1(5) . . ?
 C02K O00T Zr4 133.6(6) . . ?
 C01M O00U Zr3 133.4(6) . . ?
 C02C O00V Zr5 128.8(5) . 3_646 ?
 C02X O00W Zr3 143.3(10) . . ?
 C01F O00X Zr4 136.1(5) . . ?
 Zr O00Y H00E 111.5 . . ?
 Zr O00Y H00F 111.3 . . ?
 H00E O00Y H00F 102.6 . . ?
 C03N O00Z Zr4 133.5(7) . . ?
 C013 C010 C01Q 118.6(6) . . ?
 C016 C010 C013 122.3(6) . . ?
 C016 C010 C01Q 119.1(6) . . ?
 Zr2 O011 H01A 128.3 . . ?
 Zr2 O011 H01B 128.2 . . ?
 H01A O011 H01B 103.4 . . ?
 C02N O012 Zr3 131.9(7) . 4_565 ?
 C010 C013 H013 121.0 . . ?
 C015 C013 C010 118.1(7) . . ?
 C015 C013 H013 121.0 . . ?
 C013 C015 C01A 118.6(7) . . ?
 C01K C015 C013 121.0(7) . . ?
 C01K C015 C01A 120.3(7) . . ?
 C010 C016 H016 120.4 . . ?
 C010 C016 C01C 119.2(7) . . ?
 C01C C016 H016 120.4 . . ?
 C01H C018 C01F 121.4(7) . . ?
 C01U C018 C01F 120.3(7) . . ?
 C01U C018 C01H 118.3(8) . . ?
 C23 C019 C01M 117.8(8) . . ?
 C24 C019 C01M 120.5(10) . . ?
 C24 C019 C23 121.6(10) . . ?
 O00G C01A O00S 122.0(7) . . ?
 O00G C01A C015 120.1(7) . . ?
 O00S C01A C015 117.8(6) . . ?
 C20 C01B H01C 119.4 . . ?
 C21 C01B H01C 119.4 . . ?
 C21 C01B C20 121.2(7) . . ?
 C016 C01C C1 123.0(8) . . ?
 C01K C01C C016 118.1(7) . . ?
 C01K C01C C1 118.8(7) . . ?
 C01R C01E H01E 118.6 . . ?
 C01R C01E C022 122.8(10) . . ?
 C022 C01E H01E 118.6 . . ?
 O00D C01F O00X 124.4(6) . . ?
 O00D C01F C018 121.3(7) . . ?
 O00X C01F C018 114.1(7) . . ?
 O00F C01G C21 117.8(7) . . ?
 O00I C01G O00F 125.8(6) . . ?
 O00I C01G C21 116.4(7) . . ?
 C018 C01H H01H 119.4 . . ?
 C21 C01H C018 121.3(8) . . ?
 C21 C01H H01H 119.4 . . ?
 C1 C01I H01I 119.3 . . ?
 C7 C01I H01I 119.3 . . ?
 C7 C01I C1 121.4(7) . . ?
 O00K C01J C01Y 117.9(7) . . ?
 O00M C01J O00K 125.3(7) . . ?
 O00M C01J C01Y 116.5(7) . . ?
 C015 C01K C01C 121.1(7) . . ?
 C015 C01K H01K 119.4 . . ?
 C01C C01K H01K 119.4 . . ?
 C01B C20 C01R 121.2(7) . . ?
 C01B C20 C01U 118.0(7) . . ?
 C01U C20 C01R 120.5(7) . . ?
 O00E C01M C019 113.9(7) . . ?
 O00U C01M O00E 126.6(8) . . ?
 O00U C01M C019 119.5(9) . . ?
 C01I C1 C01C 119.1(7) . . ?
 C01P C1 C01C 122.6(7) . . ?
 C01P C1 C01I 117.8(8) . . ?
 C4 C01O C2 122.5(8) . . ?
 C4 C01O C5 118.1(8) . . ?
 C5 C01O C2 119.1(9) . . ?
 C1 C01P H01P 119.1 . . ?
 C1 C01P C3 121.7(8) . . ?
 C3 C01P H01P 119.1 . . ?
 O00A C01Q C010 114.6(6) . . ?
 O00H C01Q O00A 128.8(6) . . ?
 O00H C01Q C010 116.5(6) . . ?
 C01E C01R C20 121.3(8) . . ?
 C01E C01R C01W 118.6(8) . . ?
 C01W C01R C20 120.0(8) . . ?
 C9 C01S C7 123.7(9) . . ?
 C11 C01S C7 122.6(10) . . ?
 C11 C01S C9 113.8(9) . . ?
 C01B C21 C01G 117.6(7) . . ?
 C01H C21 C01B 120.3(7) . . ?
 C01H C21 C01G 121.6(7) . . ?
 C018 C01U C20 120.7(7) . . ?
 C018 C01U H01U 119.7 . . ?
 C20 C01U H01U 119.7 . . ?
 C01Z C2 C01O 120.3(10) . . ?
 C01Z C2 C13 119.0(9) . . ?
 C13 C2 C01O 120.6(9) . . ?
 C01R C01W H01W 120.7 . . ?
 C02L C01W C01R 118.6(9) . . ?
 C02L C01W H01W 120.7 . . ?
 C028 C01X C02C 117.7(8) . . ?
 C031 C01X C028 119.7(10) . . ?
 C031 C01X C02C 122.6(9) . . ?
 C8 C01Y C01J 122.5(8) . . ?
 C8 C01Y C10 118.9(8) . . ?
 C10 C01Y C01J 118.3(7) . . ?
 C2 C01Z H01Z 118.9 . . ?
 C2 C01Z C9 122.2(11) . . ?
 C9 C01Z H01Z 118.9 . . ?
 C01P C3 C12 120.5(9) . . ?
 C6 C3 C01P 118.8(8) . . ?
 C6 C3 C12 120.7(9) . . ?
 C23 C22 H22 118.6 . . ?
 C23 C22 C25 122.7(12) . . ?
 C25 C22 H22 118.6 . . ?
 C01E C022 C02B 117.3(11) . . ?
 C01E C022 C02R 118.2(9) . . ?
 C02B C022 C02R 122.8(10) . . ?
 C01O C4 H4 117.8 . . ?
 C01O C4 C10 124.5(8) . . ?
 C10 C4 H4 117.8 . . ?
 C01O C5 H5 121.4 . . ?
 C8 C5 C01O 117.3(10) . . ?
 C8 C5 H5 121.4 . . ?
 C019 C23 H23 121.3 . . ?
 C22 C23 C019 117.4(10) . . ?
 C22 C23 H23 121.3 . . ?
 C3 C6 H6 119.3 . . ?
 C3 C6 C7 121.4(8) . . ?
 C7 C6 H6 119.3 . . ?
 C01I C7 C01S 121.6(8) . . ?
 C01I C7 C6 118.6(8) . . ?
 C6 C7 C01S 119.7(8) . . ?
 C01X C028 H028 121.3 . . ?
 C01X C028 C02H 117.4(11) . . ?
 C02H C028 H028 121.3 . . ?
 C01Y C8 H8 117.7 . . ?
 C5 C8 C01Y 124.6(10) . . ?
 C5 C8 H8 117.7 . . ?
 C01S C9 H9 119.3 . . ?
 C01Z C9 C01S 121.4(10) . . ?
 C01Z C9 H9 119.3 . . ?
 C022 C02B H02B 120.6 . . ?
 C02L C02B C022 118.8(10) . . ?
 C02L C02B H02B 120.6 . . ?
 O00R C02C O00V 130.4(8) . . ?
 O00R C02C C01X 114.8(8) . . ?
 O00V C02C C01X 114.8(8) . . ?
 C01Y C10 H10 121.7 . . ?
 C4 C10 C01Y 116.6(9) . . ?
 C4 C10 H10 121.7 . . ?
 C019 C24 H24 120.2 . . ?
 C019 C24 C26 119.6(12) . . ?
 C26 C24 H24 120.2 . . ?
 C01S C11 H11 118.0 . . ?
 C13 C11 C01S 124.0(10) . . ?
 C13 C11 H11 118.0 . . ?
 C028 C02H H02H 118.4 . . ?
 C15 C02H C028 123.3(11) . . ?
 C15 C02H H02H 118.4 . . ?
 C16 C12 C3 122.0(11) . . ?
 C16 C12 C17 118.5(11) . . ?
 C17 C12 C3 119.3(11) . . ?
 C2 C13 H13 120.2 . . ?
 C11 C13 C2 119.5(10) . . ?
 C11 C13 H13 120.2 . . ?
 O00J C02K O00T 126.3(8) . . ?
 O00J C02K C02Y 117.5(7) . . ?
 O00T C02K C02Y 116.0(8) . . ?
 C01W C02L C02B 123.6(9) . . ?
 C01W C02L C02O 118.6(9) . . ?
 C02B C02L C02O 117.7(9) . . ?
 C18 C27 C15 123.1(15) . . ?
 C18 C27 C19 127.2(13) . . ?
 C19 C27 C15 109.6(14) . . ?
 O00P C02N C037 112.6(10) . . ?
 O012 C02N O00P 128.7(10) . . ?
 O012 C02N C037 118.5(9) . . ?
 C03D C02O C02L 121.1(11) . . ?
 C03D C02O C03K 119.0(12) . . ?
 C03K C02O C02L 119.9(12) . . ?
 C22 C25 C26 117.4(10) . . ?
 C22 C25 C02V 125.3(12) . 2_674 ?
 C26 C25 C02V 116.2(11) . 2_674 ?
 C03J C02R C022 120.7(10) . . ?
 C03J C02R C03U 120.0 . . ?
 C03U C02R C022 119.2(10) . . ?
 C02R C03J H03J 120.0 . . ?
 C02R C03J C042 120.0 . . ?
 C042 C03J H03J 120.0 . . ?
 C03J C042 H042 120.0 . . ?
 C03M C042 C03J 120.0 . . ?
 C03M C042 H042 120.0 . . ?
 C042 C03M C039 121.0(10) . . ?
 C03V C03M C042 120.0 . . ?
 C03V C03M C039 117.0(10) . . ?
 C03M C03V H03V 120.0 . . ?
 C03M C03V C03U 120.0 . . ?
 C03U C03V H03V 120.0 . . ?
 C02R C03U H03U 120.0 . . ?
 C03V C03U C02R 120.0 . . ?
 C03V C03U H03U 120.0 . . ?
 C24 C26 C25 120.6(11) . . ?
 C24 C26 H26 119.7 . . ?
 C25 C26 H26 119.7 . . ?
 C02H C15 C27 120.7(11) . . ?
 C02H C15 C036 117.4(10) . . ?
 C036 C15 C27 121.9(11) . . ?
 C039 C02U H02U 120.0 . . ?
 C039 C02U C034 120.0 . . ?
 C034 C02U H02U 120.0 . . ?
 C02U C039 C03M 113.1(9) . . ?
 C03Q C039 C03M 126.6(9) . . ?
 C03Q C039 C02U 120.0 . . ?
 C039 C03Q H03Q 120.0 . . ?
 C039 C03Q C03I 120.0 . . ?
 C03I C03Q H03Q 120.0 . . ?
 C03Q C03I H03I 120.0 . . ?
 C037 C03I C03Q 120.0 . . ?
 C037 C03I H03I 120.0 . . ?
 C03I C037 C02N 119.5(8) . . ?
 C034 C037 C02N 120.2(8) . . ?
 C034 C037 C03I 120.0 . . ?
 C02U C034 H034 120.0 . . ?
 C037 C034 C02U 120.0 . . ?
 C037 C034 H034 120.0 . . ?
 C03F C02V C25 122.5(13) . 2_675 ?
 C03G C02V C25 120.6(12) . 2_675 ?
 C03G C02V C03F 115.2(12) . . ?
 O00W C02X O02P 127.0(15) . . ?
 O00W C02X C032 117.5(14) . . ?
 O02P C02X C032 115.3(15) . . ?
 C03X C02Y C02K 119.8(6) . . ?
 C03X C02Y C041 120.0 . . ?
 C041 C02Y C02K 120.2(6) . . ?
 C02Y C03X H03X 120.0 . . ?
 C02Y C03X C044 120.0 . . ?
 C044 C03X H03X 120.0 . . ?
 C03X C044 H044 120.0 . . ?
 C03X C044 C045 120.0 . . ?
 C045 C044 H044 120.0 . . ?
 C044 C045 H045 120.0 . . ?
 C044 C045 C51 120.0 . . ?
 C51 C045 H045 120.0 . . ?
 C045 C51 H51 120.0 . . ?
 C041 C51 C045 120.0 . . ?
 C041 C51 H51 120.0 . . ?
 C02Y C041 H041 120.0 . . ?
 C51 C041 C02Y 120.0 . . ?
 C51 C041 H041 120.0 . . ?
 C035 N02Z C040 125(2) . . ?
 C03B N02Z C035 119(2) . . ?
 C03B N02Z C040 114(2) . . ?
 C01X C031 H031 119.9 . . ?
 C01X C031 C036 120.3(12) . . ?
 C036 C031 H031 119.9 . . ?
 C03O C032 C02X 115(2) . . ?
 C046 C032 C02X 120.4(19) . . ?
 C046 C032 C03O 123(2) . . ?
 C12 C16 H16 121.9 . . ?
 C18 C16 C12 116.3(15) . . ?
 C18 C16 H16 121.9 . . ?
 N02Z C035 H035 107.8 . . ?
 O03A C035 N02Z 144(4) . . ?
 O03A C035 H035 107.8 . . ?
 C15 C036 C031 121.6(12) . . ?
 C15 C036 H036 119.2 . . ?
 C031 C036 H036 119.2 . . ?
 N02Z C03B H03A 109.5 . . ?
 N02Z C03B H03B 109.5 . . ?
 N02Z C03B H03C 109.5 . . ?
 H03A C03B H03B 109.5 . . ?
 H03A C03B H03C 109.5 . . ?
 H03B C03B H03C 109.5 . . ?
 C12 C17 H17 117.2 . . ?
 C12 C17 C19 125.6(15) . . ?
 C19 C17 H17 117.2 . . ?
 C02O C03D H03D 120.7 . . ?
 C02O C03D C03F 118.7(14) . . ?
 C03F C03D H03D 120.7 . . ?
 C02V C03F H03F 119.2 . . ?
 C03D C03F C02V 121.7(14) . . ?
 C03D C03F H03F 119.2 . . ?
 C02V C03G H03G 116.6 . . ?
 C02V C03G C03K 126.9(14) . . ?
 C03K C03G H03G 116.6 . . ?
 C02O C03K H03K 121.6 . . ?
 C03G C03K C02O 116.9(16) . . ?
 C03G C03K H03K 121.6 . . ?
 C34 C03L C03Z 120.0 . . ?
 C34 C03L C03N 120.0(11) . . ?
 C03Z C03L C03N 120.0(11) . . ?
 C03L C34 H34 120.0 . . ?
 C03L C34 C57 120.0 . . ?
 C57 C34 H34 120.0 . . ?
 C34 C57 H57 120.0 . . ?
 C41 C57 C34 120.0 . . ?
 C41 C57 H57 120.0 . . ?
 C57 C41 H41 120.0 . . ?
 C57 C41 C72 120.0 . . ?
 C72 C41 H41 120.0 . . ?
 C41 C72 H72 120.0 . . ?
 C03Z C72 C41 120.0 . . ?
 C03Z C72 H72 120.0 . . ?
 C03L C03Z H03Z 120.0 . . ?
 C72 C03Z C03L 120.0 . . ?
 C72 C03Z H03Z 120.0 . . ?
 O00Z C03N C03L 116.6(12) . . ?
 O038 C03N O00Z 124.7(13) . . ?
 O038 C03N C03L 118.7(13) . . ?
 C032 C03O H03O 119.5 . . ?
 C14 C03O C032 121(3) . . ?
 C14 C03O H03O 119.5 . . ?
 C27 C18 H18 117.6 . . ?
 C16 C18 C27 124.9(16) . . ?
 C16 C18 H18 117.6 . . ?
 C27 C19 C17 107.1(16) . . ?
 C27 C19 H19 126.4 . . ?
 C17 C19 H19 126.4 . . ?
 N02Z C040 H04A 109.5 . . ?
 N02Z C040 H04B 109.5 . . ?
 N02Z C040 H04C 109.5 . . ?
 H04A C040 H04B 109.5 . . ?
 H04A C040 H04C 109.5 . . ?
 H04B C040 H04C 109.5 . . ?
 C032 C046 H046 120.9 . . ?
 C032 C046 C63 118(3) . . ?
 C63 C046 H046 120.9 . . ?
 C14 C H 113.8 . . ?
 C14 C C63 132(3) . . ?
 C63 C H 113.8 . . ?
 C03O C14 C 113(3) . . ?
 C03O C14 H14 123.5 . . ?
 C C14 H14 123.5 . . ?
 C046 C63 H63 124.2 . . ?
 C C63 C046 112(3) . . ?
 C C63 H63 124.2 . . ?
 Zr O1 H1 119.7 . . ?

loop_
  _geom_torsion_atom_site_label_1
  _geom_torsion_atom_site_label_2
  _geom_torsion_atom_site_label_3
  _geom_torsion_atom_site_label_4
  _geom_torsion
  _geom_torsion_site_symmetry_1
  _geom_torsion_site_symmetry_2
  _geom_torsion_site_symmetry_3
  _geom_torsion_site_symmetry_4
  _geom_torsion_publ_flag
 Zr1 O00F C01G O00I 10.3(10) 3_655 . . . ?
 Zr1 O00F C01G C21 -169.9(5) 3_655 . . . ?
 Zr1 O00G C01A O00S 1.6(13) . . . . ?
 Zr1 O00G C01A C015 178.0(5) . . . . ?
 Zr1 O00J C02K O00T -2.5(16) . . . . ?
 Zr1 O00J C02K C02Y 172.6(10) . . . . ?
 Zr5 O00D C01F O00X -7.6(13) . . . . ?
 Zr5 O00D C01F C018 167.7(5) . . . . ?
 Zr5 O00H C01Q O00A -10.4(13) 3_645 . . . ?
 Zr5 O00H C01Q C010 174.3(4) 3_645 . . . ?
 Zr5 O00M C01J O00K 8.2(13) 4_566 . . . ?
 Zr5 O00M C01J C01Y -178.9(5) 4_566 . . . ?
 Zr5 O00V C02C O00R 19.0(15) 3_646 . . . ?
 Zr5 O00V C02C C01X -163.0(6) 3_646 . . . ?
 Zr3 O00A C01Q O00H 9.2(13) 3_645 . . . ?
 Zr3 O00A C01Q C010 -175.4(4) 3_645 . . . ?
 Zr3 O00U C01M O00E -6.7(13) . . . . ?
 Zr3 O00U C01M C019 171.8(6) . . . . ?
 Zr3 O00W C02X O02P -69(3) . . . . ?
 Zr3 O00W C02X C032 105(2) . . . . ?
 Zr3 O012 C02N O00P 12.7(16) 4_565 . . . ?
 Zr3 O012 C02N C037 -162.4(9) 4_565 . . . ?
 Zr4 O00E C01M O00U -1.3(12) . . . . ?
 Zr4 O00E C01M C019 -179.9(5) . . . . ?
 Zr4 O00T C02K O00J 3.2(16) . . . . ?
 Zr4 O00T C02K C02Y -171.9(10) . . . . ?
 Zr4 O00X C01F O00D -0.8(13) . . . . ?
 Zr4 O00X C01F C018 -176.4(5) . . . . ?
 Zr4 O00Z C03N O038 54(2) . . . . ?
 Zr4 O00Z C03N C03L -128.0(10) . . . . ?
 Zr2 O00I C01G O00F -15.7(11) 3_655 . . . ?
 Zr2 O00I C01G C21 164.5(5) 3_655 . . . ?
 Zr2 O00K C01J O00M -12.9(14) 4_566 . . . ?
 Zr2 O00K C01J C01Y 174.3(6) 4_566 . . . ?
 Zr2 O00P C02N O012 -16.2(15) 4_565 . . . ?
 Zr2 O00P C02N C037 159.2(8) 4_565 . . . ?
 Zr O00R C02C O00V -13.7(15) 3_646 . . . ?
 Zr O00R C02C C01X 168.3(7) 3_646 . . . ?
 Zr O00S C01A O00G 8.4(13) . . . . ?
 Zr O00S C01A C015 -168.0(5) . . . . ?
 O00F C01G C21 C01B -170.8(7) . . . . ?
 O00F C01G C21 C01H 16.4(11) . . . . ?
 O00I C01G C21 C01B 9.0(10) . . . . ?
 O00I C01G C21 C01H -163.8(7) . . . . ?
 O00J C02K C02Y C03X 9.2(18) . . . . ?
 O00J C02K C02Y C041 -173.5(11) . . . . ?
 O00K C01J C01Y C8 -24.1(13) . . . . ?
 O00K C01J C01Y C10 162.2(8) . . . . ?
 O00M C01J C01Y C8 162.4(9) . . . . ?
 O00M C01J C01Y C10 -11.3(12) . . . . ?
 O00P C02N C037 C03I 164.3(8) . . . . ?
 O00P C02N C037 C034 -22.8(14) . . . . ?
 O00T C02K C02Y C03X -175.2(11) . . . . ?
 O00T C02K C02Y C041 2.1(18) . . . . ?
 O00W C02X C032 C03O 10(5) . . . . ?
 O00W C02X C032 C046 178(3) . . . . ?
 C010 C013 C015 C01A -174.7(7) . . . . ?
 C010 C013 C015 C01K 1.2(12) . . . . ?
 C010 C016 C01C C01K 2.9(12) . . . . ?
 C010 C016 C01C C1 179.8(8) . . . . ?
 O012 C02N C037 C03I -19.9(15) . . . . ?
 O012 C02N C037 C034 153.0(9) . . . . ?
 C013 C010 C016 C01C 0.3(12) . . . . ?
 C013 C010 C01Q O00A -150.2(7) . . . . ?
 C013 C010 C01Q O00H 25.8(11) . . . . ?
 C013 C015 C01A O00G -26.9(11) . . . . ?
 C013 C015 C01A O00S 149.6(8) . . . . ?
 C013 C015 C01K C01C 2.1(13) . . . . ?
 C016 C010 C013 C015 -2.4(11) . . . . ?
 C016 C010 C01Q O00A 30.3(10) . . . . ?
 C016 C010 C01Q O00H -153.7(7) . . . . ?
 C016 C01C C01K C015 -4.2(12) . . . . ?
 C016 C01C C1 C01I 137.6(9) . . . . ?
 C016 C01C C1 C01P -49.8(13) . . . . ?
 C018 C01H C21 C01B -2.9(13) . . . . ?
 C018 C01H C21 C01G 169.7(7) . . . . ?
 C019 C24 C26 C25 -6(2) . . . . ?
 C01A C015 C01K C01C 178.0(8) . . . . ?
 C01B C20 C01R C01E -128.4(10) . . . . ?
 C01B C20 C01R C01W 49.3(13) . . . . ?
 C01B C20 C01U C018 -3.2(12) . . . . ?
 C01C C1 C01P C3 -173.5(10) . . . . ?
 C01E C01R C01W C02L 0.6(15) . . . . ?
 C01E C022 C02B C02L 5(2) . . . . ?
 C01E C022 C02R C03J -57.5(18) . . . . ?
 C01E C022 C02R C03U 127.2(12) . . . . ?
 C01F C018 C01H C21 -177.5(8) . . . . ?
 C01F C018 C01U C20 -179.4(8) . . . . ?
 C01H C018 C01F O00D -14.2(13) . . . . ?
 C01H C018 C01F O00X 161.5(7) . . . . ?
 C01H C018 C01U C20 2.2(12) . . . . ?
 C01I C1 C01P C3 -0.9(15) . . . . ?
 C01J C01Y C8 C5 -172.1(11) . . . . ?
 C01J C01Y C10 C4 175.0(8) . . . . ?
 C01K C015 C01A O00G 157.1(8) . . . . ?
 C01K C015 C01A O00S -26.3(11) . . . . ?
 C01K C01C C1 C01I -45.6(12) . . . . ?
 C01K C01C C1 C01P 127.0(10) . . . . ?
 C20 C01B C21 C01G -171.0(7) . . . . ?
 C20 C01B C21 C01H 1.9(13) . . . . ?
 C20 C01R C01W C02L -177.1(10) . . . . ?
 C01M C019 C23 C22 172.7(9) . . . . ?
 C01M C019 C24 C26 -173.2(11) . . . . ?
 C1 C01C C01K C015 178.9(8) . . . . ?
 C1 C01I C7 C01S -179.8(9) . . . . ?
 C1 C01I C7 C6 2.8(15) . . . . ?
 C1 C01P C3 C6 -1.6(17) . . . . ?
 C1 C01P C3 C12 176.3(11) . . . . ?
 C01O C2 C01Z C9 177.1(10) . . . . ?
 C01O C2 C13 C11 -173.6(11) . . . . ?
 C01O C4 C10 C01Y -3.1(16) . . . . ?
 C01O C5 C8 C01Y -2(2) . . . . ?
 C01P C3 C6 C7 4.8(18) . . . . ?
 C01P C3 C12 C16 -29(2) . . . . ?
 C01P C3 C12 C17 155.9(14) . . . . ?
 C01Q C010 C013 C015 178.2(7) . . . . ?
 C01Q C010 C016 C01C 179.7(7) . . . . ?
 C01R C01E C022 C02B -5(2) . . . . ?
 C01R C01E C022 C02R -170.6(12) . . . . ?
 C01R C20 C01U C018 -176.6(7) . . . . ?
 C01R C01W C02L C02B 0(2) . . . . ?
 C01R C01W C02L C02O -176.8(11) . . . . ?
 C01S C11 C13 C2 -5(2) . . . . ?
 C21 C01B C20 C01R 174.5(8) . . . . ?
 C21 C01B C20 C01U 1.1(12) . . . . ?
 C01U C018 C01F O00D 167.4(8) . . . . ?
 C01U C018 C01F O00X -16.9(11) . . . . ?
 C01U C018 C01H C21 0.9(12) . . . . ?
 C01U C20 C01R C01E 44.9(13) . . . . ?
 C01U C20 C01R C01W -137.5(9) . . . . ?
 C2 C01O C4 C10 -170.3(10) . . . . ?
 C2 C01O C5 C8 173.3(11) . . . . ?
 C2 C01Z C9 C01S -2.5(16) . . . . ?
 C01W C02L C02O C03D 38(2) . . . . ?
 C01W C02L C02O C03K -144.9(16) . . . . ?
 C01X C028 C02H C15 6(3) . . . . ?
 C01X C031 C036 C15 5(4) . . . . ?
 C01Z C2 C13 C11 4.2(18) . . . . ?
 C3 C6 C7 C01I -5.4(17) . . . . ?
 C3 C6 C7 C01S 177.1(11) . . . . ?
 C3 C12 C16 C18 -178.6(15) . . . . ?
 C3 C12 C17 C19 173.2(17) . . . . ?
 C22 C25 C26 C24 9(2) . . . . ?
 C022 C01E C01R C20 179.6(12) . . . . ?
 C022 C01E C01R C01W 2.0(18) . . . . ?
 C022 C02B C02L C01W -3(2) . . . . ?
 C022 C02B C02L C02O 173.9(14) . . . . ?
 C022 C02R C03J C042 -175.2(12) . . . . ?
 C022 C02R C03U C03V 175.3(12) . . . . ?
 C4 C01O C2 C01Z -37.9(16) . . . . ?
 C4 C01O C2 C13 139.9(12) . . . . ?
 C4 C01O C5 C8 0.2(18) . . . . ?
 C5 C01O C2 C01Z 149.4(11) . . . . ?
 C5 C01O C2 C13 -32.9(16) . . . . ?
 C5 C01O C4 C10 2.5(17) . . . . ?
 C23 C019 C01M O00E -179.5(8) . . . . ?
 C23 C019 C01M O00U 1.8(12) . . . . ?
 C23 C019 C24 C26 3.2(18) . . . . ?
 C23 C22 C25 C26 -10(2) . . . . ?
 C23 C22 C25 C02V -177.4(13) . . . 2_674 ?
 C6 C3 C12 C16 148.6(14) . . . . ?
 C6 C3 C12 C17 -26(2) . . . . ?
 C7 C01I C1 C01C 173.1(9) . . . . ?
 C7 C01I C1 C01P 0.2(14) . . . . ?
 C7 C01S C9 C01Z -178.9(10) . . . . ?
 C7 C01S C11 C13 -177.5(12) . . . . ?
 C028 C01X C02C O00R -166.2(11) . . . . ?
 C028 C01X C02C O00V 15.4(15) . . . . ?
 C028 C01X C031 C036 0(3) . . . . ?
 C028 C02H C15 C27 176.0(19) . . . . ?
 C028 C02H C15 C036 -1(3) . . . . ?
 C8 C01Y C10 C4 1.1(14) . . . . ?
 C9 C01S C7 C01I -39.1(15) . . . . ?
 C9 C01S C7 C6 138.3(11) . . . . ?
 C9 C01S C11 C13 1.6(19) . . . . ?
 C02B C022 C02R C03J 137.5(14) . . . . ?
 C02B C022 C02R C03U -37.8(19) . . . . ?
 C02B C02L C02O C03D -138.9(16) . . . . ?
 C02B C02L C02O C03K 38(2) . . . . ?
 C02C C01X C028 C02H 175.8(14) . . . . ?
 C02C C01X C031 C036 179.2(17) . . . . ?
 C10 C01Y C8 C5 1.6(18) . . . . ?
 C24 C019 C01M O00E -2.9(12) . . . . ?
 C24 C019 C01M O00U 178.4(9) . . . . ?
 C24 C019 C23 C22 -3.9(16) . . . . ?
 C11 C01S C7 C01I 139.9(12) . . . . ?
 C11 C01S C7 C6 -42.7(16) . . . . ?
 C11 C01S C9 C01Z 2.0(16) . . . . ?
 C02H C15 C036 C031 -5(3) . . . . ?
 C12 C3 C6 C7 -173.1(12) . . . . ?
 C12 C16 C18 C27 6(3) . . . . ?
 C12 C17 C19 C27 4(3) . . . . ?
 C13 C2 C01Z C9 -0.7(17) . . . . ?
 C02K C02Y C03X C044 177.3(18) . . . . ?
 C02K C02Y C041 C51 -177.3(18) . . . . ?
 C02L C02O C03D C03F 179.0(14) . . . . ?
 C02L C02O C03K C03G -175.3(18) . . . . ?
 C27 C15 C036 C031 179(2) . . . . ?
 C02N C037 C034 C02U -172.9(14) . . . . ?
 C02O C03D C03F C02V 3(3) . . . . ?
 O02P C02X C032 C03O -175(3) . . . . ?
 O02P C02X C032 C046 -7(5) . . . . ?
 C25 C22 C23 C019 7.4(17) . . . . ?
 C25 C02V C03F C03D -176.7(14) 2_675 . . . ?
 C25 C02V C03G C03K -178(2) 2_675 . . . ?
 C02R C022 C02B C02L 170.3(15) . . . . ?
 C02R C03J C042 C03M 0.0 . . . . ?
 C03J C02R C03U C03V 0.0 . . . . ?
 C03J C042 C03M C03V 0.0 . . . . ?
 C03J C042 C03M C039 163.5(13) . . . . ?
 C042 C03M C03V C03U 0.0 . . . . ?
 C042 C03M C039 C02U 137.6(8) . . . . ?
 C042 C03M C039 C03Q -48.3(15) . . . . ?
 C03M C03V C03U C02R 0.0 . . . . ?
 C03M C039 C03Q C03I -173.8(15) . . . . ?
 C03V C03M C039 C02U -58.5(12) . . . . ?
 C03V C03M C039 C03Q 115.7(11) . . . . ?
 C03U C02R C03J C042 0.0 . . . . ?
 C15 C27 C18 C16 175.1(17) . . . . ?
 C15 C27 C19 C17 179.3(15) . . . . ?
 C02U C039 C03Q C03I 0.0 . . . . ?
 C039 C03M C03V C03U -164.1(12) . . . . ?
 C039 C02U C034 C037 0.0 . . . . ?
 C039 C03Q C03I C037 0.0 . . . . ?
 C03Q C03I C037 C02N 172.9(14) . . . . ?
 C03Q C03I C037 C034 0.0 . . . . ?
 C03I C037 C034 C02U 0.0 . . . . ?
 C034 C02U C039 C03M 174.6(13) . . . . ?
 C034 C02U C039 C03Q 0.0 . . . . ?
 C02V C25 C26 C24 177.6(13) 2_674 . . . ?
 C02V C03G C03K C02O -12(4) . . . . ?
 C02X C032 C03O C14 -179(4) . . . . ?
 C02X C032 C046 C63 -175(4) . . . . ?
 C02Y C03X C044 C045 0.0 . . . . ?
 C03X C02Y C041 C51 0.0 . . . . ?
 C03X C044 C045 C51 0.0 . . . . ?
 C044 C045 C51 C041 0.0 . . . . ?
 C045 C51 C041 C02Y 0.0 . . . . ?
 C041 C02Y C03X C044 0.0 . . . . ?
 C031 C01X C028 C02H -5(2) . . . . ?
 C031 C01X C02C O00R 14.8(18) . . . . ?
 C031 C01X C02C O00V -163.5(14) . . . . ?
 C032 C03O C14 C -11(7) . . . . ?
 C032 C046 C63 C 2(7) . . . . ?
 C16 C12 C17 C19 -2(3) . . . . ?
 C03B N02Z C035 O03A 0(5) . . . . ?
 C17 C12 C16 C18 -4(2) . . . . ?
 C03D C02O C03K C03G 2(3) . . . . ?
 C03F C02V C03G C03K 17(3) . . . . ?
 C03G C02V C03F C03D -12(3) . . . . ?
 C03K C02O C03D C03F 2(3) . . . . ?
 C03L C34 C57 C41 0.0 . . . . ?
 C34 C03L C03Z C72 0.0 . . . . ?
 C34 C03L C03N O00Z 174.7(9) . . . . ?
 C34 C03L C03N O038 -7(2) . . . . ?
 C34 C57 C41 C72 0.0 . . . . ?
 C57 C41 C72 C03Z 0.0 . . . . ?
 C41 C72 C03Z C03L 0.0 . . . . ?
 C03Z C03L C34 C57 0.0 . . . . ?
 C03Z C03L C03N O00Z -3.1(16) . . . . ?
 C03Z C03L C03N O038 175.1(16) . . . . ?
 C03N C03L C34 C57 -177.8(12) . . . . ?
 C03N C03L C03Z C72 177.8(12) . . . . ?
 C03O C032 C046 C63 -8(7) . . . . ?
 C18 C27 C15 C02H -130(2) . . . . ?
 C18 C27 C15 C036 47(3) . . . . ?
 C18 C27 C19 C17 -2(3) . . . . ?
 C19 C27 C15 C02H 49(3) . . . . ?
 C19 C27 C15 C036 -134(2) . . . . ?
 C19 C27 C18 C16 -3(4) . . . . ?
 C040 N02Z C035 O03A 168(4) . . . . ?
 C046 C032 C03O C14 14(8) . . . . ?
 C14 C C63 C046 -1(9) . . . . ?
 C63 C C14 C03O 6(9) . . . . ?

_smtbx_masks_special_details       ?
loop_
  _smtbx_masks_void_nr
  _smtbx_masks_void_average_x
  _smtbx_masks_void_average_y
  _smtbx_masks_void_average_z
  _smtbx_masks_void_volume
  _smtbx_masks_void_count_electrons
  _smtbx_masks_void_content
 1 -0.827 -0.167 -0.446 10638.3 2562.7 '46 C5H11NO'

_smtbx_masks_void_probe_radius     1.2
_smtbx_masks_void_truncation_radius  1.2
_shelx_res_file
;
TITL lr-3-10-8-2_auto_a.res in P2(1)2(1)2(1)
    lr-3-10-8-2_auto.res
    created by SHELXL-2019/3 at 10:36:47 on 26-Nov-2024
REM Old TITL LR-3-10-8-2_auto in P2(1)2(1)2
REM SHELXT solution in P2(1)2(1)2(1): R1 0.156, Rweak 0.046, Alpha 0.009
REM <I/s> 3.734 for 40 systematic absences, Orientation as input
REM Flack x = 0.493 ( 0.003 ) from 12365 Parsons' quotients
REM Formula found by SHELXT: C83 N20 O43 I6
CELL 1.54184 34.4104 25.3123 20.7123 90 90 90
ZERR 4 0.0003 0.0002 0.0002 0 0 0
LATT -1
SYMM 0.5-X,-Y,0.5+Z
SYMM -X,0.5+Y,0.5-Z
SYMM 0.5+X,0.5-Y,-Z
SFAC C H N O Zr
UNIT 416 324 4 140 24
SIMU 0.01 0.01 2 C12 C17 C19 C27 C18 C16
SIMU 0.01 0.01 2 C14 C03O C032 C046 C63 C
SIMU 0.01 0.01 2 C03L C03Z C72 C41 C57 C34
SIMU 0.01 0.01 2 C02Y C03X C044 C045 C51 C041
SIMU 0.01 0.01 2 C03K C03G C02V C03F C03D C02O
SIMU 0.01 0.01 2 C03M C03V C03U C02R C03J C042
SIMU 0.01 0.01 2 C039 C02U C034 C037 C03I C03Q
SIMU 0.01 0.01 2 O038 O00Z
SIMU 0.01 0.01 2 O011 O1
EADP O1 O011

L.S. 4 0 0
PLAN  144
TEMP -173
CONF
list 4
MORE -1
BOND $H
fmap 2 53
acta
ABIN
REM <olex2.extras>
REM <HklSrc "%.\\LR-3-10-8-2_auto.hkl">
REM </olex2.extras>

WGHT    0.106600   28.957499
FVAR       0.06909
ZR1   5    0.522649    0.624104    0.215000    11.00000    0.02804    0.01369 =
         0.03074   -0.00130    0.00047    0.00152
ZR5   5    0.485956    0.800004    0.297629    11.00000    0.02882    0.01582 =
         0.02854   -0.00262    0.00208    0.00254
ZR3   5    0.493296    0.743718    0.144627    11.00000    0.03063    0.01597 =
         0.02930    0.00017    0.00123    0.00050
ZR4   5    0.573648    0.741024    0.249161    11.00000    0.02641    0.01558 =
         0.03889   -0.00335    0.00035    0.00150
ZR2   5    0.435623    0.684165    0.264176    11.00000    0.02885    0.01535 =
         0.03472    0.00012    0.00393    0.00174
ZR    5    0.516392    0.680592    0.368491    11.00000    0.04076    0.01612 =
         0.03015   -0.00029   -0.00161    0.00373
O007  4    0.521304    0.773562    0.224731    11.00000    0.04791    0.02219 =
         0.03126    0.00370   -0.01563   -0.01119
AFIX  13
H007  2    0.530348    0.808170    0.206943    11.00000   -1.50000
AFIX   0
O008  4    0.481999    0.629462    0.300747    11.00000    0.02716    0.03078 =
         0.03111    0.00332   -0.00011    0.00615
AFIX  13
H008  2    0.472742    0.595034    0.318753    11.00000   -1.50000
AFIX   0
O009  4    0.540670    0.759287    0.339931    11.00000    0.04496    0.02012 =
         0.03917   -0.00193    0.02056    0.01057
AFIX  13
H009  2    0.555072    0.779186    0.374094    11.00000   -1.50000
AFIX   0
O00A  4    0.525309    0.325134    0.375441    11.00000    0.02668    0.01727 =
         0.05347    0.00199   -0.00949    0.00613
O00B  4    0.478144    0.675329    0.193157    11.00000    0.04409    0.01884 =
         0.02509    0.00064    0.00499    0.01130
AFIX  13
H00B  2    0.463757    0.655340    0.159055    11.00000   -1.50000
AFIX   0
O00C  4    0.448584    0.763133    0.221213    11.00000    0.02348    0.02150 =
         0.03374    0.00485    0.00217    0.00124
AFIX  13
H00C  2    0.425654    0.784295    0.206691    11.00000   -1.50000
AFIX   0
O00D  4    0.528231    0.863559    0.308218    11.00000    0.02677    0.01321 =
         0.04751    0.00029   -0.00467    0.00222
O00E  4    0.595314    0.777266    0.161604    11.00000    0.04275    0.02966 =
         0.02984    0.00300    0.01719    0.00248
O00F  4    0.523065    1.063279    0.301178    11.00000    0.02483    0.01108 =
         0.03996    0.00003   -0.00954    0.00929
O00G  4    0.539070    0.561726    0.280453    11.00000    0.04328    0.01667 =
         0.02995    0.00180   -0.00900   -0.00305
O00H  4    0.530167    0.364307    0.277124    11.00000    0.03259    0.01121 =
         0.03715   -0.00707   -0.00149   -0.00263
O00I  4    0.578898    1.103024    0.273746    11.00000    0.03119    0.01887 =
         0.05389    0.00065   -0.00338    0.00020
O00J  4    0.586073    0.606197    0.196438    11.00000    0.02727    0.03286 =
         0.06035   -0.00020    0.00766    0.00573
O00K  4    0.893416    0.758456    0.691026    11.00000    0.04487    0.02566 =
         0.05326    0.00126   -0.01180   -0.01146
O00L  4    0.546017    0.693331    0.164239    11.00000    0.03445    0.02230 =
         0.02960    0.00746    0.00534    0.00480
AFIX  13
H00L  2    0.563301    0.685959    0.126485    11.00000   -1.50000
AFIX   0
O00M  4    0.925467    0.683008    0.673170    11.00000    0.02759    0.02156 =
         0.05434   -0.01440   -0.00651   -0.00801
O00N  4    0.472240    0.723779    0.326574    11.00000    0.03501    0.03080 =
         0.03133   -0.00086    0.00688   -0.00333
AFIX  13
H00N  2    0.454766    0.730494    0.364269    11.00000   -1.50000
AFIX   0
O00O  4    0.546766    0.672667    0.283210    11.00000    0.02208    0.01803 =
         0.04455   -0.00126    0.00680    0.00363
AFIX  13
H00O  2    0.569663    0.651322    0.297476    11.00000   -1.50000
AFIX   0
O00P  4    0.893253    0.806304   -0.188057    11.00000    0.06390    0.02588 =
         0.04729    0.00142    0.02409   -0.01091
O00Q  4    0.527652    0.596144    0.112520    11.00000    0.08152    0.03850 =
         0.03234   -0.01698    0.01056   -0.02279
AFIX   7
H00A  2    0.509152    0.611084    0.086890    11.00000   -1.50000
H00D  2    0.550152    0.607503    0.093801    11.00000   -1.50000
AFIX   0
O00R  4    0.497825    0.236190    1.049923    11.00000    0.07683    0.03110 =
         0.03326    0.01500    0.00756   -0.00643
O00S  4    0.540354    0.597982    0.378394    11.00000    0.05540    0.00880 =
         0.03340   -0.00604   -0.00817    0.00340
O00T  4    0.618195    0.681691    0.218004    11.00000    0.03103    0.02459 =
         0.05574   -0.00823    0.00725    0.01467
O00U  4    0.544785    0.785711    0.094964    11.00000    0.04272    0.05576 =
         0.03620    0.00728    0.01785    0.00399
O00V  4    0.514661    0.315331    1.096868    11.00000    0.06304    0.03324 =
         0.02659    0.00232   -0.00004    0.00241
O00W  4    0.499708    0.705327    0.052880    11.00000    0.05517    0.06297 =
         0.02875    0.00393    0.00148   -0.00157
O00X  4    0.583534    0.827929    0.270470    11.00000    0.02662    0.02634 =
         0.04885   -0.00181   -0.00590    0.00129
O00Y  4    0.570680    0.683060    0.432872    11.00000    0.08048    0.02343 =
         0.05526   -0.00606   -0.01623    0.00933
AFIX   7
H00E  2    0.576503    0.716591    0.444997    11.00000   -1.50000
H00F  2    0.592240    0.673115    0.410734    11.00000   -1.50000
AFIX   0
O00Z  4    0.621530    0.744123    0.316646    11.00000    0.05146    0.03348 =
         0.05847   -0.02945   -0.02869    0.00977
C010  1    0.548982    0.413069    0.368212    11.00000    0.02991    0.00940 =
         0.02491    0.00154   -0.00067   -0.00897
O011  4    0.404451    0.645699    0.342742    11.00000    0.17108    0.07358 =
         0.19892    0.04411    0.11718    0.02645
AFIX   7
H01A  2    0.381080    0.657209    0.364201    11.00000   -1.50000
H01B  2    0.410951    0.613230    0.364782    11.00000   -1.50000
AFIX   0
O012  4    0.934593    0.767595   -0.101739    11.00000    0.04888    0.03377 =
         0.07806   -0.01092    0.02875    0.01114
C013  1    0.542181    0.461456    0.337776    11.00000    0.03444    0.01372 =
         0.03554   -0.00216   -0.01332   -0.00421
AFIX  43
H013  2    0.529299    0.463066    0.297257    11.00000   -1.20000
AFIX   0
C015  1    0.554749    0.506975    0.368356    11.00000    0.02958    0.02136 =
         0.02985   -0.01103   -0.00161   -0.00310
C016  1    0.568695    0.409298    0.425498    11.00000    0.03020    0.02548 =
         0.03126    0.00200   -0.01210   -0.00560
AFIX  43
H016  2    0.572980    0.375807    0.444938    11.00000   -1.20000
AFIX   0
C018  1    0.582837    0.917635    0.293608    11.00000    0.03486    0.03304 =
         0.02623   -0.00123   -0.00896    0.01398
C019  1    0.606108    0.814939    0.061110    11.00000    0.03094    0.02764 =
         0.07285    0.00508    0.00899    0.00492
C01A  1    0.544822    0.558060    0.339795    11.00000    0.03727    0.02679 =
         0.02789    0.00054   -0.01004   -0.00477
C01B  1    0.621086    1.013914    0.293167    11.00000    0.01633    0.02717 =
         0.04492   -0.00425   -0.00980   -0.00092
AFIX  43
H01C  2    0.633846    1.047195    0.293343    11.00000   -1.20000
AFIX   0
C01C  1    0.582721    0.456327    0.455633    11.00000    0.02497    0.03387 =
         0.04752   -0.01046   -0.00540   -0.00475
C01E  1    0.703356    0.941512    0.232605    11.00000    0.03062    0.06990 =
         0.05593   -0.01670    0.00361    0.00415
AFIX  43
H01E  2    0.687821    0.919986    0.205299    11.00000   -1.20000
AFIX   0
C01F  1    0.562676    0.867102    0.292764    11.00000    0.02922    0.00606 =
         0.06256    0.00351   -0.02556   -0.00693
C01G  1    0.559330    1.063655    0.289811    11.00000    0.03678    0.01879 =
         0.01469   -0.00049   -0.00801    0.01194
C01H  1    0.562529    0.965198    0.297962    11.00000    0.05239    0.00807 =
         0.03801   -0.00030    0.00105    0.00725
AFIX  43
H01H  2    0.535041    0.964573    0.302171    11.00000   -1.20000
AFIX   0
C01I  1    0.637279    0.489288    0.524261    11.00000    0.03361    0.03131 =
         0.03025    0.00690   -0.00264   -0.01413
AFIX  43
H01I  2    0.646837    0.507999    0.487810    11.00000   -1.20000
AFIX   0
C01J  1    0.895024    0.710120    0.675850    11.00000    0.03184    0.01970 =
         0.04509    0.01175   -0.00926    0.00611
C01K  1    0.574109    0.504620    0.426721    11.00000    0.03564    0.03367 =
         0.03569    0.00130   -0.02083   -0.00768
AFIX  43
H01K  2    0.581674    0.536465    0.447486    11.00000   -1.20000
AFIX   0
C20   1    0.642984    0.968189    0.289753    11.00000    0.02330    0.03547 =
         0.03324   -0.00652    0.00169   -0.00021
C01M  1    0.579003    0.791116    0.108903    11.00000    0.03269    0.01168 =
         0.06350   -0.00524    0.02208    0.00044
C1    1    0.604025    0.456122    0.517190    11.00000    0.04562    0.02929 =
         0.03824    0.00465   -0.00480   -0.02055
C01O  1    0.791458    0.628025    0.617371    11.00000    0.04138    0.03248 =
         0.07076   -0.01641   -0.02314   -0.01100
C01P  1    0.590806    0.429625    0.571148    11.00000    0.05441    0.04324 =
         0.03149    0.00360   -0.00581   -0.02658
AFIX  43
H01P  2    0.568489    0.407725    0.567578    11.00000   -1.20000
AFIX   0
C01Q  1    0.534164    0.362756    0.335937    11.00000    0.04391    0.01555 =
         0.02359   -0.00395   -0.00708   -0.00801
C01R  1    0.685337    0.970199    0.280624    11.00000    0.03014    0.03540 =
         0.04447   -0.01539   -0.00863    0.00185
C01S  1    0.689673    0.528656    0.590383    11.00000    0.04375    0.05662 =
         0.04693   -0.00485   -0.01839   -0.00389
C21   1    0.581191    1.012118    0.296311    11.00000    0.03271    0.03281 =
         0.03370   -0.00263   -0.00148    0.01224
C01U  1    0.623179    0.919509    0.288386    11.00000    0.02196    0.03065 =
         0.03375   -0.00740   -0.00474    0.00434
AFIX  43
H01U  2    0.637478    0.887619    0.283856    11.00000   -1.20000
AFIX   0
C2    1    0.755222    0.595488    0.606992    11.00000    0.03274    0.05949 =
         0.05364   -0.00874   -0.01888   -0.00686
C01W  1    0.708560    1.003914    0.320376    11.00000    0.03442    0.03992 =
         0.05534   -0.00771   -0.00742   -0.00427
AFIX  43
H01W  2    0.697083    1.023962    0.354138    11.00000   -1.20000
AFIX   0
C01X  1    0.524396    0.303082    0.985892    11.00000    0.07749    0.03386 =
         0.03532    0.00404   -0.00453   -0.01348
C01Y  1    0.859130    0.684662    0.652386    11.00000    0.02182    0.02426 =
         0.04896   -0.00153   -0.01458   -0.00703
C01Z  1    0.751391    0.565293    0.553390    11.00000    0.05331    0.05972 =
         0.04574    0.00191   -0.01477   -0.00323
AFIX  43
H01Z  2    0.771297    0.566236    0.521628    11.00000   -1.20000
AFIX   0
C3    1    0.609545    0.434205    0.631385    11.00000    0.06351    0.05808 =
         0.03526    0.01312   -0.01385   -0.02527
C22   1    0.614519    0.859182   -0.039299    11.00000    0.04958    0.06207 =
         0.05900    0.00752    0.01855   -0.02492
AFIX  43
H22   2    0.603848    0.874535   -0.077212    11.00000   -1.20000
AFIX   0
C022  1    0.743302    0.942733    0.222420    11.00000    0.03960    0.11467 =
         0.05924   -0.03053   -0.00079   -0.03075
C4    1    0.827815    0.610203    0.600592    11.00000    0.04473    0.04283 =
         0.05321   -0.02088   -0.01023   -0.00027
AFIX  43
H4    2    0.829443    0.578698    0.575812    11.00000   -1.20000
AFIX   0
C5    1    0.788642    0.677697    0.653247    11.00000    0.04154    0.04669 =
         0.09865   -0.01816   -0.01409   -0.00016
AFIX  43
H5    2    0.764212    0.691653    0.666110    11.00000   -1.20000
AFIX   0
C23   1    0.590451    0.831987    0.001140    11.00000    0.05677    0.05136 =
         0.04597   -0.00657    0.00279   -0.00331
AFIX  43
H23   2    0.564260    0.824734   -0.010339    11.00000   -1.20000
AFIX   0
C6    1    0.642362    0.464881    0.635764    11.00000    0.05724    0.07337 =
         0.03126    0.00661   -0.02612   -0.01581
AFIX  43
H6    2    0.656304    0.466001    0.675329    11.00000   -1.20000
AFIX   0
C7    1    0.655815    0.494749    0.582819    11.00000    0.05206    0.03307 =
         0.04223    0.00396   -0.00648   -0.01498
C028  1    0.547180    0.348817    0.984976    11.00000    0.10778    0.08991 =
         0.03307   -0.00877    0.01766   -0.03077
AFIX  43
H028  2    0.552758    0.367745    1.023482    11.00000   -1.20000
AFIX   0
C8    1    0.822740    0.703295    0.667550    11.00000    0.03193    0.03522 =
         0.10496   -0.01104   -0.01357    0.00081
AFIX  43
H8    2    0.821070    0.736188    0.689461    11.00000   -1.20000
AFIX   0
C9    1    0.719593    0.533256    0.543386    11.00000    0.04204    0.05007 =
         0.05493   -0.00275   -0.01743   -0.01415
AFIX  43
H9    2    0.717617    0.513836    0.504274    11.00000   -1.20000
AFIX   0
C02B  1    0.765689    0.978837    0.261018    11.00000    0.02720    0.14367 =
         0.07627   -0.03344   -0.01537   -0.01279
AFIX  43
H02B  2    0.792722    0.983314    0.253485    11.00000   -1.20000
AFIX   0
C02C  1    0.511292    0.282631    1.050614    11.00000    0.04726    0.03458 =
         0.03638    0.00471   -0.00064    0.00620
C10   1    0.862541    0.635248    0.617484    11.00000    0.04828    0.03955 =
         0.05134   -0.00061    0.00004   -0.00574
AFIX  43
H10   2    0.887122    0.620642    0.606651    11.00000   -1.20000
AFIX   0
C24   1    0.643583    0.822405    0.076020    11.00000    0.03542    0.05527 =
         0.09357    0.02473    0.00256   -0.00410
AFIX  43
H24   2    0.653756    0.809116    0.115446    11.00000   -1.20000
AFIX   0
C11   1    0.695398    0.560825    0.645268    11.00000    0.03059    0.12108 =
         0.04989   -0.03340    0.00503   -0.02428
AFIX  43
H11   2    0.676770    0.558935    0.679041    11.00000   -1.20000
AFIX   0
C02H  1    0.561578    0.365782    0.924569    11.00000    0.12154    0.11836 =
         0.05786    0.00634    0.01308   -0.08519
AFIX  43
H02H  2    0.578980    0.394908    0.923639    11.00000   -1.20000
AFIX   0
C12   1    0.593283    0.407810    0.689460    11.00000    0.09364    0.08848 =
         0.02885    0.00985   -0.00608   -0.03667
C13   1    0.726195    0.594608    0.652777    11.00000    0.05815    0.07799 =
         0.04928   -0.01956   -0.01017   -0.03121
AFIX  43
H13   2    0.727514    0.617251    0.689290    11.00000   -1.20000
AFIX   0
C02K  1    0.616424    0.633541    0.201665    11.00000    0.05405    0.03187 =
         0.05029   -0.01333    0.01495   -0.00438
C02L  1    0.747313    1.006679    0.308884    11.00000    0.02865    0.07258 =
         0.07134   -0.03542    0.00481   -0.01760
C27   1    0.566134    0.364754    0.804208    11.00000    0.12857    0.11463 =
         0.04943    0.02903   -0.00022   -0.06099
C02N  1    0.901716    0.790756   -0.124968    11.00000    0.06319    0.07561 =
         0.03994   -0.00906   -0.00847   -0.01835
C02O  1    0.772273    1.040288    0.353382    11.00000    0.02680    0.11895 =
         0.07760   -0.04586    0.00091   -0.02847
O02P  4    0.478042    0.628270    0.024626    11.00000    0.11359    0.07490 =
         0.11003    0.00056   -0.01955    0.00904
C25   1    0.653325    0.865253   -0.027538    11.00000    0.04144    0.07391 =
         0.08979    0.02763    0.02806   -0.00859
AFIX  66
C02R  1    0.758802    0.917287    0.163811    11.00000    0.04509    0.18100 =
         0.12027   -0.05523    0.02500   -0.00591
C03J  1    0.751774    0.864143    0.151589    11.00000    0.07202    0.19578 =
         0.11939   -0.07542    0.02906    0.01398
AFIX  43
H03J  2    0.735240    0.844511    0.179401    11.00000   -1.20000
AFIX  65
C042  1    0.768938    0.839725    0.098673    11.00000    0.07928    0.21246 =
         0.12335   -0.06485    0.03284    0.01670
AFIX  43
H042  2    0.764135    0.803404    0.090320    11.00000   -1.20000
AFIX  65
C03M  1    0.793131    0.868450    0.057980    11.00000    0.08503    0.19709 =
         0.10732   -0.05922    0.05389    0.00687
C03V  1    0.800159    0.921594    0.070202    11.00000    0.08355    0.19355 =
         0.11698   -0.05226    0.04372   -0.00570
AFIX  43
H03V  2    0.816694    0.941226    0.042389    11.00000   -1.20000
AFIX  65
C03U  1    0.782995    0.946012    0.123117    11.00000    0.07932    0.19871 =
         0.13382   -0.04939    0.03139   -0.01869
AFIX  43
H03U  2    0.787799    0.982333    0.131470    11.00000   -1.20000
AFIX   0
C26   1    0.667291    0.849474    0.033838    11.00000    0.05360    0.08456 =
         0.09214    0.04257    0.00955   -0.01908
AFIX  43
H26   2    0.693223    0.857624    0.046018    11.00000   -1.20000
AFIX   0
C15   1    0.551773    0.342497    0.867657    11.00000    0.13070    0.07325 =
         0.03128    0.01659    0.00563   -0.05244
AFIX  66
C02U  1    0.821021    0.864506   -0.048727    11.00000    0.13042    0.09847 =
         0.09450   -0.00099    0.04708    0.05028
AFIX  43
H02U  2    0.803820    0.892740   -0.058549    11.00000   -1.20000
AFIX  65
C039  1    0.820135    0.841154    0.011995    11.00000    0.14510    0.08473 =
         0.12001    0.00700    0.10111    0.04661
C03Q  1    0.845304    0.799844    0.026366    11.00000    0.16884    0.12557 =
         0.12181    0.02640    0.10048    0.05973
AFIX  43
H03Q  2    0.844698    0.783884    0.067867    11.00000   -1.20000
AFIX  65
C03I  1    0.871359    0.781884   -0.019984    11.00000    0.17005    0.09921 =
         0.09744    0.02611    0.09142    0.06224
AFIX  43
H03I  2    0.888560    0.753650   -0.010161    11.00000   -1.20000
AFIX  65
C037  1    0.872245    0.805236   -0.080706    11.00000    0.14925    0.11770 =
         0.07875    0.02510    0.08307    0.05663
C034  1    0.847077    0.846547   -0.095078    11.00000    0.12808    0.09448 =
         0.07908    0.00928    0.05662    0.05760
AFIX  43
H034  2    0.847683    0.862506   -0.136579    11.00000   -1.20000
AFIX   0
C02V  1    0.819047    1.103576    0.431384    11.00000    0.04436    0.10234 =
         0.07228   -0.04543   -0.00758   -0.02308
C02X  1    0.484420    0.677115    0.016986    11.00000    0.13323    0.04515 =
         0.08911   -0.00771   -0.00412   -0.05577
AFIX  66
C02Y  1    0.653983    0.606471    0.192836    11.00000    0.03389    0.05070 =
         0.34943   -0.09185    0.01377   -0.00128
C03X  1    0.654792    0.554760    0.170290    11.00000    0.05727    0.07055 =
         0.36598   -0.10037    0.02155   -0.00066
AFIX  43
H03X  2    0.631164    0.536463    0.162362    11.00000   -1.20000
AFIX  65
C044  1    0.690172    0.529821    0.159343    11.00000    0.09831    0.11843 =
         0.37795   -0.10536    0.02536   -0.00242
AFIX  43
H044  2    0.690725    0.494479    0.143934    11.00000   -1.20000
AFIX  65
C045  1    0.724743    0.556592    0.170942    11.00000    0.07344    0.12828 =
         0.38293   -0.10213    0.04190   -0.00427
AFIX  43
H045  2    0.748924    0.539547    0.163461    11.00000   -1.20000
AFIX  65
C51   1    0.723935    0.608303    0.193488    11.00000    0.05907    0.10827 =
         0.37465   -0.10032    0.02976   -0.00647
AFIX  43
H51   2    0.747563    0.626599    0.201415    11.00000   -1.20000
AFIX  65
C041  1    0.688555    0.633242    0.204435    11.00000    0.04282    0.07055 =
         0.35938   -0.10484    0.00876   -0.00425
AFIX  43
H041  2    0.688002    0.668584    0.219844    11.00000   -1.20000
AFIX   0

N02Z  3    0.547580    0.466614    0.083046    11.00000    0.23583    0.13162 =
         0.07568    0.02734    0.04641    0.05174
C031  1    0.514413    0.279288    0.929185    11.00000    0.17472    0.11673 =
         0.03430    0.01585    0.00310   -0.08733
AFIX  43
H031  2    0.498845    0.248296    0.929660    11.00000   -1.20000
AFIX   0
C032  1    0.466740    0.701519   -0.044207    11.00000    0.49541    0.09939 =
         0.05364    0.00058   -0.08855    0.02006
C16   1    0.553482    0.398632    0.696575    11.00000    0.12797    0.11657 =
         0.03813    0.01605    0.00535   -0.06314
AFIX  43
H16   2    0.535313    0.408215    0.664087    11.00000   -1.20000
AFIX   0

C035  1    0.582256    0.478261    0.043122    11.00000    0.26399    0.08563 =
         0.11495   -0.01096    0.09263    0.01349
AFIX  43
H035  2    0.574067    0.480723   -0.000577    11.00000   -1.20000
AFIX   0

C036  1    0.527025    0.300362    0.870196    11.00000    0.22159    0.13477 =
         0.02026    0.01051    0.00135   -0.11321
AFIX  43
H036  2    0.518144    0.284966    0.831054    11.00000   -1.20000
AFIX   0
O038  4    0.607907    0.785790    0.411040    11.00000    0.07359    0.29630 =
         0.19966   -0.15953   -0.01128   -0.01514

O03A  4    0.612513    0.484883    0.044387    11.00000    0.10744    0.12240 =
         0.40608    0.05787   -0.00462   -0.02173
C03B  1    0.551645    0.461004    0.149257    11.00000    0.09216    0.10880 =
         0.11794   -0.05840    0.00350    0.03900
AFIX 137
H03A  2    0.578215    0.449725    0.159266    11.00000   -1.50000
H03B  2    0.533221    0.434421    0.164952    11.00000   -1.50000
H03C  2    0.546373    0.494901    0.170376    11.00000   -1.50000
AFIX   0

C17   1    0.618436    0.395178    0.741935    11.00000    0.10791    0.14494 =
         0.05730    0.04806   -0.00018   -0.03790
AFIX  43
H17   2    0.645474    0.400747    0.735646    11.00000   -1.20000
AFIX   0
C03D  1    0.765117    1.042270    0.419161    11.00000    0.06087    0.10108 =
         0.08263   -0.03593    0.00182   -0.01777
AFIX  43
H03D  2    0.744161    1.023003    0.437523    11.00000   -1.20000
AFIX   0
C03F  1    0.789158    1.072943    0.457661    11.00000    0.06989    0.10261 =
         0.08298   -0.02325    0.00483   -0.02269
AFIX  43
H03F  2    0.785220    1.073150    0.503058    11.00000   -1.20000
AFIX   0
C03G  1    0.827020    1.094008    0.370687    11.00000    0.06107    0.17202 =
         0.10309   -0.06134    0.00795   -0.05928
AFIX  43
H03G  2    0.851264    1.106672    0.355134    11.00000   -1.20000
AFIX   0
C03K  1    0.804574    1.068212    0.328146    11.00000    0.07170    0.17969 =
         0.09976   -0.04890    0.01166   -0.05473
AFIX  43
H03K  2    0.810073    1.068643    0.283202    11.00000   -1.20000
AFIX  66
C03L  1    0.671628    0.799866    0.363593    11.00000    0.07381    0.11266 =
         0.13856    0.02466   -0.06143   -0.01534
C34   1    0.682017    0.837024    0.409893    11.00000    0.12126    0.15140 =
         0.15259   -0.00891   -0.05950   -0.02052
AFIX  43
H34   2    0.664118    0.846531    0.442824    11.00000   -1.20000
AFIX  65
C57   1    0.718597    0.860270    0.408012    11.00000    0.13938    0.18870 =
         0.17436   -0.00338   -0.05030   -0.03091
AFIX  43
H57   2    0.725697    0.885665    0.439656    11.00000   -1.20000
AFIX  65
C41   1    0.744786    0.846359    0.359829    11.00000    0.12257    0.18656 =
         0.16614    0.00891   -0.02851   -0.04298
AFIX  43
H41   2    0.769786    0.862247    0.358543    11.00000   -1.20000
AFIX  65
C72   1    0.734397    0.809202    0.313528    11.00000    0.11110    0.17148 =
         0.16965    0.02544   -0.00571   -0.04113
AFIX  43
H72   2    0.752297    0.799695    0.280598    11.00000   -1.20000
AFIX  65
C03Z  1    0.697818    0.785955    0.315409    11.00000    0.08642    0.12831 =
         0.14714    0.02095   -0.02782   -0.02425
AFIX  43
H03Z  2    0.690718    0.760560    0.283765    11.00000   -1.20000
AFIX   0
C03N  1    0.630230    0.775377    0.364232    11.00000    0.06261    0.06701 =
         0.08612    0.00075   -0.01302    0.00297
C03O  1    0.476436    0.753734   -0.055679    11.00000    0.51397    0.10622 =
         0.08587    0.00852   -0.08370    0.02898
AFIX  43
H03O  2    0.493220    0.771635   -0.026566    11.00000   -1.20000
AFIX   0
C18   1    0.542127    0.375054    0.752989    11.00000    0.13097    0.13709 =
         0.05124    0.01685    0.00998   -0.06304
AFIX  43
H18   2    0.515613    0.365092    0.756903    11.00000   -1.20000
AFIX   0
C19   1    0.605616    0.373373    0.807671    11.00000    0.12470    0.14971 =
         0.08912    0.05183    0.01213   -0.03552
AFIX  43
H19   2    0.621847    0.367008    0.843949    11.00000   -1.20000
AFIX   0

C040  1    0.502448    0.470382    0.058407    11.00000    0.11019    0.20101 =
         0.32151   -0.17555   -0.00071   -0.02379
AFIX 137
H04A  2    0.485249    0.455302    0.091309    11.00000   -1.50000
H04B  2    0.499537    0.450626    0.018003    11.00000   -1.50000
H04C  2    0.495548    0.507474    0.051161    11.00000   -1.50000
AFIX   0

C046  1    0.449536    0.670100   -0.089687    11.00000    0.50341    0.11406 =
         0.08018   -0.02418   -0.08976    0.02571
AFIX  43
H046  2    0.446321    0.633285   -0.082550    11.00000   -1.20000
AFIX   0
C     1    0.445130    0.746547   -0.149756    11.00000    0.52609    0.12624 =
         0.11947    0.00173   -0.05787    0.02677
AFIX  43
H     2    0.437381    0.763700   -0.188467    11.00000   -1.20000
AFIX   0
C14   1    0.462664    0.779045   -0.106591    11.00000    0.52389    0.10099 =
         0.09740    0.00828   -0.05898    0.03055
AFIX  43
H14   2    0.464822    0.816162   -0.112357    11.00000   -1.20000
AFIX   0
C63   1    0.436521    0.694170   -0.148261    11.00000    0.51784    0.12901 =
         0.10940   -0.01428   -0.07230    0.02753
AFIX  43
H63   2    0.423486    0.675843   -0.181923    11.00000   -1.20000
AFIX   0
O1    4    0.480644    0.648476    0.433183    11.00000    0.17108    0.07358 =
         0.19892    0.04411    0.11718    0.02645
AFIX   7
H1    2    0.480500    0.606376    0.440007    11.00000   -1.50000
AFIX   0
HKLF 4


REM  lr-3-10-8-2_auto_a.res in P2(1)2(1)2(1)
REM wR2 = 0.1578, GooF = S = 1.048, Restrained GooF = 1.058 for all data
REM R1 = 0.0546 for 29800 Fo > 4sig(Fo) and 0.0577 for all 31748 data
REM 1267 parameters refined using 252 restraints

END

WGHT      0.1066     28.9504

REM Highest difference peak  1.764,  deepest hole -1.791,  1-sigma level  0.108
Q1    1   0.5396  0.7600  0.2852  11.00000  0.05    1.09
Q2    1   0.4633  0.6989  0.2243  11.00000  0.05    0.89
Q3    1   0.4756  0.7567  0.3479  11.00000  0.05    0.88
Q4    1   0.5583  0.8799  0.2527  11.00000  0.05    0.88
Q5    1   0.5203  0.3179  0.3217  11.00000  0.05    0.86
Q6    1   0.5993  0.7474  0.2435  11.00000  0.05    0.82
Q7    1   0.4206  0.8027  0.2441  11.00000  0.05    0.81
Q8    1   0.5793  0.6867  0.3041  11.00000  0.05    0.80
Q9    1   0.5177  0.8019  0.3011  11.00000  0.05    0.78
Q10   1   0.9028  0.6810  0.7372  11.00000  0.05    0.76
Q11   1   0.5358  0.8195  0.1523  11.00000  0.05    0.74
Q12   1   0.4655  0.7439  0.1355  11.00000  0.05    0.73
Q13   1   0.6038  0.7588  0.2767  11.00000  0.05    0.73
Q14   1   0.4990  0.6789  0.3433  11.00000  0.05    0.72
Q15   1   0.4575  0.6192  0.1453  11.00000  0.05    0.72
Q16   1   0.5193  0.6970  0.1705  11.00000  0.05    0.72
Q17   1   0.5153  0.7433  0.1844  11.00000  0.05    0.70
Q18   1   0.5560  0.7407  0.2048  11.00000  0.05    0.70
Q19   1   0.5380  0.8199  0.1268  11.00000  0.05    0.70
Q20   1   0.5190  0.6984  0.2361  11.00000  0.05    0.67
Q21   1   0.4579  0.6212  0.2774  11.00000  0.05    0.66
Q22   1   0.5125  0.7470  0.3113  11.00000  0.05    0.66
Q23   1   0.5194  0.7556  0.3793  11.00000  0.05    0.66
Q24   1   0.5614  0.7439  0.0831  11.00000  0.05    0.65
Q25   1   0.4571  0.8142  0.2578  11.00000  0.05    0.65
Q26   1   0.5209  0.3211  0.4007  11.00000  0.05    0.64
Q27   1   0.5251  0.8165  0.3344  11.00000  0.05    0.64
Q28   1   0.4601  0.7008  0.1787  11.00000  0.05    0.63
Q29   1   0.9185  0.6988  0.6392  11.00000  0.05    0.63
Q30   1   0.9214  0.7562 -0.0766  11.00000  0.05    0.62
Q31   1   0.5543  0.6203  0.2192  11.00000  0.05    0.62
Q32   1   0.5170  0.3771  0.1732  11.00000  0.05    0.61
Q33   1   0.5393  0.7547  0.2160  11.00000  0.05    0.60
Q34   1   0.5397  0.6793  0.3614  11.00000  0.05    0.60
Q35   1   0.5048  0.3798  0.2346  11.00000  0.05    0.59
Q36   1   0.4605  0.6807  0.3045  11.00000  0.05    0.59
Q37   1   0.6387  0.7395  0.3055  11.00000  0.05    0.58
Q38   1   0.5419  0.8021  0.3524  11.00000  0.05    0.58
Q39   1   0.8654  0.8181 -0.1985  11.00000  0.05    0.57
Q40   1   0.5575  0.8016  0.2369  11.00000  0.05    0.57
Q41   1   0.4987  0.6881  0.2035  11.00000  0.05    0.57
Q42   1   0.6571  0.6024  0.1789  11.00000  0.05    0.56
Q43   1   0.4043  0.6870  0.2578  11.00000  0.05    0.55
Q44   1   0.5012  0.6182  0.2069  11.00000  0.05    0.55
Q45   1   0.4583  0.6815  0.1214  11.00000  0.05    0.54
Q46   1   0.5405  1.0594  0.3656  11.00000  0.05    0.53
Q47   1   0.8390  1.0463  0.3978  11.00000  0.05    0.53
Q48   1   0.4998  0.6227  0.2741  11.00000  0.05    0.52
Q49   1   0.6416  0.7424  0.1949  11.00000  0.05    0.51
Q50   1   0.4240  0.7440  0.2139  11.00000  0.05    0.50
Q51   1   0.5817  0.6218  0.1638  11.00000  0.05    0.48
Q52   1   0.8058  0.8742  0.0663  11.00000  0.05    0.46
Q53   1   0.5571  0.8793  0.3161  11.00000  0.05    0.46
Q54   1   0.6394  0.6987  0.2434  11.00000  0.05    0.46
Q55   1   0.4978  0.4001  0.3237  11.00000  0.05    0.45
Q56   1   0.6249  0.8230  0.2383  11.00000  0.05    0.45
Q57   1   0.4645  0.7100 -0.0480  11.00000  0.05    0.44
Q58   1   0.4955  0.3024  1.1408  11.00000  0.05    0.44
Q59   1   0.5159  0.6364  0.3174  11.00000  0.05    0.44
Q60   1   0.5968  0.6224  0.2788  11.00000  0.05    0.44
Q61   1   0.8011  0.8405 -0.0218  11.00000  0.05    0.42
Q62   1   0.6227  0.8595  0.2399  11.00000  0.05    0.40
Q63   1   0.7607  1.0986  0.3591  11.00000  0.05    0.39
Q64   1   0.5791  0.6790  0.4212  11.00000  0.05    0.39
Q65   1   0.5378  0.6811  0.0636  11.00000  0.05    0.38
Q66   1   0.4354  0.7801 -0.1147  11.00000  0.05    0.38
Q67   1   0.4041  0.6410  0.3976  11.00000  0.05    0.38
Q68   1   0.9597  0.7678 -0.0885  11.00000  0.05    0.37
Q69   1   0.5608  0.3582  0.3549  11.00000  0.05    0.37
Q70   1   0.8870  0.7451  0.7425  11.00000  0.05    0.36
Q71   1   0.5377  0.8192  0.2649  11.00000  0.05    0.36
Q72   1   0.6013  0.5393  0.2332  11.00000  0.05    0.35
Q73   1   0.9567  0.7978 -0.0667  11.00000  0.05    0.35
Q74   1   0.6207  1.0699  0.2395  11.00000  0.05    0.35
Q75   1   0.8742  0.7179  0.5865  11.00000  0.05    0.35
Q76   1   0.9008  0.8538 -0.1371  11.00000  0.05    0.35
Q77   1   0.7597  0.8185  0.3562  11.00000  0.05    0.35
Q78   1   0.5597  0.3675  0.3018  11.00000  0.05    0.35
Q79   1   0.5585  0.3745  0.2605  11.00000  0.05    0.35
Q80   1   0.6425  0.9144  0.2340  11.00000  0.05    0.35
Q81   1   0.5219  0.5757  0.1648  11.00000  0.05    0.34
Q82   1   0.4747  0.7621  0.2247  11.00000  0.05    0.34
Q83   1   0.5549  0.5936  0.3791  11.00000  0.05    0.34
Q84   1   0.9271  0.6233  0.6158  11.00000  0.05    0.34
Q85   1   0.5179  0.9424  0.2392  11.00000  0.05    0.34
Q86   1   0.6183  0.8785  0.3185  11.00000  0.05    0.34
Q87   1   0.8269  0.8648 -0.0614  11.00000  0.05    0.34
Q88   1   0.3920  0.8193  0.1856  11.00000  0.05    0.34
Q89   1   0.8740  0.7832 -0.1646  11.00000  0.05    0.34
Q90   1   0.6005  0.3424  0.7647  11.00000  0.05    0.33
Q91   1   0.8167  1.1271  0.3559  11.00000  0.05    0.33
Q92   1   0.5214  0.2574  0.9968  11.00000  0.05    0.33
Q93   1   0.5832  0.5800  0.1832  11.00000  0.05    0.33
Q94   1   0.8376  0.8443 -0.0764  11.00000  0.05    0.32
Q95   1   0.4565  0.5547  0.2986  11.00000  0.05    0.32
Q96   1   0.4640  0.2811  1.0333  11.00000  0.05    0.32
Q97   1   0.5442  0.5424  0.2242  11.00000  0.05    0.32
Q98   1   0.4396  0.6397  0.3214  11.00000  0.05    0.32
Q99   1   0.6047  0.6203  0.2414  11.00000  0.05    0.32
Q100  1   0.6808  0.8783  0.2389  11.00000  0.05    0.31
Q101  1   0.8217  1.0332  0.3368  11.00000  0.05    0.31
Q102  1   0.9222  0.6392  0.7387  11.00000  0.05    0.31
Q103  1   0.5848  0.9228  0.1653  11.00000  0.05    0.31
Q104  1   0.5063  0.3594  0.3030  11.00000  0.05    0.31
Q105  1   0.8805  0.7658 -0.0949  11.00000  0.05    0.31
Q106  1   0.5970  0.7727  0.4676  11.00000  0.05    0.31
Q107  1   0.5372  0.6351  0.2834  11.00000  0.05    0.30
Q108  1   0.8821  0.6797  0.6177  11.00000  0.05    0.30
Q109  1   0.8826  0.7789 -0.0284  11.00000  0.05    0.29
Q110  1   0.4832  0.8028  0.0009  11.00000  0.05    0.29
Q111  1   0.7581  0.5242  0.6224  11.00000  0.05    0.29
Q112  1   0.5153  0.4227  0.1315  11.00000  0.05    0.29
Q113  1   0.5189  0.4991  0.2857  11.00000  0.05    0.29
Q114  1   0.5196  0.3238  1.1205  11.00000  0.05    0.29
Q115  1   0.5645  0.9228  0.2210  11.00000  0.05    0.29
Q116  1   0.4554  0.6889  0.4149  11.00000  0.05    0.29
Q117  1   0.9578  0.6970  0.6496  11.00000  0.05    0.29
Q118  1   0.5770  0.8358 -0.0578  11.00000  0.05    0.29
Q119  1   0.5471  0.5889  0.3697  11.00000  0.05    0.28
Q120  1   0.4893  0.6357  0.3183  11.00000  0.05    0.28
Q121  1   0.5368  0.9992  0.2782  11.00000  0.05    0.28
Q122  1   0.7835  0.9232  0.0147  11.00000  0.05    0.28
Q123  1   0.7211  0.5968  0.1579  11.00000  0.05    0.28
Q124  1   0.5384  0.8809  0.3769  11.00000  0.05    0.28
Q125  1   0.8592  0.6833  0.7191  11.00000  0.05    0.28
Q126  1   0.6562  0.8385  0.4188  11.00000  0.05    0.28
Q127  1   0.7146  0.5630  0.1231  11.00000  0.05    0.28
Q128  1   0.5433  0.7608 -0.1176  11.00000  0.05    0.27
Q129  1   0.5801  0.7646  0.4995  11.00000  0.05    0.27
Q130  1   0.7576  0.6775  0.6193  11.00000  0.05    0.27
Q131  1   0.5401  0.9702  0.3601  11.00000  0.05    0.27
Q132  1   0.5261  0.3731  1.1189  11.00000  0.05    0.27
Q133  1   0.8621  0.7001  0.6791  11.00000  0.05    0.27
Q134  1   0.6073  0.9005  0.2391  11.00000  0.05    0.27
Q135  1   0.5605  0.9810  0.0071  11.00000  0.05    0.27
Q136  1   0.6195  0.8219  0.1016  11.00000  0.05    0.27
Q137  1   0.5834  0.5815  0.2519  11.00000  0.05    0.27
Q138  1   0.6219  0.8182  0.1545  11.00000  0.05    0.27
Q139  1   0.5829  0.7190  0.0366  11.00000  0.05    0.27
Q140  1   0.9202  0.8393 -0.0336  11.00000  0.05    0.27
Q141  1   0.5164  0.5361  0.1626  11.00000  0.05    0.27
Q142  1   0.4406  0.8013  0.1682  11.00000  0.05    0.27
Q143  1   0.5810  0.3206  0.4634  11.00000  0.05    0.26
Q144  1   0.6140  0.8182  0.0391  11.00000  0.05    0.26
;
_shelx_res_checksum                67463
_shelx_hkl_file
;
   0   0  -2 3791.31  100.54
   0   0  -3    0.02    0.53
   0   0  -4  158.89    4.49
   0   0  -5   -0.93    1.09
   0   0  -5    0.30    0.84
   0   0  -6    0.06    1.26
   0   0  -6    0.28    0.94
   0   0  -7   -0.20    1.17
   0   0  -7   -0.49    0.98
   0   0  -8   21.21    1.58
   0   0  -8   20.71    1.32
   0   0  -9   -2.04    1.39
   0   0  -9   -0.28    1.10
   0   0 -10   26.45    1.76
   0   0 -10   25.40    1.55
   0   0 -11    2.19    1.46
   0   0 -12  285.39    8.33
   0   0 -13   79.54    3.22
   0   0 -14  246.88    7.50
   0   0  14  249.68    7.79
   0   0 -15  107.53    4.27
   0   0  15  154.41    4.98
   0   0  16    8.25    1.98
   0   0  17    2.60    1.99
   0   0 -17    2.50    1.72
   0   0  18   67.63    3.54
   0   0  19    1.11    2.05
   0  -1  -1    5.25    0.33
   0  -1  -1    6.64    0.39
   0   1  -2    6.52    0.48
   0  -1  -2    7.08    0.57
   0   1  -3   70.37    2.17
   0  -1  -3   75.68    2.15
   0  -1  -3   75.01    2.20
   0   1  -4  151.96    4.21
   0  -1  -4  144.79    4.19
   0  -1  -4  150.69    4.26
   0  -1  -5   16.27    1.01
   0   1  -5   15.83    1.03
   0  -1  -5   17.06    1.26
   0  -1  -6  773.51   20.98
   0   1  -6  800.26   20.99
   0  -1  -6  767.73   21.02
   0   1  -7    7.36    1.00
   0  -1  -7    6.68    1.01
   0  -1  -7    5.75    1.20
   0   1  -8   73.99    2.55
   0  -1  -8   73.57    2.68
   0   1  -8   78.08    2.73
   0  -1  -9   -0.75    1.24
   0   1  -9    1.16    1.38
   0   1  -9    0.24    0.98
   0  -1   9   -0.30    1.70
   0  -1 -10   -1.53    1.37
   0   1 -10   -0.52    1.35
   0   1 -10   -0.69    1.09
   0   1 -11    3.20    1.41
   0  -1 -11    3.81    1.42
   0   1 -11    4.46    1.21
   0   1 -12   82.19    3.08
   0  -1 -12   77.36    3.02
   0  -1 -13   58.53    2.58
   0   1 -13   54.64    2.56
   0   1 -14   14.73    1.65
   0  -1 -14   14.03    1.67
   0  -1  14   12.50    1.89
   0  -1 -15   26.36    1.92
   0   1 -15   23.24    1.90
   0  -1  16   32.82    2.51
   0  -1 -16   33.24    2.36
   0  -1  17   32.42    2.66
   0  -1 -17   29.97    2.31
   0  -1  18   86.51    4.03
   0  -1  19   43.29    2.93
   0   2   0 4567.02  121.11
   0  -2  -1  577.14   15.40
   0  -2  -2  611.16   16.35
   0   2  -3   50.95    1.57
   0  -2  -3   44.88    1.61
   0   2  -4   38.54    1.51
   0  -2  -4   34.97    1.57
   0   2  -5  186.41    5.28
   0  -2  -5  187.85    5.32
   0  -2  -6   -1.34    1.18
   0   2  -6   -1.26    1.06
   0  -2  -7    3.68    1.28
   0   2  -7    4.17    1.05
   0  -2   8  107.50    3.80
   0  -2  -8  105.18    3.36
   0   2  -8   99.17    3.29
   0  -2   9   94.70    3.70
   0  -2  -9   93.55    3.21
   0   2  -9   94.25    3.08
   0  -2 -10  179.19    5.55
   0  -2  10  185.23    6.01
   0   2 -10  183.54    5.46
   0   2 -10  185.32    5.61
   0   2 -11    8.20    1.26
   0   2 -11    8.66    1.49
   0  -2 -11    8.63    1.53
   0  -2  12   29.52    1.26
   0   2 -12   30.00    1.74
   0   2 -12   32.61    2.01
   0  -2 -12   31.17    1.93
   0  -2  13  106.32    3.25
   0   2 -13  109.14    3.77
   0   2 -13  108.89    3.86
   0  -2 -13  114.97    3.93
   0  -2 -14    5.78    1.65
   0   2 -14    7.46    1.60
   0  -2  14    3.94    0.96
   0  -2 -14    4.51    1.79
   0  -2  14    6.82    1.82
   0  -2  15   36.46    1.52
   0  -2 -15   34.80    2.40
   0  -2  16   34.35    1.56
   0  -2 -16   40.49    2.49
   0  -2  16   38.97    2.65
   0  -2  17   32.80    1.49
   0  -2 -17   28.06    2.33
   0  -2  17   35.59    2.76
   0  -2  18   31.55    1.53
   0  -2  18   35.33    2.75
   0   2  19    8.33    2.21
   0  -2  19    9.02    2.29
   0   2  22    0.78    0.99
   0   2  23    1.18    0.85
   0   2  24    0.48    0.77
   0   3   0   -0.19    0.66
   0  -3  -1    3.98    0.71
   0   3   1    3.44    0.82
   0  -3  -2   11.77    0.86
   0   3  -3   14.26    0.96
   0  -3  -3   14.26    1.04
   0  -3  -4  325.99    8.88
   0   3  -4  311.30    8.85
   0  -3  -4  333.82    8.86
   0   3  -5  647.25   17.21
   0  -3  -5  628.87   17.20
   0   3  -6   35.07    1.54
   0  -3  -6   30.31    1.65
   0  -3   7  257.18    7.63
   0   3  -7  255.85    7.23
   0  -3  -7  256.93    7.27
   0   3  -8   48.21    1.93
   0  -3   8   47.73    2.50
   0  -3  -8   47.23    2.03
   0   3  -9   11.55    1.27
   0  -3   9   10.97    1.88
   0  -3  -9   10.29    1.41
   0   3 -10   52.17    2.12
   0  -3  10   50.47    2.78
   0  -3 -10   45.84    2.21
   0   3 -11    7.56    1.34
   0   3 -11    7.93    1.51
   0  -3 -11    7.91    1.47
   0  -3  11    6.06    1.90
   0  -3 -12   87.21    3.26
   0   3 -12   92.11    3.31
   0   3 -12   86.27    3.14
   0  -3  12   86.76    2.63
   0  -3 -12   90.30    3.42
   0   3  12   84.95    2.63
   0  -3  13   39.93    1.55
   0   3 -13   41.60    2.11
   0  -3 -13   40.42    2.35
   0   3  13   38.50    1.52
   0  -3 -13   42.10    2.21
   0   3 -13   41.99    2.23
   0  -3  14   10.33    1.81
   0   3  14   12.43    1.92
   0   3 -14   12.90    1.46
   0  -3  14   11.44    0.99
   0  -3 -14   10.43    1.80
   0   3  14   10.00    0.95
   0   3 -14   11.11    1.58
   0   3  15   14.23    2.03
   0  -3  15   13.34    1.94
   0  -3  15   11.34    1.01
   0  -3 -15   11.91    1.90
   0   3  15   10.95    1.00
   0   3 -15    8.29    1.56
   0   3  16    6.11    1.96
   0  -3  16    8.32    2.00
   0  -3 -16    7.82    1.84
   0   3  16    5.59    1.03
   0  -3  16    7.38    1.01
   0   3  17   11.18    1.18
   0  -3  17   10.65    1.21
   0  -3 -17    9.31    1.90
   0   3  17   10.40    2.16
   0  -3  17   12.37    2.24
   0   3  18  136.06    4.10
   0  -3  18  137.85    4.12
   0  -3  18  138.09    5.30
   0   3  18  135.50    5.30
   0  -3  19    6.20    1.25
   0   3  19    5.75    1.19
   0  -3  19    3.98    2.10
   0   3  19    6.05    2.15
   0  -3  20   56.58    2.08
   0   3  20   56.14    2.12
   0   3  21   16.56    1.23
   0  -3  21   18.30    1.25
   0   3  22    0.40    0.92
   0  -3  22    0.51    1.00
   0   3  23    6.22    0.93
   0   3  24    0.77    0.72
   0  -3 -25    3.66    0.60
   0   4   0   51.86    1.78
   0   4   1   63.15    2.16
   0  -4  -2  137.39    4.03
   0  -4  -3   12.31    1.11
   0   4  -4   19.48    1.30
   0  -4  -4   19.22    1.40
   0   4  -5  384.18   10.69
   0  -4  -5  396.20   10.73
   0  -4  -6   66.26    2.46
   0  -4   6   67.93    2.80
   0   4  -6   68.35    2.37
   0  -4  -6   67.49    2.42
   0  -4  -7  129.69    4.20
   0  -4   7  130.99    4.56
   0   4  -7  131.95    4.09
   0  -4  -7  141.40    4.15
   0  -4  -8   47.14    2.26
   0  -4  -8   53.15    2.20
   0  -4   8   55.14    2.72
   0   4  -8   51.38    2.09
   0  -4  -9  356.03   10.35
   0   4  -9  375.69   10.26
   0  -4  -9  365.27   10.31
   0  -4   9  361.42   10.73
   0  -4 -10  369.23   10.62
   0   4 -10  370.54   10.51
   0  -4 -10  374.46   10.54
   0  -4  10  372.76   11.00
   0  -4 -11   80.87    3.19
   0   4 -11   83.29    2.94
   0  -4  11   72.53    2.36
   0  -4  11   81.32    3.55
   0   4 -12  210.31    6.27
   0   4  12  195.47    5.60
   0  -4 -12  203.65    6.32
   0  -4  12  194.50    6.79
   0  -4  12  202.50    5.61
   0   4 -12  209.22    6.16
   0  -4  13    4.82    0.91
   0   4 -13    5.22    1.33
   0   4  13    6.80    1.69
   0  -4  13    5.94    1.71
   0   4  13    5.81    0.92
   0   4 -13    6.53    1.54
   0  -4 -13    6.62    1.67
   0   4 -14   28.74    1.90
   0  -4  14   29.21    1.36
   0   4  14   30.32    2.30
   0  -4  14   33.38    2.33
   0   4  14   30.32    1.34
   0   4 -14   30.46    2.00
   0  -4 -14   31.81    2.22
   0  -4  15   39.90    1.59
   0   4  15   38.29    2.64
   0   4  15   35.09    1.59
   0   4 -15   33.95    2.17
   0  -4 -15   37.55    2.46
   0  -4  16    6.75    1.03
   0  -4 -16   10.33    1.95
   0   4  16    6.25    1.08
   0   4  16    6.30    2.03
   0  -4  16    6.08    2.08
   0  -4  17   56.70    2.02
   0   4  17   54.36    3.30
   0   4  17   50.10    1.98
   0  -4  18   67.41    2.46
   0   4  18   69.12    2.46
   0  -4  18   71.95    3.65
   0   4  18   77.28    3.66
   0   4  19   10.46    1.32
   0  -4  19   12.12    1.37
   0   4  19   11.27    2.39
   0  -4  19   15.21    2.44
   0   4  20   53.85    2.06
   0  -4  20   53.33    2.08
   0   4  21   26.07    1.37
   0  -4  21   23.11    1.41
   0   4  22    0.82    0.92
   0   4  23    9.34    0.91
   0   4  24    1.09    0.73
   0   5   0    1.04    1.03
   0   5   1   84.34    2.78
   0  -5   1   81.68    2.29
   0   5   1   86.65    2.30
   0   5   2   12.09    1.44
   0  -5  -2   15.84    1.32
   0  -5  -3  890.77   23.90
   0  -5  -4   80.98    2.70
   0  -5  -5  193.10    5.77
   0   5  -5  208.66    5.78
   0  -5  -6   28.76    1.70
   0   5  -6   30.82    1.58
   0  -5   6   32.63    2.10
   0  -5  -7  139.16    4.42
   0  -5   7  141.97    4.83
   0   5  -7  147.99    4.40
   0  -5  -8   60.31    2.53
   0   5  -8   64.20    2.38
   0  -5   8   63.18    2.99
   0   5  -9   38.07    1.82
   0  -5   9   40.08    2.52
   0  -5 -10  271.88    8.25
   0   5 -10  285.37    8.21
   0  -5  10  290.98    8.72
   0  -5 -11   67.43    2.93
   0   5 -11   71.50    2.71
   0  -5  11   66.67    2.11
   0  -5  11   64.13    3.40
   0   5  11   65.18    2.10
   0  -5 -12  101.21    3.69
   0   5 -12  103.31    3.51
   0  -5  12   94.54    2.89
   0  -5  12  100.94    4.21
   0   5  12   93.27    2.88
   0   5  13   37.28    1.48
   0   5 -13   38.33    2.23
   0   5 -13   37.57    2.07
   0  -5  13   35.80    1.49
   0  -5 -13   38.64    2.34
   0  -5  13   36.48    2.76
   0  -5  13   40.55    2.42
   0   5  13   38.61    2.36
   0  -5  14   16.37    1.93
   0   5  14   13.44    1.85
   0  -5  14   12.02    1.05
   0   5 -14   12.48    1.51
   0  -5 -14   11.09    1.82
   0   5  14   10.79    1.01
   0   5 -14   11.12    1.63
   0   5  15   15.79    2.06
   0  -5  15   13.81    2.05
   0  -5  15   11.85    1.09
   0   5 -15   14.08    1.58
   0  -5 -15    9.98    1.82
   0   5  15   12.30    1.10
   0   5 -15   12.00    1.64
   0  -5  16   31.93    2.55
   0   5  16   27.99    2.46
   0  -5 -16   25.02    2.20
   0  -5  16   29.52    1.40
   0   5  16   26.83    1.44
   0  -5  17    1.71    1.07
   0  -5  17    1.20    1.92
   0   5  17   -0.81    1.93
   0   5  17    0.93    1.08
   0  -5  18   62.06    3.33
   0   5  18   56.01    3.23
   0  -5  18   58.65    2.14
   0   5  18   58.41    2.15
   0   5  18   49.94    3.55
   0   5  19   56.38    3.19
   0  -5  19   55.76    3.19
   0   5  19   53.08    2.04
   0  -5  19   50.94    2.04
   0  -5  20    4.06    1.12
   0   5  20    4.26    1.12
   0   5  21   25.85    1.39
   0   5  22    8.01    1.01
   0   5  23   11.02    0.95
   0  -5 -24    8.83    0.82
   0   5  24    8.70    0.79
   0   6   0  155.58    4.59
   0   6   1  321.01    8.94
   0  -6   2  276.80    7.50
   0   6   2  285.16    7.94
   0  -6  -3   53.56    2.15
   0   6   3   54.02    2.41
   0  -6  -4   28.66    1.64
   0  -6  -5  147.83    4.67
   0   6  -5  163.79    4.66
   0  -6  -6    1.04    1.27
   0   6  -6    1.85    1.18
   0  -6   6    1.60    1.63
   0  -6  -7  149.53    4.69
   0  -6   7  157.05    5.12
   0   6  -7  153.89    4.69
   0  -6  -8    2.48    1.53
   0   6  -8    4.14    1.29
   0  -6   8    5.35    1.84
   0  -6  -9  410.34   11.79
   0   6  -9  424.98   11.78
   0  -6   9  419.05   12.21
   0  -6 -10  105.71    3.88
   0  -6  10  109.34    4.38
   0   6 -10  111.99    3.74
   0  -6 -11  178.39    5.72
   0   6 -11  185.51    5.64
   0  -6  11  184.74    5.02
   0  -6  11  179.93    6.25
   0   6  11  170.80    5.02
   0  -6  12   40.15    2.25
   0   6  12   38.86    2.22
   0  -6 -12   36.03    2.27
   0   6 -12   33.35    2.06
   0  -6  12   36.68    1.44
   0  -6  12   37.05    2.75
   0   6  12   35.54    1.43
   0   6  13   49.31    1.90
   0   6 -13   54.17    2.64
   0  -6  13   56.95    1.90
   0   6 -13   53.49    2.53
   0  -6 -13   52.78    2.70
   0  -6  13   50.14    3.14
   0   6  13   53.25    2.75
   0  -6  13   59.28    2.84
   0  -6  14    7.60    1.80
   0   6  14    7.39    1.76
   0   6 -14    7.00    1.48
   0  -6  14    7.05    0.99
   0  -6 -14    5.26    1.69
   0   6  14    6.52    0.97
   0   6 -14    6.22    1.58
   0   6  15   49.19    2.82
   0  -6  15   50.34    2.88
   0   6 -15   43.44    2.37
   0  -6  15   49.47    1.81
   0  -6 -15   44.91    2.65
   0   6  15   48.03    1.78
   0   6 -15   44.35    2.43
   0  -6  16    1.14    1.92
   0   6  16    1.71    1.85
   0   6 -16    2.97    1.45
   0  -6  16    2.53    1.02
   0  -6 -16    1.76    1.77
   0   6  16    2.10    0.99
   0  -6  17   85.98    2.91
   0  -6  17   95.55    4.09
   0   6  17   91.69    4.00
   0   6  17   90.20    2.87
   0  -6  18   -0.35    1.15
   0  -6  18    2.10    2.03
   0   6  18    0.38    1.98
   0   6  18    0.33    1.13
   0   6  18    1.77    2.36
   0  -6  19    5.25    1.19
   0  -6  19    4.23    2.00
   0   6  19    5.62    2.05
   0   6  19    4.83    1.16
   0   6  19    1.46    2.25
   0   6  20   54.57    2.06
   0   6  21   11.98    1.14
   0   6  22    9.98    1.02
   0  -6 -23   11.23    0.98
   0   6  23   11.96    0.93
   0  -6 -24    1.79    0.70
   0   6  24    1.25    0.68
   0   7   0    0.17    1.28
   0   7   1  108.95    3.56
   0   7   2  192.62    6.41
   0   7   2  200.90    5.90
   0  -7   3  745.50   19.97
   0   7   3  786.28   20.39
   0  -7  -3  725.24   20.21
   0   7   4   43.18    2.43
   0  -7  -4   49.16    2.10
   0  -7  -5   56.71    2.30
   0   7  -5   63.80    2.34
   0  -7  -6   12.65    1.46
   0   7  -6   14.00    1.37
   0  -7  -7   44.05    2.17
   0   7  -7   47.33    2.10
   0  -7   7   48.61    2.55
   0  -7  -8   35.47    1.99
   0   7  -8   38.62    1.89
   0  -7   8   36.45    2.48
   0  -7  -9  193.02    6.21
   0  -7   9  200.93    6.68
   0  -7 -10   48.51    2.45
   0  -7  10   45.44    1.64
   0  -7  10   52.18    2.95
   0   7 -10   48.01    2.32
   0   7  11  585.42   15.90
   0  -7  11  604.48   15.93
   0  -7 -11  559.68   15.94
   0  -7  11  547.42   15.29
   0   7 -11  608.91   15.93
   0  -7  11  579.81   16.49
   0   7  11  561.76   15.28
   0  -7  12    6.84    1.60
   0   7  12    7.14    1.60
   0  -7 -12    4.67    1.69
   0   7 -12    5.10    1.49
   0  -7  12    4.73    0.90
   0  -7  12    5.96    2.09
   0   7  12    5.30    0.90
   0   7  13  182.66    5.78
   0  -7  13  176.67    5.78
   0  -7 -13  176.74    5.79
   0  -7  13  179.90    4.97
   0   7 -13  171.40    5.67
   0  -7  13  166.17    6.35
   0   7  13  165.22    4.93
   0   7  14   40.22    1.63
   0   7  14   43.66    2.53
   0  -7  14   43.45    2.56
   0  -7 -14   39.76    2.49
   0   7 -14   37.88    2.33
   0   7 -14   38.66    2.31
   0  -7  14   41.68    1.65
   0  -7  14   39.10    3.12
   0   7  15   18.19    1.23
   0   7 -15   17.12    1.80
   0  -7  15   16.04    1.26
   0   7 -15   14.86    1.68
   0  -7 -15   13.80    2.03
   0  -7  15   16.88    2.16
   0   7  15   19.83    2.18
   0  -7  16   54.11    3.06
   0   7  16   55.22    3.04
   0  -7  16   50.80    2.02
   0   7 -16   49.34    2.65
   0  -7 -16   49.14    2.84
   0   7  16   54.44    1.94
   0   7  16   45.09    3.47
   0  -7  17   38.07    1.78
   0   7  17   38.28    2.78
   0  -7  17   43.59    2.94
   0   7  17   35.32    1.70
   0   7  17   30.54    3.29
   0  -7  18    5.49    1.23
   0  -7  18    4.94    1.99
   0   7  18    6.45    2.03
   0   7  18    5.10    2.51
   0   7  18    6.10    1.16
   0   7  19   15.12    1.26
   0   7  20    0.76    1.00
   0   7  21   12.04    1.11
   0   7  22   13.29    1.02
   0   7  23    0.20    0.77
   0  -7 -23    0.02    0.80
   0   7  24    5.57    0.69
   0  -7 -24    6.41    0.72
   0   8   0    2.41    1.38
   0   8   1    2.48    1.46
   0  -8   2   12.01    0.54
   0   8   2   11.83    0.54
   0   8   2   14.03    1.66
   0   8   3    3.05    0.63
   0  -8   3    3.48    0.64
   0   8   3    2.80    1.53
   0  -8   4   67.55    2.14
   0   8   4   68.02    2.13
   0  -8  -4   65.94    2.61
   0   8   4   64.72    2.80
   0  -8   5   36.74    1.49
   0  -8  -5   32.74    1.83
   0   8   5   35.36    2.25
   0  -8  -6    5.23    1.39
   0   8  -6    5.21    1.24
   0   8   6    4.44    1.82
   0  -8  -7    8.29    1.49
   0  -8   7    9.07    1.95
   0   8  -7   10.00    1.40
   0  -8  -8   12.42    1.65
   0  -8   8   16.21    2.20
   0   8  -8   13.42    1.52
   0  -8  -9   14.72    1.72
   0   8   9   16.38    1.47
   0  -8   9   15.10    1.47
   0  -8   9   16.39    2.19
   0   8  -9   16.08    1.59
   0  -8  10   11.16    0.93
   0   8 -10   10.37    1.49
   0  -8 -10   10.22    1.68
   0  -8  10   11.76    1.45
   0   8  10   12.82    1.46
   0   8  10   11.31    0.90
   0  -8  10   11.25    2.22
   0  -8  11   17.96    1.14
   0  -8 -11   18.67    1.98
   0   8  11   20.44    1.73
   0  -8  11   18.59    1.75
   0   8  11   19.97    1.08
   0   8 -11   19.95    1.79
   0  -8  11   18.28    2.50
   0   8 -12   16.95    1.72
   0  -8  12   16.00    1.10
   0  -8 -12   16.63    1.90
   0   8  12   17.02    1.78
   0  -8  12   17.33    1.79
   0   8  12   16.81    1.09
   0  -8  12   15.05    2.51
   0  -8  13   36.30    1.59
   0   8 -13   35.85    2.20
   0  -8  13   37.91    2.38
   0   8  13   41.10    2.37
   0  -8 -13   35.10    2.42
   0   8  13   38.44    1.54
   0  -8  13   35.17    2.96
   0  -8  14    0.54    0.96
   0   8 -14    1.91    1.47
   0   8  14    0.23    2.29
   0   8  14    1.22    1.72
   0  -8  14    2.11    1.74
   0  -8 -14   -0.04    1.70
   0   8  14    1.39    0.94
   0  -8  14    0.06    2.29
   0   8  15   31.69    1.50
   0   8  15   26.22    2.88
   0   8 -15   30.43    2.20
   0   8 -15   30.78    2.19
   0  -8  15   32.00    1.54
   0  -8 -15   26.93    2.33
   0  -8  15   35.67    2.47
   0   8  15   33.38    2.40
   0  -8  16   27.57    2.34
   0   8  16   24.61    2.24
   0   8 -16   24.16    1.93
   0  -8  16   26.91    1.41
   0  -8 -16   24.03    2.20
   0   8  16   24.70    1.39
   0   8  16   22.02    2.89
   0  -8  17    1.99    1.09
   0   8  17    0.49    1.79
   0  -8  17   -0.05    1.88
   0   8  17    1.19    1.05
   0   8  17    0.84    2.41
   0   8  18    2.15    1.84
   0  -8  18    1.54    1.84
   0   8  18    2.91    2.37
   0   8  18    2.51    1.11
   0   8  19   -0.31    1.03
   0   8  20   24.45    1.36
   0   8  21   -0.98    0.91
   0   8  22    7.88    0.91
   0  -8 -22    8.98    1.03
   0   8  23   -0.62    0.72
   0  -8 -23   -0.63    0.79
   0   8  24    1.24    0.61
   0  -8 -24    1.81    0.62
   0   9   0    0.54    1.34
   0   9   1    3.29    1.43
   0   9   2  251.71    7.40
   0  -9   3  263.99    7.19
   0   9   3  268.67    7.19
   0   9   3  263.13    7.83
   0  -9   4   71.54    2.09
   0   9   4   65.15    2.86
   0   9   5  126.83    3.66
   0  -9   5  123.93    3.67
   0   9   5  120.78    4.33
   0  -9  -5  123.32    4.05
   0  -9  -6   10.05    1.53
   0   9   6   11.71    1.08
   0  -9   6   11.06    1.13
   0   9   6    9.02    1.95
   0   9  -6   10.80    1.45
   0  -9  -7    2.73    1.54
   0  -9   7    5.19    1.10
   0  -9   7    5.50    0.94
   0   9   7    5.12    1.08
   0   9   7    3.06    1.97
   0   9  -7    5.46    1.39
   0  -9  -8   44.80    2.31
   0  -9   8   44.11    1.96
   0   9   8   44.54    1.93
   0  -9   8   43.48    2.72
   0   9  -8   43.44    2.25
   0  -9  -9  158.14    5.27
   0  -9   9  163.68    5.05
   0   9   9  162.35    5.05
   0  -9   9  168.43    5.77
   0   9  -9  167.91    5.21
   0  -9  10  248.91    6.77
   0  -9  10  245.92    7.27
   0   9  10  243.26    7.25
   0  -9 -10  242.49    7.47
   0   9  10  237.15    6.75
   0  -9  10  250.20    7.96
   0   9 -10  257.32    7.46
   0  -9  11  276.75    7.82
   0   9  11  288.51    9.19
   0  -9  11  298.56    8.47
   0   9  11  313.22    8.47
   0  -9 -11  286.27    8.61
   0   9  11  274.87    7.81
   0  -9  11  270.25    9.17
   0   9 -11  291.63    8.52
   0  -9  12   38.72    1.63
   0   9 -12   41.84    2.29
   0   9  12   37.66    3.15
   0  -9  12   41.34    2.33
   0   9  12   40.66    2.28
   0  -9 -12   39.57    2.48
   0   9  12   39.06    1.55
   0  -9  12   41.73    3.09
   0  -9  13   83.68    2.63
   0   9 -13   78.01    3.35
   0   9  13   77.57    4.06
   0   9  13   85.47    3.42
   0  -9  13   86.10    3.46
   0  -9 -13   82.75    3.53
   0   9  13   80.44    2.60
   0   9 -14    2.03    1.50
   0  -9  14    3.07    1.02
   0   9  14    1.62    2.33
   0  -9  14    4.03    1.67
   0   9  14    1.73    1.57
   0  -9 -14    3.54    1.77
   0   9  14    3.60    1.00
   0  -9  14    3.25    2.20
   0   9  15   21.14    1.28
   0   9 -15   14.28    1.88
   0   9  15   15.80    2.79
   0   9 -15   14.94    1.85
   0  -9 -15   18.52    2.16
   0  -9  15   10.78    2.68
   0  -9  15   18.66    2.14
   0   9  15   19.07    2.11
   0   9  16    8.24    1.95
   0  -9  16    9.65    2.00
   0   9 -16    9.61    1.69
   0   9  16   10.99    1.13
   0   9  16    6.80    2.57
   0  -9 -16    9.04    2.02
   0   9  17   55.48    2.04
   0   9  17   51.53    3.01
   0  -9  17   53.93    3.08
   0   9  17   53.64    3.63
   0   9  18    1.06    1.06
   0  -9  18   -0.45    1.83
   0   9  18   -0.97    1.81
   0   9  18    0.63    2.34
   0   9  19    0.74    1.06
   0   9  20    0.72    0.96
   0   9  21    5.41    0.95
   0  -9 -21    6.36    1.05
   0   9  22   -0.13    0.79
   0  -9 -22    0.20    0.86
   0   9  23    0.19    0.68
   0  -9 -23    0.82    0.75
   0   9  24    1.57    0.52
   0  -9 -24    0.85    0.57
   0  10   0    7.85    1.50
   0  10   1    4.09    1.46
   0  10   2   10.48    1.67
   0 -10   3    0.42    0.36
   0  10   3    0.56    0.35
   0  10   3    0.42    1.59
   0  10   4   20.60    0.99
   0 -10   4   24.15    1.02
   0  10   4   19.65    2.07
   0 -10   5    5.19    0.82
   0  10   5    3.27    0.80
   0  10   5    3.15    1.77
   0  10   6    5.01    2.13
   0 -10  -6    7.98    0.91
   0 -10  -6    7.89    1.82
   0  10  -6   10.99    1.60
   0 -10   6    6.31    1.14
   0  10   6    5.12    1.06
   0 -10   6    6.92    0.97
   0  10   7   45.54    2.76
   0 -10  -7   41.46    1.52
   0 -10  -7   38.89    2.18
   0  10  -7   41.31    2.21
   0  10   7   43.25    1.81
   0 -10   7   47.21    1.82
   0 -10   7   41.07    1.64
   0 -10  -8   46.93    2.40
   0  10  -8   51.80    2.30
   0 -10   8   47.47    2.98
   0  10   8   44.31    1.97
   0 -10   8   47.14    2.01
   0 -10  -9   15.47    1.82
   0 -10   9   18.87    2.38
   0  10  -9   17.47    1.73
   0  10   9   19.20    1.47
   0 -10   9   18.36    1.48
   0 -10 -10  293.27    9.02
   0 -10  10  310.89    8.82
   0  10  10  307.48    8.80
   0 -10  10  289.46    9.54
   0  10 -10  304.06    9.00
   0  10 -11    1.00    1.46
   0  10  11   -2.13    2.38
   0 -10  11   -0.58    1.47
   0  10  11    3.56    1.53
   0 -10 -11   -0.26    1.79
   0  10  11    2.09    0.90
   0 -10  11    0.58    2.14
   0  10 -12   64.25    2.85
   0  10  12   61.36    3.59
   0  10  12   65.56    2.79
   0 -10  12   61.98    2.78
   0 -10 -12   60.90    2.99
   0  10  12   59.34    2.10
   0 -10  12   59.87    3.67
   0  10 -13   12.36    1.71
   0  10  13   10.30    2.58
   0 -10  13   11.18    1.86
   0 -10 -13   13.80    2.04
   0  10  13   14.30    1.10
   0 -10  13    7.73    2.61
   0  10 -14    1.31    1.49
   0  10  14   -1.79    2.33
   0  10  14    2.71    1.55
   0 -10  14    2.20    1.60
   0 -10 -14    2.56    1.82
   0  10  14    2.59    0.95
   0 -10  14    3.57    2.26
   0  10  15   15.49    1.18
   0  10 -15   12.76    1.82
   0  10  15   11.06    2.67
   0 -10  15   13.82    2.58
   0  10  15   16.10    1.93
   0 -10  15   18.14    1.99
   0  10 -15   13.65    1.84
   0 -10 -15   15.06    2.08
   0 -10  16    9.29    1.89
   0  10  16   11.98    1.89
   0  10  16    8.76    2.61
   0  10 -16    7.21    1.54
   0  10  16    9.88    1.09
   0  10  17    7.27    1.07
   0  10  17    5.70    1.84
   0 -10  17    8.18    1.92
   0  10  17    7.83    2.53
   0  10  18    4.35    1.01
   0 -10 -19    8.41    1.24
   0  10  19    9.51    1.14
   0 -10 -20   16.09    1.26
   0  10  20   15.88    1.16
   0 -10 -21   29.14    1.40
   0  10  21   26.49    1.27
   0 -10 -22    0.60    0.84
   0  10  22   -0.41    0.75
   0 -10 -23    3.09    0.74
   0  10  23    4.00    0.68
   0  11   0    0.15    1.43
   0  11   1   37.40    2.12
   0  11   2   56.41    2.67
   0  11   3   17.16    1.82
   0  11   4   51.08    1.57
   0  11   4   60.52    2.75
   0 -11   5   16.87    1.08
   0  11   5   13.50    1.95
   0  11   5   15.92    0.91
   0 -11   5   16.92    0.93
   0 -11  -5   16.90    0.95
   0 -11   6  132.19    3.98
   0  11   6  147.50    4.95
   0  11  -6  147.97    4.55
   0 -11  -6  136.10    3.92
   0  11   6  135.27    4.04
   0 -11   6  143.46    4.05
   0  11   7   35.09    2.52
   0 -11  -7   33.51    1.33
   0  11  -7   35.82    2.01
   0 -11   7   34.24    1.55
   0 -11   7   33.71    1.50
   0  11   7   33.31    1.53
   0  11   8    2.28    1.99
   0 -11  -8    1.11    1.63
   0  11  -8    0.77    1.39
   0 -11   8    1.94    1.99
   0 -11  -8    1.55    0.86
   0  11   8    2.33    1.05
   0 -11   8    1.69    1.00
   0 -11   8    2.11    1.03
   0 -11  -9   -0.42    1.67
   0 -11   9   -0.89    2.21
   0  11  -9    1.04    1.45
   0 -11   9    0.04    1.20
   0  11   9    0.08    1.17
   0 -11 -10  273.26    8.51
   0  11 -10  283.31    8.48
   0 -11  10  275.58    9.10
   0 -11  10  282.35    8.20
   0  11  10  283.15    8.18
   0 -11  11    1.90    1.48
   0 -11  11    1.43    2.42
   0 -11 -11    3.65    2.10
   0  11 -11    5.36    1.78
   0  11  11    6.42    1.08
   0  11  12  108.15    4.77
   0  11 -12  106.66    4.11
   0 -11  12  108.55    4.92
   0 -11 -12  107.35    4.21
   0  11  12  105.50    3.27
   0  11  12  112.87    3.90
   0 -11  12  109.55    3.90
   0  11  13   10.61    1.59
   0 -11  13    5.63    1.56
   0  11  13    2.64    2.31
   0 -11  13    5.08    2.46
   0 -11 -13    7.89    1.97
   0  11 -13    3.72    1.67
   0  11  13    7.06    0.97
   0 -11  14    7.61    1.68
   0  11  14    5.97    1.59
   0  11  14    7.14    2.39
   0 -11  14    7.07    2.50
   0 -11 -14    6.71    1.91
   0  11 -14    6.41    1.71
   0  11  14    6.55    1.04
   0  11  15   19.65    2.00
   0 -11  15   22.11    2.90
   0  11  15   22.43    2.88
   0  11 -15   18.90    1.97
   0  11  15   22.03    1.33
   0  11  16    8.46    1.81
   0  11 -16    9.37    1.70
   0  11  16   12.52    2.57
   0  11  16   10.06    1.18
   0  11  17   30.56    3.21
   0 -11 -17   30.73    1.74
   0  11  17   34.40    1.60
   0 -11 -18   32.27    1.73
   0  11  18   33.24    1.53
   0 -11 -19    4.21    1.15
   0  11  19    3.87    1.04
   0 -11 -20   25.62    1.44
   0  11  20   25.23    1.29
   0 -11 -21   30.18    1.39
   0  11  21   26.05    1.25
   0 -11 -22    1.94    0.82
   0  11  22    0.69    0.73
   0 -11 -23   13.98    0.85
   0  11  23   11.70    0.76
   0  12   1   12.29    1.74
   0 -12   2    7.36    0.85
   0 -12  -2    5.78    0.80
   0  12   2    6.52    1.74
   0  12   3   44.31    2.38
   0 -12   3   38.78    1.47
   0 -12  -3   38.45    1.43
   0  12   4   74.21    3.25
   0 -12  -4   73.02    2.23
   0  12   5   -0.39    1.92
   0 -12  -5    0.46    0.72
   0 -12   5    1.17    0.85
   0 -12   6    7.91    0.98
   0 -12  -6    8.32    0.93
   0  12   6    5.01    2.02
   0  12   6    3.71    0.81
   0  12  -6    8.33    1.62
   0  12  -7   84.84    3.37
   0 -12  -7   90.28    2.66
   0  12   7   85.44    3.82
   0  12   7   92.75    2.80
   0 -12   7   92.90    2.78
   0  12  -7   85.74    2.58
   0  12   7   80.05    2.58
   0  12  -8  312.25    8.80
   0 -12   8  323.73    9.42
   0 -12  -8  290.98    8.07
   0  12   8  306.33    9.23
   0  12   8  288.32    8.27
   0 -12   8  281.79    8.14
   0  12   8  292.60    7.98
   0 -12  -9   37.71    1.58
   0  12   9   38.84    1.87
   0 -12   9   41.35    3.08
   0  12  -9   39.26    2.29
   0  12   9   34.14    2.98
   0  12 -10  314.83    9.07
   0 -12  10  314.78    9.80
   0 -12 -10  294.99    8.32
   0  12  10  297.06    8.67
   0  12  11    5.60    1.47
   0 -12  11    3.69    2.23
   0  12 -11    6.11    1.60
   0 -12 -11    4.70    1.16
   0  12  11    7.50    0.99
   0  12  12  105.88    3.78
   0 -12 -12  106.09    3.34
   0  12  12  105.73    3.21
   0  12 -12  104.44    4.11
   0 -12  12  111.77    4.99
   0 -12  13   18.35    2.86
   0 -12 -13   16.10    1.32
   0  12  13   16.37    2.73
   0  12  13   15.48    1.67
   0  12 -13   16.29    1.95
   0  12  13   18.48    1.20
   0 -12  14    9.85    2.59
   0 -12 -14    9.11    1.27
   0  12  14    7.09    2.47
   0  12  14    8.27    1.58
   0  12  14    7.78    1.06
   0  12 -14    7.66    1.73
   0  12  15    5.36    2.44
   0  12 -15    2.44    1.61
   0 -12 -15    5.37    1.25
   0  12  15    6.32    1.03
   0 -12  15    3.78    2.51
   0  12  16   89.52    4.61
   0  12 -16   83.40    3.73
   0 -12 -16   97.95    3.10
   0  12  16   93.41    2.96
   0 -12  16   78.71    4.54
   0  12  17   15.28    1.28
   0 -12 -17   13.79    1.45
   0  12  17   11.82    2.65
   0  12  18   53.51    1.95
   0 -12 -18   50.31    2.10
   0  12  19   46.73    1.76
   0 -12 -19   44.61    1.92
   0  12  20    1.16    0.86
   0 -12 -20    0.52    1.00
   0 -12 -21   51.03    1.83
   0  12  21   48.11    1.70
   0 -12 -22    9.86    0.88
   0  12  22    8.26    0.76
   0 -12 -23    7.75    0.71
   0  12  23    6.59    0.59
   0 -13   0    0.01    0.72
   0  13   1   10.87    1.65
   0 -13  -1   11.21    0.89
   0 -13   1   10.32    0.84
   0 -13  -2   28.28    1.22
   0 -13   2   27.83    1.23
   0  13   2   31.47    2.11
   0 -13   3    6.66    0.92
   0 -13  -3    6.47    0.85
   0  13   3    7.76    1.77
   0  13   4  165.20    5.34
   0 -13   4  153.46    4.49
   0 -13  -4  159.23    4.46
   0  13   5    5.92    1.86
   0 -13  -5    4.42    0.79
   0 -13   5    4.60    0.95
   0  13   6  253.08    7.94
   0 -13  -6  248.98    6.96
   0  13  -6  267.48    7.65
   0 -13   6  249.16    7.02
   0 -13   7   11.15    1.14
   0  13   7    6.36    2.13
   0  13  -7    6.53    0.75
   0 -13  -7    8.77    0.98
   0  13   7    6.04    0.80
   0  13  -7    9.75    1.67
   0  13   8   73.68    3.61
   0  13  -8   67.79    2.19
   0  13   8   72.31    2.20
   0 -13  -8   72.13    2.30
   0  13  -8   78.48    3.07
   0 -13   8   75.14    3.79
   0 -13   8   68.47    2.47
   0 -13  -9   48.00    1.84
   0  13   9   49.01    3.21
   0  13  -9   52.24    2.63
   0  13   9   47.20    1.64
   0 -13 -10    8.33    1.06
   0  13 -10    7.86    1.57
   0 -13  10    7.89    2.46
   0 -13 -11   71.21    2.43
   0  13  11   72.23    2.34
   0 -13  11   69.11    3.94
   0  13 -11   72.07    3.22
   0 -13 -12   34.13    1.61
   0 -13  12   32.11    3.12
   0  13 -12   33.24    2.32
   0  13  12   31.95    1.46
   0  13  13    8.44    2.62
   0  13 -13    7.46    1.68
   0 -13 -13   10.09    1.27
   0 -13  13    8.79    2.49
   0  13  13    8.65    1.10
   0  13  14    1.10    2.40
   0  13 -14    2.79    1.57
   0 -13 -14    0.54    1.17
   0 -13  14    1.79    2.37
   0  13  14    0.56    0.96
   0  13  15   56.35    3.77
   0  13 -15   58.43    3.01
   0 -13 -15   64.09    2.38
   0 -13  15   58.57    3.75
   0  13  15   63.82    2.21
   0  13  16   14.57    2.67
   0 -13 -16   14.12    1.37
   0  13 -16   11.68    1.77
   0  13  16   15.22    1.22
   0 -13  16   12.18    2.48
   0 -13 -17   27.32    1.57
   0  13  17   31.11    1.47
   0 -13 -18   41.94    1.83
   0  13  18   41.12    1.65
   0 -13 -19    2.58    1.07
   0  13  19    2.76    0.92
   0 -13 -20   43.48    1.77
   0  13  20   44.59    1.63
   0 -13 -21    7.38    0.93
   0  13  21    6.60    0.79
   0 -13 -22   11.00    0.87
   0  13  22   10.77    0.71
   0 -14   0  839.57   22.49
   0 -14  -1    7.91    0.89
   0 -14   1    7.15    0.88
   0 -14   2  287.82    7.94
   0 -14  -2  287.36    7.92
   0  14   2  297.23    8.71
   0 -14  -3   19.14    1.08
   0 -14   3   19.57    1.09
   0  14   3   21.19    2.05
   0  14   4    5.77    1.97
   0 -14   4    8.70    1.10
   0 -14  -4    6.60    0.97
   0  14   5   27.24    2.31
   0 -14  -5   27.93    1.25
   0 -14   5   26.14    1.31
   0  14   6   18.23    2.28
   0  14   6   18.50    1.08
   0 -14  -6   22.10    1.16
   0  14  -6   21.50    1.89
   0 -14   6   18.55    1.27
   0 -14   7    3.00    1.05
   0  14   7    2.29    1.94
   0 -14  -7    1.62    0.93
   0  14  -7    1.96    0.77
   0  14   7   -0.02    0.84
   0  14  -7    2.18    1.48
   0 -14   8  339.44    9.66
   0  14  -8  371.53   10.38
   0 -14  -8  352.72    9.58
   0  14   8  350.00   10.74
   0  14   8  354.68    9.50
   0  14  -8  339.62    9.49
   0 -14  -9    2.13    0.99
   0  14   9    3.72    0.77
   0 -14   9    3.19    2.28
   0  14  -9    5.59    1.70
   0  14   9    2.44    2.19
   0 -14 -10  168.92    4.85
   0  14 -10  159.38    5.64
   0 -14  10  162.93    6.37
   0  14  10  167.35    6.30
   0  14  11    4.24    1.01
   0 -14  11    5.81    2.40
   0  14 -11    4.54    1.61
   0 -14 -11    3.19    1.11
   0  14 -12    6.63    1.78
   0  14  12    5.01    1.03
   0 -14  12    5.74    2.58
   0 -14 -12    4.06    1.10
   0  14 -13   10.78    1.91
   0 -14 -13   15.26    1.41
   0  14  13   18.08    1.22
   0 -14  13   10.84    2.75
   0  14  14    9.40    2.64
   0  14 -14    6.91    1.69
   0 -14 -14    7.14    1.28
   0  14  14    9.57    1.14
   0 -14  14    8.05    2.52
   0  14  15   61.65    3.95
   0  14 -15   58.33    3.01
   0 -14 -15   63.67    2.42
   0  14  15   67.09    2.21
   0 -14  15   58.85    3.80
   0  14  16   14.41    2.55
   0  14 -16   14.88    1.86
   0  14  16   17.66    1.24
   0 -14  16   12.52    2.58
   0 -14 -16   17.34    1.38
   0  14  17   50.82    1.86
   0 -14 -17   45.54    1.99
   0  14  18   32.35    1.47
   0 -14 -18   34.72    1.68
   0  14  19   63.89    2.13
   0 -14 -19   62.84    2.25
   0  14  20   -0.04    0.80
   0 -14 -20    0.85    0.94
   0 -14 -21   31.54    1.30
   0  14  21   26.95    1.14
   0 -14 -22   12.20    0.81
   0  14  22   10.42    0.63
   0 -15   0    0.09    0.83
   0 -15   1    1.02    0.87
   0 -15  -1    0.33    0.84
   0  15   2   28.38    2.15
   0 -15  -2   26.78    1.24
   0 -15   2   27.44    1.27
   0  15   3    2.14    1.67
   0 -15   3    2.75    0.89
   0 -15  -3    2.96    0.84
   0  15   4   90.65    3.79
   0 -15   4   92.49    2.88
   0 -15  -4   93.79    2.83
   0  15   5   50.08    2.77
   0  15   5   46.88    1.68
   0 -15  -5   43.86    1.68
   0 -15   5   44.02    1.75
   0  15   6  144.50    5.17
   0  15   6  140.10    4.04
   0  15  -6  133.68    4.03
   0 -15  -6  141.92    4.09
   0  15  -6  139.61    4.84
   0 -15   6  144.35    4.17
   0  15   7    2.27    2.11
   0  15  -7    3.71    1.51
   0 -15  -7    0.57    1.07
   0  15  -7    2.41    0.83
   0  15   7    0.34    0.85
   0 -15   7    3.51    1.11
   0  15   8   20.21    2.51
   0  15  -8   21.77    1.99
   0 -15  -8   18.58    1.26
   0  15  -8   20.32    1.06
   0  15   8   21.07    1.09
   0 -15   8   18.95    1.47
   0 -15  -9   10.62    1.12
   0  15   9   13.89    2.47
   0 -15   9   12.82    2.55
   0  15  -9   13.02    1.83
   0  15   9   12.70    0.94
   0 -15  10    5.19    2.30
   0  15 -10    5.20    1.69
   0 -15 -10    2.54    1.08
   0  15  10    3.58    2.26
   0  15  11    2.65    2.28
   0  15 -11    0.80    1.56
   0 -15  11    0.13    2.47
   0 -15 -11    1.96    1.18
   0  15  11    3.94    1.03
   0 -15  12   28.07    3.15
   0  15 -12   31.57    2.40
   0 -15 -12   30.72    1.64
   0  15  12   31.62    1.48
   0  15 -13    8.56    1.87
   0 -15 -13   14.63    1.44
   0 -15  13   10.86    2.67
   0  15  13   14.57    1.20
   0  15  14   62.92    3.91
   0  15 -14   60.57    3.20
   0 -15 -14   65.30    2.48
   0 -15  14   66.90    4.12
   0  15  14   68.49    2.31
   0  15  15   16.70    2.80
   0 -15 -15   18.93    1.48
   0  15 -15   15.34    1.97
   0  15  15   21.78    1.27
   0 -15  15   19.47    2.89
   0 -15 -16    9.76    1.28
   0  15  16    9.24    1.08
   0 -15 -17   43.29    1.91
   0  15  17   46.16    1.75
   0 -15 -18    6.40    1.17
   0  15  18    3.94    0.91
   0 -15 -19   39.99    1.69
   0  15  19   41.81    1.55
   0  15  20    8.60    0.82
   0 -15 -20   10.13    0.98
   0 -15 -21    4.73    0.77
   0  15  21    4.21    0.64
   0 -16   0 1532.43   40.90
   0 -16   1  412.60   11.25
   0 -16  -1  412.10   11.24
   0 -16   2  751.97   20.32
   0 -16  -2  758.07   20.31
   0 -16   3   91.06    2.90
   0 -16  -3   92.38    2.89
   0  16   4   83.31    2.64
   0  16   4   82.46    3.66
   0 -16   4   83.44    2.73
   0 -16  -4   85.81    2.66
   0  16   5    0.91    0.85
   0  16  -5    1.71    0.91
   0  16   5    0.72    1.78
   0 -16  -5    0.64    0.92
   0 -16   5    0.30    0.96
   0 -16   6    9.12    1.21
   0 -16  -6   11.06    1.04
   0  16   6    7.48    2.11
   0  16  -6    7.80    0.98
   0  16   6    7.15    1.02
   0  16  -6   10.81    1.89
   0 -16   7   26.40    1.53
   0  16   7   26.43    2.53
   0  16  -7   26.24    1.27
   0 -16  -7   27.28    1.39
   0  16   7   25.90    1.25
   0  16  -7   27.81    2.10
   0  16   8   38.05    2.92
   0  16  -8   38.31    2.50
   0 -16  -8   42.12    1.70
   0  16   8   39.45    1.58
   0  16  -8   40.88    1.55
   0 -16   8   39.05    1.83
   0  16   9   22.91    2.68
   0  16  -9   21.14    2.07
   0 -16   9   22.56    2.89
   0 -16  -9   21.54    1.32
   0  16   9   22.51    1.14
   0  16  -9   22.83    1.16
   0  16  10   27.78    2.76
   0 -16 -10   24.16    1.50
   0 -16  10   25.31    2.87
   0  16 -10   26.33    2.25
   0  16  10   25.81    1.16
   0 -16 -11    2.12    1.29
   0 -16  11    2.09    2.47
   0  16 -11    2.06    1.76
   0  16  11    4.18    1.10
   0  16  11    4.19    2.60
   0  16  12   21.43    1.36
   0 -16  12   21.64    3.10
   0  16 -12   23.56    2.23
   0 -16 -12   21.09    1.52
   0  16 -13   24.95    2.35
   0 -16  13   26.09    3.18
   0 -16 -13   33.12    1.83
   0  16  14   61.80    2.14
   0  16 -14   54.36    3.05
   0 -16 -14   58.16    2.33
   0 -16  14   57.81    3.82
   0 -16 -15   29.56    1.71
   0  16  15   29.56    1.47
   0 -16 -16    1.12    1.18
   0  16  16    1.62    0.98
   0 -16 -17   32.50    1.65
   0  16  17   34.33    1.45
   0 -16 -18   21.71    1.37
   0  16  18   19.59    1.12
   0  16  19   35.68    1.36
   0 -16 -19   33.65    1.52
   0 -16 -20    2.03    0.84
   0  16  20    1.96    0.67
   0 -16 -21    7.55    0.74
   0  16  21    5.06    0.56
   0 -17   0    0.13    0.92
   0 -17  -1    3.71    0.94
   0 -17   1    3.64    0.97
   0 -17   2   12.67    1.08
   0 -17  -2   13.78    1.07
   0 -17  -3    2.38    0.91
   0 -17   3    2.73    1.01
   0  17  -3    2.28    0.96
   0  17   3    2.58    0.97
   0  17   4    3.95    0.98
   0  17  -4    3.94    0.90
   0  17   4    4.45    1.82
   0 -17  -4    5.79    1.03
   0 -17   4    5.19    1.09
   0  17   5    1.83    0.94
   0  17  -5    2.27    0.89
   0  17   5    2.22    1.84
   0 -17   5    2.33    1.07
   0 -17  -5    2.12    0.95
   0  17   6   19.01    2.31
   0 -17  -6   19.11    1.23
   0  17  -6   19.08    1.17
   0  17   6   18.78    1.13
   0  17  -6   18.56    1.99
   0 -17   6   17.65    1.35
   0 -17  -7   13.91    1.12
   0  17   7   14.51    2.20
   0  17  -7   12.47    1.86
   0  17  -7   13.99    1.03
   0  17   7   13.82    1.09
   0 -17   7   14.49    1.35
   0  17   8   15.00    2.31
   0  17  -8   16.00    1.95
   0 -17   8   18.95    2.79
   0 -17  -8   16.38    1.23
   0  17  -8   16.11    1.07
   0  17   8   16.35    1.12
   0 -17   8   16.23    1.52
   0  17   9   28.83    2.84
   0  17  -9   26.89    2.30
   0 -17   9   28.81    2.99
   0 -17  -9   29.46    1.56
   0  17  -9   30.10    1.35
   0  17   9   28.94    1.34
   0  17  10   17.86    2.70
   0 -17 -10   14.32    1.38
   0  17 -10   19.35    2.09
   0 -17  10   19.08    2.87
   0  17  10   17.33    1.02
   0 -17 -11   16.08    1.48
   0  17  11   18.55    1.27
   0 -17  11   14.69    2.81
   0  17 -11   21.45    2.10
   0  17  11   16.22    2.75
   0  17  12    1.61    2.44
   0 -17 -12   -0.83    1.25
   0 -17  12   -1.66    2.51
   0  17 -12   -0.14    1.63
   0  17  12    1.06    1.05
   0 -17 -13   15.42    1.46
   0 -17  13    9.09    2.62
   0  17 -13   10.85    1.92
   0  17  13   13.21    1.13
   0 -17 -14   37.99    1.88
   0 -17  14   37.89    3.33
   0  17 -14   37.95    2.50
   0  17  14   42.80    1.66
   0 -17 -15    3.21    1.23
   0  17  15    4.68    1.00
   0 -17 -16    0.95    1.11
   0  17  16    1.72    0.88
   0 -17 -17   18.19    1.28
   0  17  17   17.94    1.08
   0 -17 -18   22.53    1.32
   0  17  18   25.02    1.13
   0  17  19    8.00    0.78
   0 -17 -19   10.87    0.99
   0  17  20    9.65    0.66
   0 -17 -20   10.14    0.86
   0 -18   0  526.69   14.10
   0  18   0  507.85   14.08
   0 -18  -1  785.66   21.02
   0 -18   1  778.87   21.03
   0  18  -1  774.68   21.01
   0 -18  -2  132.32    3.97
   0 -18   2  139.42    4.01
   0  18  -2  129.62    3.95
   0  18   2  124.91    3.96
   0 -18  -3  142.11    4.31
   0 -18   3  149.19    4.35
   0  18  -3  144.88    4.31
   0  18   3  146.36    4.30
   0 -18   4    4.71    1.06
   0 -18  -4    2.86    1.04
   0  18  -4    2.22    1.02
   0  18   4    3.90    0.96
   0  18   5   42.30    1.75
   0  18  -5   45.93    1.73
   0 -18   5   46.65    1.91
   0 -18  -5   42.25    1.79
   0  18   5   44.39    2.85
   0  18   6    1.29    0.99
   0  18  -6    0.73    0.93
   0 -18  -6    0.54    1.03
   0  18   6    3.66    2.00
   0  18  -6    2.53    1.64
   0 -18   6   -0.11    1.19
   0  18  -7   26.06    1.32
   0  18   7   25.68    1.36
   0  18   7   25.52    2.53
   0 -18  -7   26.65    1.47
   0  18  -7   24.55    2.16
   0 -18   7   26.20    1.56
   0  18   8    1.05    0.95
   0  18  -8    0.51    0.94
   0 -18  -8    1.12    1.13
   0  18   8    1.40    2.13
   0  18  -8    1.34    1.64
   0 -18   8    0.60    2.41
   0 -18   8    1.03    1.37
   0 -18  -9   20.81    1.43
   0  18   9   24.02    2.67
   0  18  -9   24.31    2.20
   0 -18   9   24.23    2.84
   0  18  -9   20.65    1.20
   0  18   9   21.32    1.19
   0  18  10   13.81    2.60
   0 -18 -10   12.80    1.32
   0  18 -10   12.35    2.07
   0 -18  10   15.50    2.67
   0  18  10   14.28    1.00
   0 -18 -11    7.09    1.32
   0  18  11    8.05    1.08
   0  18 -11    6.61    1.82
   0  18  11    6.02    2.46
   0 -18  11    6.69    2.65
   0 -18 -12    2.72    1.24
   0  18  12    3.72    2.40
   0  18 -12    4.36    1.72
   0  18  12    4.30    1.07
   0 -18  12    2.95    2.56
   0  18 -13   41.10    2.80
   0 -18 -13   49.36    2.18
   0 -18  13   42.97    3.56
   0 -18 -14   10.54    1.38
   0  18  14   13.57    1.13
   0 -18 -15   20.37    1.51
   0  18  15   23.31    1.26
   0  18  16    3.28    0.85
   0 -18 -16    2.39    1.10
   0  18  17   24.56    1.12
   0 -18 -17   21.26    1.32
   0  18  18   27.52    1.14
   0 -18 -18   28.49    1.35
   0 -18 -19   30.12    1.28
   0  18  19   27.61    1.09
   0 -18 -20   31.85    1.23
   0  19   0   -0.10    1.01
   0 -19   0    0.27    1.03
   0  19  -1   -0.12    1.06
   0 -19   1   -0.06    1.11
   0 -19  -1   -0.55    0.98
   0  19   2    1.69    1.08
   0  19  -2    2.93    1.03
   0 -19   2    2.83    1.14
   0 -19  -2    2.07    1.07
   0  19   3   14.65    1.26
   0  19  -3   16.60    1.27
   0 -19  -3   16.16    1.25
   0 -19   3   16.65    1.36
   0  19  -4    3.80    1.66
   0  19   4    4.10    1.03
   0  19  -4    4.14    1.03
   0 -19  -4    3.03    1.02
   0 -19   4    4.65    1.24
   0  19  -5  155.85    4.57
   0  19   5  158.16    4.60
   0 -19  -5  149.80    4.60
   0 -19   5  158.78    4.67
   0 -19  -6    5.65    1.18
   0  19   6    6.70    2.15
   0  19  -6    5.39    1.07
   0  19   6    6.51    1.17
   0 -19   6    4.93    1.39
   0 -19  -7  177.72    5.27
   0  19   7  180.01    6.57
   0  19  -7  186.04    6.24
   0  19   7  184.08    5.24
   0  19  -7  180.46    5.22
   0 -19   7  175.31    5.39
   0 -19  -8    7.09    1.25
   0  19  -8    9.40    1.89
   0 -19   8    5.74    2.64
   0  19   8    8.47    2.47
   0  19  -8    8.89    1.10
   0  19   8    8.47    1.06
   0 -19   8    8.00    1.43
   0  19   9   76.45    4.17
   0  19  -9   84.13    3.71
   0 -19   9   73.51    4.34
   0 -19  -9   83.53    2.81
   0  19   9   80.67    2.62
   0  19  -9   81.17    2.62
   0 -19  10    0.78    2.44
   0  19 -10    0.71    1.79
   0  19  10    2.06    2.23
   0 -19 -10   -0.13    1.16
   0  19  10    0.14    0.82
   0  19  11   35.74    3.03
   0  19  11   34.64    1.53
   0 -19 -11   31.47    1.75
   0  19 -11   31.90    2.46
   0 -19  11   34.76    3.23
   0 -19  12    3.19    2.45
   0  19  12    2.92    1.01
   0  19  12    4.84    2.22
   0  19 -12    2.74    1.72
   0 -19 -12    2.94    1.25
   0 -19 -13   25.61    1.62
   0  19  13   29.96    1.40
   0 -19 -14    4.37    1.18
   0  19  14    4.47    0.94
   0 -19 -15   14.54    1.30
   0  19  15   15.28    1.04
   0 -19 -16   14.80    1.20
   0  19  16   13.62    0.95
   0 -19 -17   17.59    1.21
   0  19  17   19.22    0.97
   0 -19 -18   67.57    2.12
   0  19  18   59.98    1.90
   0 -19 -19   21.27    1.05
   0  20   0   12.04    1.31
   0 -20   0   12.51    1.32
   0  20  -1   73.43    2.62
   0 -20  -1   77.89    2.62
   0 -20   1   76.13    2.65
   0  20   2    9.58    1.16
   0  20  -2    9.25    1.27
   0 -20  -2    8.07    1.23
   0 -20   2    9.37    1.27
   0 -20   3    2.92    1.22
   0 -20  -3    3.54    1.13
   0  20  -3    2.07    1.57
   0  20  -3    3.67    1.11
   0  20   3    3.63    1.12
   0 -20   4   13.34    1.42
   0 -20  -4   13.14    1.29
   0  20  -4   11.48    1.26
   0  20   4   11.61    1.28
   0  20  -4   11.67    1.96
   0  20  -5    7.65    1.17
   0  20   5    7.31    1.20
   0 -20  -5    6.28    1.19
   0 -20   5    8.01    1.34
   0  20   6   24.53    1.47
   0  20  -6   24.20    1.39
   0 -20  -6   24.57    1.49
   0 -20   6   24.69    1.68
   0 -20  -7   84.91    2.89
   0 -20   7   86.43    3.06
   0  20  -7   86.01    2.82
   0  20   7   87.27    2.84
   0  20  -7   83.32    3.78
   0 -20  -8   12.13    1.39
   0 -20   8   10.18    1.54
   0  20   8   13.36    2.44
   0  20  -8   13.42    1.19
   0  20   8   13.59    1.16
   0  20  -8   14.81    2.10
   0 -20   8   14.45    2.79
   0  20   9  195.15    7.04
   0 -20  -9  192.74    5.62
   0  20   9  191.61    5.46
   0  20  -9  189.49    5.45
   0 -20   9  184.41    7.24
   0  20  -9  185.51    6.56
   0 -20 -10    6.38    1.33
   0  20  10    7.54    2.47
   0  20  10    6.22    0.93
   0  20 -10    4.73    1.86
   0 -20  10    4.53    2.50
   0  20  11   66.87    2.25
   0  20  11   73.71    3.95
   0 -20 -11   65.07    2.48
   0  20 -11   60.57    3.25
   0 -20  11   64.86    3.97
   0 -20 -12   16.21    1.43
   0  20  12   17.48    1.15
   0 -20 -13   14.40    1.39
   0  20  13   17.98    1.12
   0 -20 -14   14.68    1.30
   0  20  14   14.94    1.05
   0 -20 -15   31.07    1.58
   0  20  15   35.51    1.37
   0 -20 -16    7.84    1.04
   0  20  16    7.17    0.78
   0 -20 -17   36.55    1.54
   0  20  17   38.75    1.31
   0 -20 -18   26.99    1.21
   0 -20 -19   15.95    0.88
   0  21   0   -0.33    1.14
   0 -21   0    0.24    1.13
   0  21  -1   17.57    1.37
   0 -21  -1   17.33    1.40
   0 -21   1   16.10    1.40
   0  21  -2    1.96    1.12
   0 -21   2    1.70    1.23
   0 -21  -2    1.66    1.18
   0  21   3   18.92    1.39
   0  21  -3   17.80    1.41
   0 -21  -3   18.67    1.41
   0 -21   3   18.80    1.49
   0  21   4   -0.42    1.18
   0  21  -4    0.53    1.18
   0 -21  -4    0.98    1.21
   0  21  -4   -0.36    1.62
   0 -21   4    0.61    1.30
   0  21  -5   33.73    1.68
   0  21   5   33.64    1.69
   0 -21  -5   33.98    1.72
   0  21  -5   32.49    2.47
   0 -21   5   36.87    1.86
   0 -21  -6   76.45    2.75
   0  21  -6   82.99    2.71
   0  21   6   80.31    2.72
   0 -21   6   75.07    2.87
   0 -21  -7   33.64    1.78
   0  21  -7   34.01    1.60
   0  21   7   32.91    1.64
   0 -21   7   33.88    1.91
   0 -21  -8   39.93    1.90
   0 -21   8   42.77    3.46
   0  21  -8   40.56    2.68
   0  21  -8   40.28    1.72
   0  21   8   40.73    1.72
   0 -21  -9   -0.28    1.27
   0  21  -9   -0.58    1.67
   0 -21   9   -1.85    2.42
   0  21   9    0.86    0.95
   0  21  -9   -0.27    0.94
   0 -21 -10   35.41    1.81
   0  21  10   32.43    1.50
   0  21  10   33.35    1.43
   0 -21 -11   41.60    1.92
   0  21  11   42.34    1.67
   0 -21 -12   24.86    1.55
   0  21  12   23.37    1.23
   0 -21 -13   12.10    1.29
   0  21  13   11.81    0.98
   0 -21 -14    1.27    1.07
   0  21  14    1.33    0.78
   0 -21 -15    3.10    1.05
   0  21  15    4.58    0.73
   0 -21 -16   11.65    1.01
   0  21  16    9.61    0.70
   0 -21 -17    7.09    0.87
   0 -21 -18   12.16    0.82
   0  22   0   77.40    2.71
   0 -22   0   70.08    2.67
   0  22  -1   78.44    2.83
   0 -22  -1   83.17    2.87
   0 -22   1   85.49    2.87
   0  22  -2    1.98    1.28
   0  22  -2    1.93    1.61
   0 -22  -2    1.67    1.22
   0 -22   2    3.08    1.25
   0  22  -3    4.05    1.20
   0  22   3    3.41    1.23
   0  22  -3    3.57    1.67
   0 -22  -3    3.59    1.23
   0 -22   3    4.23    1.28
   0  22   4    8.30    1.35
   0  22  -4   11.51    1.41
   0 -22  -4   10.38    1.38
   0 -22   4    9.74    1.49
   0  22  -4   12.02    1.98
   0  22   5   -2.27    1.27
   0  22  -5   -0.09    1.15
   0 -22  -5   -0.98    1.31
   0  22  -5   -0.33    1.77
   0 -22   5    0.27    1.36
   0 -22  -6   13.67    1.48
   0  22   6   10.11    1.30
   0  22  -6   11.09    1.28
   0 -22   6   12.50    1.63
   0  22   7   21.22    1.40
   0  22  -7   21.08    1.41
   0 -22  -7   24.90    1.56
   0 -22   7   24.50    2.94
   0 -22   7   25.37    1.74
   0 -22  -8   22.18    1.57
   0  22  -8   22.07    2.31
   0 -22   8   20.70    3.01
   0  22  -8   21.74    1.36
   0  22   8   24.34    1.38
   0 -22  -9   69.98    2.58
   0  22   9   67.78    2.32
   0  22  -9   67.31    2.30
   0  22  10   14.09    1.08
   0  22  10   13.13    1.00
   0 -22 -11   90.81    3.03
   0  22  11   89.76    2.79
   0 -22 -12    2.04    1.20
   0  22  12    3.14    0.83
   0 -22 -13   41.13    1.80
   0  22  13   39.94    1.50
   0 -22 -14    1.82    1.00
   0  22  14    3.11    0.72
   0 -22 -15   20.99    1.19
   0  22  15   18.18    0.88
   0 -22 -16    6.58    0.88
   0 -22 -17   17.68    0.95
   0  23   0    0.76    1.27
   0  23   0    0.66    1.50
   0 -23   0    0.23    1.27
   0  23  -1   27.43    1.68
   0 -23   1   28.96    1.72
   0 -23  -1   26.68    1.67
   0  23  -2  123.02    4.85
   0 -23   2  129.50    4.11
   0 -23  -2  122.92    4.06
   0  23  -3   24.82    1.56
   0  23   3   25.86    1.64
   0 -23   3   28.69    1.69
   0 -23  -3   26.59    1.63
   0  23   4   16.35    1.50
   0  23  -4   21.69    1.51
   0 -23  -4   20.05    1.53
   0  23  -4   15.03    2.10
   0 -23   4   22.09    1.63
   0  23   5   32.29    1.68
   0  23  -5   33.13    1.65
   0 -23  -5   33.05    1.72
   0  23  -5   26.75    2.31
   0 -23   5   33.21    1.81
   0  23   6   25.65    1.49
   0  23  -6   24.92    1.46
   0 -23  -6   22.86    1.54
   0  23  -6   25.10    2.20
   0 -23   6   21.15    1.75
   0 -23  -7   39.78    1.84
   0  23   7   35.53    1.69
   0  23  -7   35.55    1.65
   0 -23  -8    4.13    1.25
   0  23  -8    5.10    1.00
   0  23   8    4.97    1.04
   0 -23  -9   11.64    1.34
   0  23   9   12.01    1.02
   0  23   9   11.61    1.05
   0  23  -9   11.99    1.04
   0 -23 -10    1.25    1.20
   0  23  10    1.09    0.86
   0  23  10    2.81    0.75
   0 -23 -11  100.06    3.18
   0  23  11   95.28    2.92
   0 -23 -12   12.49    1.23
   0  23  12   13.87    0.91
   0 -23 -13   40.98    1.71
   0  23  13   41.13    1.42
   0 -23 -14   10.62    1.01
   0 -23 -15    6.32    0.90
   0 -23 -16   17.42    0.95
   0  24   0    0.21    1.28
   0  24   0    1.87    1.58
   0 -24   0    0.81    1.30
   0  24  -1    1.64    1.31
   0  24  -1    2.15    1.55
   0  24   1    1.41    1.53
   0 -24   1    2.79    1.32
   0 -24  -1    0.91    1.23
   0  24  -2    2.39    1.26
   0 -24  -2    1.30    1.29
   0 -24   2    2.30    1.34
   0  24  -2    2.13    1.56
   0 -24   3   -0.64    1.30
   0 -24  -3    0.53    1.24
   0  24   3   -1.00    1.25
   0  24  -3    1.15    1.17
   0 -24   4    7.23    1.39
   0 -24  -4    3.41    1.27
   0  24  -4    6.31    1.28
   0  24   4    2.44    1.22
   0 -24   5    0.37    1.32
   0 -24  -5    0.36    1.21
   0  24   5   -0.84    1.15
   0  24  -5    0.34    1.09
   0 -24   6   15.78    1.57
   0 -24  -6   14.84    1.40
   0  24  -6   13.42    1.25
   0  24   6   14.64    1.28
   0 -24  -7    9.84    1.30
   0  24  -7    8.05    1.10
   0  24   7    7.32    1.11
   0 -24  -8    9.56    1.30
   0  24   8   10.74    1.08
   0  24  -8   10.38    1.05
   0  24   9   41.10    1.61
   0  24  -9   42.13    1.59
   0 -24  -9   42.82    1.89
   0  24   9   40.21    1.56
   0 -24 -10   13.18    1.29
   0  24  10   15.99    0.97
   0 -24 -11  105.14    3.27
   0  24  11  101.54    3.00
   0 -24 -12   15.96    1.21
   0 -24 -13   34.49    1.50
   0 -24 -14   18.66    1.08
   0 -24 -15    2.79    0.73
   0 -25   0    0.62    1.22
   0  25   0   -0.53    1.25
   0 -25   1   25.61    1.63
   0 -25  -1   24.59    1.57
   0  25  -1   23.26    1.57
   0 -25   2  185.51    5.56
   0 -25  -2  178.70    5.50
   0  25  -2  196.42    5.53
   0 -25   3   13.22    1.52
   0 -25  -3   14.95    1.50
   0  25  -3   15.94    1.43
   0  25   3   14.22    1.47
   0 -25   4  110.63    3.66
   0 -25  -4  103.61    3.57
   0  25   4  107.13    3.56
   0 -25   5    2.67    1.36
   0 -25  -5    1.76    1.24
   0  25  -5    4.64    1.16
   0  25   5    1.52    1.15
   0 -25  -6    1.70    1.21
   0  25  -6    2.31    1.09
   0  25   6    1.41    1.12
   0 -25  -7   -0.63    1.13
   0  25   7    0.59    0.98
   0  25  -7   -0.15    0.91
   0  25   8   15.47    1.08
   0  25  -8   15.21    1.04
   0 -25  -8   14.90    1.33
   0  25   8   13.55    0.93
   0  25  -9   13.69    0.97
   0  25   9   17.30    1.01
   0 -25  -9   16.63    1.31
   0  25   9   13.84    0.92
   0 -25 -10   50.51    1.96
   0 -25 -11   33.69    1.60
   0 -25 -12   58.54    2.05
   0 -25 -13   14.84    1.01
   0 -25 -14    0.33    0.67
   0 -26   0   40.50    1.88
   0  26   0   40.66    1.83
   0 -26   1    0.46    1.18
   0 -26  -1    0.91    1.16
   0  26  -1    0.84    1.17
   0 -26   2    3.38    1.23
   0 -26  -2    2.69    1.18
   0  26  -2    2.76    1.15
   0 -26   3    0.47    1.20
   0 -26  -3    2.21    1.17
   0  26  -3    0.92    1.10
   0  26   3    1.13    1.11
   0 -26   4   18.52    1.49
   0 -26  -4   17.64    1.41
   0  26   4   17.03    1.30
   0  26  -4   18.06    1.28
   0 -26   5    5.12    1.32
   0 -26  -5    4.97    1.17
   0  26   5    3.64    1.04
   0  26  -5    4.88    1.04
   0 -26  -6    2.91    1.13
   0  26  -6    2.52    0.98
   0  26   6    3.25    1.00
   0  26   7   -0.28    0.90
   0  26  -7    0.28    0.87
   0 -26  -7   -1.05    1.08
   0  26   7   -0.25    0.69
   0  26  -8    6.93    0.87
   0  26   8    8.52    0.90
   0 -26  -8    6.80    1.08
   0  26   9   -0.14    0.49
   0 -26  -9    5.00    1.02
   0 -26 -10    1.72    0.95
   0 -26 -11   19.22    1.15
   0 -26 -12    6.12    0.85
   0 -26 -13    9.21    0.82
   0  27   0   -0.55    1.01
   0 -27   0   -0.42    1.07
   0 -27  -1    2.49    1.10
   0  27  -1    4.06    1.14
   0 -27   1    2.44    1.14
   0 -27  -2   86.40    2.91
   0  27  -2   87.87    2.86
   0  27   2   81.98    2.84
   0 -27   2   87.46    2.91
   0 -27  -3    3.48    1.17
   0  27  -3    5.27    1.08
   0  27   3    5.19    1.17
   0 -27   3    5.11    1.25
   0 -27  -4   66.42    2.42
   0  27   4   65.32    2.33
   0  27  -4   67.62    2.33
   0 -27   4   68.59    2.51
   0  27   5    0.37    0.99
   0  27  -5    1.35    0.94
   0 -27  -5   -1.21    1.09
   0  27  -6    2.30    0.90
   0  27   6    3.14    0.94
   0 -27  -6    2.26    1.04
   0  27  -7    3.12    0.81
   0  27   7    3.21    0.85
   0 -27  -7    2.39    1.00
   0  27  -8    2.01    0.70
   0  27   8    1.82    0.74
   0 -27  -8    0.60    0.96
   0 -27  -9    3.36    0.92
   0 -27 -10   37.25    1.49
   0 -27 -11    9.96    0.92
   0 -27 -12   35.97    1.32
   0  28   0   18.34    1.26
   0 -28   0   18.26    1.28
   0  28  -1    0.78    0.97
   0 -28   1    0.68    1.01
   0 -28  -1   -0.37    0.98
   0  28   2    7.15    1.02
   0  28  -2    7.59    1.06
   0 -28  -2    7.21    1.08
   0 -28   2    6.63    1.10
   0 -28  -3    1.97    1.01
   0  28  -3    1.88    0.98
   0  28   3    2.11    0.94
   0 -28   3    1.49    1.09
   0  28   4   51.18    1.95
   0 -28  -4   51.37    2.02
   0  28   5    3.19    0.91
   0  28  -5    3.35    0.89
   0 -28  -5    1.68    1.01
   0  28  -6    2.38    0.83
   0  28   6    3.00    0.86
   0 -28  -6    0.99    0.99
   0  28  -7   -0.10    0.68
   0  28   7    1.35    0.71
   0 -28  -8   35.54    1.46
   0 -28  -9   17.05    1.03
   0 -28 -10   55.75    1.82
   0  29   0   -0.38    0.88
   0 -29   0    0.36    0.92
   0  29  -1    0.30    0.88
   0 -29   1   -0.03    0.97
   0 -29  -1    0.18    0.92
   0  29   2   14.69    1.08
   0  29  -2   14.37    1.05
   0 -29   2   16.85    1.20
   0 -29  -2   17.03    1.14
   0  29  -3    2.55    0.84
   0  29   3    2.48    0.87
   0 -29  -3    1.35    0.89
   0  29   4    4.14    0.85
   0  29  -4    5.15    0.86
   0 -29  -4    4.60    0.94
   0  29  -5    4.30    0.76
   0  29   5    4.42    0.78
   0 -29  -5    4.53    0.89
   0  29  -6    1.92    0.67
   0  29   6    1.87    0.70
   0 -29  -6    2.55    0.81
   0 -29  -7    0.66    0.78
   0 -29  -8    9.47    0.82
   0 -30   0    1.30    0.84
   0  30   0    1.72    0.75
   0 -30  -1    4.38    0.85
   0 -30   1    5.24    0.86
   0  30  -1    5.55    0.79
   0 -30  -2    0.87    0.79
   0  30  -2   -0.33    0.72
   0  30   2    0.62    0.71
   0 -30  -3    9.11    0.87
   0  30   3    9.26    0.80
   0  30  -3    9.05    0.79
   0 -30  -4    5.90    0.84
   0  30   4    4.72    0.75
   0  30  -4    7.47    0.76
   0 -30  -5    0.23    0.69
   1   0  -1 9999.00  264.54
  -1   0   1 9957.03  264.58
  -1   0  -2    2.02    0.31
   1   0  -2    1.84    0.45
  -1   0   2    1.91    0.72
  -1   0  -3  529.23   14.61
   1   0  -3  563.17   14.67
  -1   0   3  568.55   14.83
   1   0  -4   93.56    2.77
  -1   0  -4   94.23    2.71
  -1   0   4   91.76    3.10
   1   0  -5    6.35    1.11
  -1   0  -5    6.41    0.89
  -1   0  -5    6.18    1.09
   1   0  -6   42.20    1.70
  -1   0  -6   44.45    1.60
   1   0  -6   46.01    1.95
  -1   0  -6   43.55    1.81
   1   0   6   41.04    2.16
  -1   0  -7    2.69    0.93
   1   0  -7    1.93    1.06
  -1   0  -7    1.48    1.17
   1   0  -7    3.86    1.22
   1   0  -8   12.21    1.17
  -1   0  -8   11.79    1.08
   1   0  -8   13.44    1.47
  -1   0  -8   11.82    1.30
  -1   0  -9    4.81    1.29
   1   0  -9    4.00    1.43
  -1   0  -9    5.39    1.07
   1   0  -9    4.21    1.14
  -1   0 -10    1.20    1.38
   1   0 -10   -0.49    1.48
  -1   0 -10   -0.25    1.14
   1   0 -10   -0.26    1.16
   1   0 -11   46.18    2.29
  -1   0 -11   45.68    2.13
   1   0 -12   21.72    1.90
  -1   0 -12   30.03    1.82
  -1   0 -13  344.48    9.77
   1   0 -13  358.07    9.89
  -1   0  13  327.73    9.23
   1   0  13  356.62   10.09
  -1   0 -14  116.71    4.39
   1   0 -14  123.81    4.51
  -1   0  15   28.90    2.41
   1   0 -15   29.71    2.17
  -1   0 -15   34.42    2.13
  -1   0 -16   32.62    2.35
   1   0  16   43.25    2.75
  -1   0  16   39.13    2.68
   1   0 -16   30.10    2.18
   1   0  17    0.34    1.94
  -1   0  17    1.72    1.94
   1   0 -17   -0.57    1.80
   1   0  18    0.95    1.98
  -1   0  18    0.35    1.96
   1   0 -18    0.45    1.79
  -1   0  19   22.20    2.45
   1   0  19   19.83    2.43
   1   0  23    3.34    0.90
   1  -1  19   57.13    3.36
   1   1 -18   23.59    2.24
   1  -1  18   24.54    2.50
   1  -1  17   61.14    3.34
  -1  -1 -16   21.57    2.09
   1   1 -16   20.22    1.88
  -1  -1 -15    9.38    1.78
   1  -1  15    9.27    1.97
   1   1 -15    9.02    1.66
  -1  -1 -15    9.17    1.54
   1  -1  14   72.06    3.21
   1   1 -14   67.03    2.91
  -1  -1 -14   63.37    2.76
   1  -1  13   41.25    2.44
   1   1 -13   43.50    2.28
  -1  -1 -13   40.97    2.17
  -1  -1 -12   26.26    1.74
   1   1 -12   21.58    1.78
   1   1 -11   39.89    2.12
  -1  -1 -11   37.82    1.99
   1   1 -11   41.26    1.95
  -1  -1 -10    2.23    1.23
   1   1 -10    0.99    1.35
   1   1 -10    1.38    1.16
  -1  -1  -9   40.25    1.91
   1   1  -9   41.81    2.04
   1   1  -9   40.78    1.82
  -1  -1  -8    7.85    1.24
   1  -1   8    8.24    1.75
   1   1  -8    8.59    1.44
   1   1  -8    7.13    1.08
  -1  -1  -7  422.05   11.55
  -1  -1  -7  416.97   11.49
   1   1  -7  420.73   11.55
   1  -1   7  429.16   11.88
  -1  -1  -6   65.32    2.23
  -1  -1  -6   62.30    2.09
   1   1  -6   62.28    2.16
   1  -1   6   66.33    2.68
  -1  -1  -5  757.67   19.96
  -1  -1  -5  731.94   19.91
   1   1  -5  745.90   19.97
   1  -1   5  740.21   20.18
   1   1  -4  182.63    5.26
  -1  -1  -4  190.03    5.18
  -1  -1  -4  191.70    5.23
   1   1  -3    1.59    0.62
  -1  -1  -3    0.84    0.48
  -1  -1  -3    1.23    0.62
   1   1  -2   20.50    0.78
  -1  -1  -2   19.61    0.72
  -1  -1  -1    3.46    0.29
   1  -1   1    4.31    0.30
   1   1  -1    4.93    0.33
   1  -1  -1    5.14    0.37
   1  -1  -2   20.50    0.86
  -1   1  -2   20.02    0.71
  -1  -1   2   20.91    0.99
   1  -1  -3    0.68    0.78
  -1  -1   3    0.56    1.02
  -1   1  -3    1.14    0.49
   1  -1  -4  187.17    5.38
  -1   1  -4  195.05    5.29
   1  -1  -4  191.01    5.32
   1  -1  -5  752.76   20.03
  -1   1  -5  739.00   19.94
   1  -1  -5  741.77   19.97
  -1   1  -6   64.84    2.14
   1  -1  -6   63.84    2.19
   1  -1  -6   63.86    2.34
  -1   1  -7  427.63   11.62
   1  -1  -7  418.98   11.65
   1  -1  -7  429.10   11.73
  -1   1  -8    7.68    1.10
   1  -1  -8    7.51    1.38
  -1   1  -8    8.03    1.30
  -1   1  -9   42.24    1.79
  -1   1  -9   40.69    1.92
   1  -1  -9   39.35    1.98
  -1   1 -10    1.66    1.29
   1  -1 -10    0.60    1.46
  -1   1 -10    1.10    1.01
  -1   1 -11   40.12    2.00
   1  -1 -11   40.44    2.17
  -1   1 -11   40.99    1.86
   1  -1 -12   21.02    1.79
   1   1  12   22.70    1.10
  -1  -1  12   19.96    1.08
   1  -1 -13   42.75    2.25
  -1   1 -13   38.85    2.06
   1   1  13   40.11    1.47
  -1  -1  13   35.48    1.49
   1  -1 -14   61.58    2.83
  -1   1 -14   64.71    2.73
  -1  -1  14   65.82    2.15
   1   1  14   64.57    2.13
  -1  -1  15    8.99    1.94
   1  -1 -15   12.03    1.72
  -1   1 -15   10.57    1.50
  -1  -1  15    9.37    0.97
   1   1  15    8.41    1.02
  -1  -1  16   24.83    2.32
   1  -1 -16   21.52    1.95
   1   1  16   20.27    1.25
  -1  -1  16   23.07    1.25
   1  -1 -16   24.38    2.21
  -1  -1  17   59.98    3.24
  -1  -1  17   57.09    2.02
   1   1  17   52.64    2.03
   1  -1 -17   55.54    3.02
  -1  -1  18   24.06    2.46
  -1  -1  18   23.06    1.44
   1   1  18   21.86    1.39
  -1  -1  19   66.07    3.47
   1   1  19   60.32    2.26
  -1  -1  19   61.97    2.26
   1   1  20   23.32    1.43
  -1  -1  20   23.58    1.44
   1   1  21    7.03    1.12
   1   1  22    1.08    0.98
   1   1  23    4.09    0.88
  -1   2  19   47.56    3.07
   1  -2  19   53.18    3.18
   1  -2  18   13.52    2.30
   1  -2  17   53.29    3.13
  -1  -2 -16   19.65    2.07
   1  -2  16   24.23    2.45
   1   2 -16   19.65    1.92
  -1  -2 -15    7.58    1.80
   1  -2  15    6.81    1.87
   1   2 -15    5.88    1.58
  -1  -2 -14   65.36    3.15
  -1  -2 -14   74.41    3.00
   1   2 -14   69.68    3.07
   1   2 -13    0.15    1.34
   1  -2  13    3.27    1.65
  -1  -2 -13    0.86    1.41
   1   2 -13    3.43    1.59
   1   2 -12   61.96    2.66
  -1  -2 -12   58.69    2.52
  -1  -2 -11   80.57    2.96
   1   2 -11   80.06    3.15
   1   2 -11   80.51    2.98
  -1  -2 -10   39.85    1.98
   1  -2  10   37.29    2.48
   1   2 -10   39.32    2.16
   1   2 -10   39.94    1.84
  -1  -2  -9  117.70    3.70
   1   2  -9  112.66    3.69
   1  -2   9  115.29    4.19
  -1  -2  -8   52.48    2.10
   1   2  -8   48.31    2.04
   1  -2   8   50.73    2.59
  -1  -2  -7   86.62    2.87
   1   2  -7   82.44    2.85
   1  -2   7   91.40    3.29
  -1  -2  -6  130.66    3.85
   1   2  -6  127.75    3.86
   1  -2   6  126.44    4.26
  -1  -2  -5  265.10    7.30
   1   2  -5  265.98    7.32
   1  -2   5  257.23    7.59
  -1  -2  -4  131.69    3.81
   1   2  -4  136.41    3.83
   1  -2   4  130.83    4.05
  -1  -2  -3  164.24    4.53
  -1  -2  -3  161.74    4.51
   1   2  -3  162.57    4.54
  -1  -2  -2   93.77    2.62
   1   2  -2   91.00    2.65
   1  -2   1 2718.10   71.49
  -1  -2  -1 2664.67   71.52
  -1   2   0  675.25   17.86
   1   2   0  664.31   17.88
   1   2   1 2647.59   72.94
   1   2   1 2603.81   73.03
   1  -2  -2   99.36    2.83
   1  -2  -2   99.69    2.85
  -1   2  -3  158.38    4.40
   1  -2  -3  158.28    4.45
  -1   2  -4  133.60    3.77
   1  -2  -4  129.16    3.85
  -1   2  -5  256.80    7.16
   1  -2  -5  263.08    7.29
  -1   2  -6  122.26    3.70
   1  -2  -6  127.76    3.84
  -1   2  -7   84.07    2.73
   1  -2  -7   83.63    2.92
  -1   2  -8   49.93    1.96
   1  -2  -8   49.03    2.17
  -1   2  -9  116.46    3.63
   1  -2  -9  112.57    3.78
  -1   2 -10   39.18    1.83
  -1   2 -10   41.26    2.04
  -1  -2  10   35.37    2.43
   1  -2 -10   37.76    2.01
   1  -2 -11   76.56    3.04
  -1   2 -11   80.64    3.01
  -1   2 -11   83.73    2.89
   1   2  12   55.96    1.88
   1  -2 -12   55.30    2.64
  -1   2 -12   56.72    2.34
  -1  -2  12   49.32    1.85
   1   2  13    0.96    0.83
  -1  -2  13    1.97    0.84
   1  -2 -13    2.91    1.61
  -1   2 -13    3.71    1.47
  -1   2 -13    2.81    1.23
   1   2  14   61.95    2.20
   1  -2 -14   69.37    3.15
   1  -2 -14   72.98    3.01
  -1   2 -14   63.36    2.80
  -1  -2  14   68.53    2.22
  -1  -2  15    5.10    0.95
  -1  -2  15    6.34    1.85
   1   2  15    5.91    1.00
   1  -2 -15    6.70    1.87
   1  -2 -15    6.85    1.64
  -1   2 -15    8.14    1.46
   1   2  16   18.88    1.24
  -1  -2  16   21.79    1.32
   1  -2 -16   22.34    2.18
   1   2  17   51.97    1.93
  -1  -2  17   50.95    1.98
  -1  -2  17   56.28    3.16
   1  -2 -17   52.96    2.95
  -1  -2  18   12.47    2.23
  -1  -2  18   12.49    1.28
   1   2  18   12.84    1.25
   1   2  19   46.15    3.02
  -1  -2  19   44.59    2.98
   1   2  19   48.63    1.96
  -1  -2  19   48.55    1.89
   1   2  20   12.85    1.22
  -1  -2  20   13.00    1.27
   1   2  21    4.56    1.05
  -1  -2  21    4.78    1.11
   1   2  22    6.91    1.04
  -1  -2  22    7.85    1.03
   1   2  23    3.29    0.86
   1   2  24    0.97    0.74
  -1  -3 -25    1.14    0.55
  -1   3  24    1.97    0.77
  -1   3  23    0.78    0.88
  -1   3  19   78.93    3.82
   1  -3  19   80.07    3.92
  -1   3  18    9.66    2.30
   1  -3  18    8.52    2.21
  -1   3  17   97.72    4.26
   1  -3  17   98.79    4.28
  -1  -3 -16   13.18    1.81
  -1   3  16   14.91    2.17
   1  -3  16   15.20    2.18
   1   3 -16   14.44    1.76
  -1  -3 -15   16.85    1.92
   1  -3  15   20.58    2.15
  -1   3  15   14.79    1.99
   1   3 -15   16.36    1.74
   1  -3  14   29.58    2.28
   1   3 -14   27.44    2.02
  -1  -3 -14   27.36    2.08
   1   3 -14   25.61    1.83
   1  -3  14   27.62    1.29
   1  -3  13   35.00    2.24
   1   3 -13   36.36    2.10
  -1  -3 -13   31.36    2.13
   1   3 -13   34.72    1.98
   1  -3  13   32.14    1.34
   1   3 -12   53.65    2.56
  -1  -3 -12   53.40    2.41
   1  -3  12   57.88    2.72
  -1  -3 -12   54.60    2.57
   1  -3  12   53.55    1.81
   1   3 -12   49.07    2.34
  -1  -3 -11  124.60    4.04
   1   3 -11  119.59    4.02
  -1  -3 -11  118.38    4.13
   1  -3  11  122.24    4.55
   1   3 -11  124.15    4.16
  -1  -3 -10   22.89    1.68
   1   3 -10   22.26    1.60
   1  -3  10   22.64    2.15
  -1  -3  -9   40.68    1.94
   1   3  -9   40.91    1.86
   1  -3   9   40.65    2.50
  -1  -3  -8  114.14    3.64
   1   3  -8  111.74    3.63
   1  -3   8  119.06    4.13
  -1  -3  -7   37.83    1.79
   1   3  -7   39.81    1.79
   1  -3   7   41.56    2.32
  -1  -3  -6  312.92    8.77
   1   3  -6  315.49    8.79
   1  -3   6  325.55    9.08
  -1  -3  -5  101.21    3.22
  -1  -3  -5  105.74    3.22
   1  -3   5  100.76    3.48
   1   3  -5  108.14    3.20
  -1  -3  -4  112.80    3.26
   1   3  -4  106.16    3.26
   1  -3   4  106.94    3.52
  -1  -3  -3  145.28    4.28
   1   3  -3  158.21    4.30
  -1  -3  -2  128.44    3.63
   1  -3   1   56.43    1.60
  -1   3   0    0.64    0.63
   1   3   0    0.62    0.70
   1   3   1   51.71    1.54
   1   3   1   52.74    1.83
   1  -3  -2  122.78    3.51
   1  -3  -3  146.85    4.27
   1  -3  -3  152.42    4.30
   1  -3  -4  112.01    3.40
  -1   3  -4  110.19    3.29
   1  -3  -4  111.84    3.35
  -1   3  -5  113.79    3.31
   1  -3  -5  104.98    3.41
  -1   3  -6  316.53    8.69
   1  -3  -6  310.77    8.77
  -1   3  -7   38.74    1.71
   1  -3  -7   38.21    1.95
   1  -3  -8  115.13    3.64
  -1   3  -8  110.74    3.56
   1  -3  -9   37.84    2.03
  -1   3  -9   41.86    1.89
  -1  -3  10   22.65    2.21
   1  -3 -10   22.43    1.76
  -1   3 -10   24.94    1.51
   1  -3 -11  117.48    4.10
  -1   3 -11  122.16    3.95
  -1  -3  11  118.59    4.56
  -1   3 -11  123.53    4.05
   1   3  12   56.61    1.84
   1  -3 -12   50.64    2.50
  -1   3 -12   54.33    2.44
   1  -3 -12   51.19    2.63
  -1  -3  12   50.35    1.80
  -1   3 -12   52.48    2.30
  -1   3 -13   34.59    1.96
   1  -3 -13   35.55    2.14
  -1  -3  13   33.46    1.37
  -1   3 -13   34.65    1.87
   1   3  13   34.51    2.26
   1   3  13   31.21    1.38
   1  -3 -13   34.74    2.25
   1  -3 -14   28.80    2.05
  -1   3 -14   26.29    1.83
  -1   3 -14   27.07    1.77
  -1  -3  14   27.37    1.28
   1   3  14   29.99    2.32
   1   3  14   27.33    1.31
   1  -3 -14   24.79    2.24
  -1   3 -15   15.18    1.63
  -1  -3  15   18.92    1.14
   1  -3 -15   23.08    2.10
   1   3  15   17.11    1.18
   1   3  15   18.89    2.09
  -1  -3  15   20.01    2.12
  -1  -3  16   14.37    1.14
   1  -3 -16   15.17    2.07
   1   3  16   12.57    1.13
   1   3  16   13.97    2.16
  -1  -3  16   17.01    2.22
   1   3  17   98.96    4.17
   1  -3 -17   93.75    3.96
   1   3  17   95.40    2.97
  -1  -3  17   88.52    2.98
  -1  -3  18    8.29    1.24
   1   3  18    7.19    1.22
  -1  -3  18   12.48    2.30
   1   3  18    8.37    2.19
  -1  -3  19   85.23    3.90
   1   3  19   79.93    3.81
  -1  -3  19   76.95    2.64
   1   3  19   80.12    2.63
  -1  -3  20    7.90    1.23
   1   3  20    7.00    1.17
  -1  -3  21   11.76    1.23
   1   3  21   11.42    1.11
  -1  -3  22   17.64    1.20
   1   3  22   14.95    1.15
   1   3  23    0.95    0.86
   1   3  24    0.75    0.71
  -1   4  24    1.03    0.71
  -1   4  23    1.01    0.84
  -1   4  22   21.48    1.27
  -1   4  21   23.65    1.40
   1  -4  21   24.54    1.38
  -1   4  20   20.87    1.39
   1  -4  20   20.18    1.44
   1  -4  19  107.92    4.62
  -1   4  19  108.96    4.61
   1  -4  19  111.69    3.42
  -1   4  19  106.07    3.43
  -1   4  18   17.59    2.49
   1  -4  18   20.99    2.59
   1  -4  18   18.40    1.44
  -1   4  18   17.59    1.39
   1  -4  17   53.67    3.13
  -1   4  17   51.79    3.16
  -1   4  17   49.59    1.91
   1  -4  17   50.43    1.93
   1   4 -16   58.50    2.89
   1  -4  16   60.88    2.21
  -1   4  16   68.21    3.42
   1  -4  16   68.19    3.46
  -1   4  16   66.50    2.17
  -1  -4 -16   53.64    2.96
   1   4 -15   35.65    2.22
   1  -4  15   36.73    1.48
  -1   4  15   37.93    2.55
   1  -4  15   38.62    2.62
  -1   4  15   30.15    1.50
  -1  -4 -15   35.61    2.34
   1   4 -14    9.03    1.64
  -1   4  14   10.77    1.83
   1  -4  14   13.31    1.96
  -1  -4 -14   12.25    1.81
  -1   4  14    9.52    0.97
   1  -4  14   12.11    1.02
   1   4 -14    7.13    1.44
  -1   4  13   57.50    1.98
   1   4 -13   59.58    2.75
   1  -4  13   64.00    2.92
  -1  -4 -13   64.04    2.79
   1   4 -13   63.87    2.62
   1  -4  13   59.46    1.99
   1   4 -12   11.55    1.51
   1  -4  12   11.08    0.91
   1   4 -12   11.39    1.75
  -1  -4 -12   10.78    1.66
   1  -4  12   10.00    1.67
  -1   4  12   11.00    0.91
   1  -4  12    8.97    2.12
  -1  -4 -11  288.54    8.20
  -1   4  11  271.73    7.57
   1  -4  11  277.33    7.58
   1   4 -11  282.10    8.12
   1  -4  11  282.33    8.62
   1   4 -10  348.54    9.85
   1  -4  10  353.24   10.32
  -1  -4 -10  338.79    9.91
   1   4  -9  155.26    4.71
  -1  -4  -9  148.46    4.80
   1  -4   9  156.38    5.25
  -1  -4  -8  102.31    3.48
   1  -4   8  108.12    3.90
   1   4  -8  104.67    3.38
  -1  -4  -7   21.13    1.56
   1  -4   7   22.99    2.00
   1   4  -7   20.01    1.44
  -1  -4  -6   74.15    2.59
   1   4  -6   73.28    2.51
   1  -4   6   69.95    2.86
  -1  -4  -5   45.53    1.86
   1   4  -5   44.72    1.83
   1  -4   5   45.13    2.28
  -1  -4  -4  127.73    3.76
   1   4  -4  128.04    3.79
  -1  -4  -3   42.42    1.81
   1   4  -3   48.10    1.79
   1  -4   2  161.56    4.45
  -1  -4  -2  163.43    4.59
  -1   4   1  199.01    4.78
   1  -4   1  157.58    4.41
  -1   4   0  155.03    4.35
   1   4   0  151.82    4.38
   1   4   1  157.26    4.39
   1   4   1  161.06    4.71
  -1   4  -1  159.64    4.56
   1   4   2  164.94    4.49
   1   4   2  164.63    4.82
   1  -4  -2  161.13    4.66
   1  -4  -3   40.12    1.78
   1  -4  -4  129.44    3.87
   1  -4  -5   43.77    1.91
  -1   4  -5   48.71    1.79
   1  -4  -5   43.71    1.93
   1  -4  -6   69.89    2.57
  -1   4  -6   71.80    2.43
   1  -4  -6   68.49    2.58
   1  -4  -7   17.69    1.58
  -1   4  -7   21.62    1.35
   1  -4  -7   18.64    1.72
   1  -4  -8  101.00    3.39
  -1   4  -8  101.73    3.29
   1  -4  -8   95.81    3.49
   1  -4  -9  146.08    4.88
  -1  -4   9  152.67    5.20
   1  -4  -9  148.36    4.80
  -1   4  -9  159.38    4.67
   1  -4 -10  337.00    9.95
  -1  -4  10  333.29   10.34
   1  -4 -10  340.34    9.86
  -1   4 -10  362.05    9.80
   1  -4 -11  281.94    8.27
  -1  -4  11  281.74    8.69
   1  -4 -11  280.27    8.18
  -1   4 -11  270.57    8.07
  -1  -4  11  275.82    7.57
   1   4  12   11.45    0.92
  -1   4 -12   12.14    1.57
   1  -4 -12   11.15    1.69
   1  -4 -12   11.16    1.83
  -1  -4  12    9.80    0.94
  -1   4 -12   12.47    1.41
  -1  -4  12   12.18    2.21
   1   4  12   14.10    1.77
   1   4  13   58.98    2.01
  -1   4 -13   65.96    2.66
  -1  -4  13   56.66    2.01
  -1   4 -13   62.75    2.56
   1  -4 -13   60.37    2.89
   1   4  13   65.19    2.88
  -1  -4  14   10.40    1.88
   1   4  14   12.85    1.90
  -1   4 -14   10.87    1.42
  -1  -4  14    9.64    1.01
   1  -4 -14   10.12    1.88
   1   4  14   11.38    0.98
  -1   4 -14    9.74    1.54
   1   4  15   38.18    2.60
  -1  -4  15   36.14    2.50
  -1  -4  15   34.64    1.50
   1  -4 -15   36.23    2.47
   1   4  15   35.90    1.53
  -1   4 -15   33.43    2.06
  -1  -4  16   77.00    3.51
   1   4  16   66.59    3.44
   1  -4 -16   58.15    3.16
   1   4  16   56.55    2.24
  -1  -4  16   71.37    2.25
  -1  -4  17   53.13    3.17
   1   4  17   51.22    3.12
   1  -4 -17   51.15    2.91
  -1  -4  17   49.39    1.99
   1   4  17   54.65    1.97
  -1  -4  18   22.04    2.59
   1   4  18   15.65    2.44
   1   4  18   13.53    1.35
  -1  -4  18   19.77    1.36
   1   4  18   14.25    2.63
   1   4  19  110.54    4.69
  -1  -4  19  114.92    4.69
  -1  -4  19  115.93    3.48
   1   4  19  111.30    3.50
   1   4  20   21.03    1.40
  -1  -4  20   21.37    1.43
  -1  -4  21   23.17    1.40
   1   4  21   24.43    1.33
   1   4  22   21.27    1.23
   1   4  23   -0.52    0.83
   1   4  24    0.50    0.69
  -1  -5 -24    3.99    0.74
  -1   5  24    2.60    0.75
  -1   5  23   16.68    1.01
  -1   5  22   22.27    1.23
  -1   5  21    1.19    1.07
   1  -5  20   52.51    2.04
  -1   5  20   50.60    1.98
   1  -5  19   24.63    1.50
  -1   5  19   24.53    1.46
   1  -5  19   23.22    2.47
  -1   5  19   26.42    2.48
  -1   5  19   17.96    2.75
  -1   5  18    3.69    1.99
   1  -5  18    4.51    2.09
  -1   5  18    2.58    1.12
   1  -5  18    3.05    1.17
   1  -5  17   48.37    2.95
  -1   5  17   43.31    2.93
  -1   5  17   45.30    1.78
   1  -5  17   38.84    1.81
   1  -5  16    3.46    1.06
  -1   5  16    4.15    1.90
   1  -5  16    4.84    2.03
  -1   5  16    3.76    1.04
   1   5 -16    0.30    1.51
  -1  -5 -16    1.99    1.62
   1  -5  15   34.51    1.50
   1   5 -15   32.29    2.13
  -1   5  15   34.22    2.38
   1  -5  15   35.90    2.54
  -1   5  15   32.83    1.49
   1   5 -15   32.83    2.16
  -1  -5 -15   33.63    2.24
   1   5 -14    5.21    1.45
   1  -5  14    6.64    1.00
   1   5 -14    5.59    1.65
  -1  -5 -14    6.54    1.65
  -1   5  14    5.78    0.98
  -1   5  14    6.25    1.77
   1  -5  14    8.19    1.86
  -1   5  13   65.26    2.20
   1  -5  13   71.99    3.07
  -1  -5 -13   68.17    2.98
   1   5 -13   70.71    3.00
   1  -5  13   65.97    3.46
   1   5 -13   66.73    2.86
   1  -5  13   67.71    2.19
   1  -5  12   57.94    1.91
   1   5 -12   54.92    2.52
  -1  -5 -12   61.66    2.71
   1  -5  12   57.21    2.70
  -1   5  12   53.89    1.89
   1  -5  12   59.49    3.26
   1  -5  11  136.99    3.88
   1   5 -11  140.02    4.45
  -1  -5 -11  141.14    4.57
   1  -5  11  136.14    4.52
  -1   5  11  129.96    3.87
   1  -5  11  142.60    5.11
  -1  -5 -10   57.66    2.57
   1  -5  10   58.19    3.00
   1   5 -10   58.25    2.47
  -1  -5  -9  249.50    7.32
   1   5  -9  239.15    7.28
  -1  -5  -8    7.51    1.49
   1   5  -8    9.51    1.27
   1   5  -7   68.78    2.46
   1  -5   7   65.99    2.94
  -1  -5  -7   65.82    2.53
   1   5  -6  274.91    7.66
   1  -5   6  276.92    7.93
  -1  -5  -6  262.22    7.61
   1   5  -5   43.53    1.82
  -1  -5  -5   43.01    1.85
   1   5  -4   20.60    1.30
  -1  -5  -4   20.98    1.34
  -1  -5  -3  162.41    4.70
  -1   5   2  193.59    5.67
   1  -5   2  195.42    5.32
  -1   5   1  167.07    4.26
   1  -5   1  137.27    3.81
   1   5   0   10.87    1.19
  -1   5   0   12.33    1.14
   1   5   1  139.95    3.77
   1   5   1  133.31    4.18
  -1   5  -1  140.64    4.02
   1   5   2  194.34    5.21
   1   5   2  189.51    5.55
   1  -5  -2  183.74    5.44
   1   5   3  161.80    4.95
   1  -5  -3  162.27    4.71
   1  -5  -4   20.45    1.41
   1  -5  -5   41.44    1.91
  -1   5  -5   46.76    1.85
   1  -5  -6  271.94    7.82
  -1   5  -6  279.38    7.77
   1  -5  -7   63.81    2.62
  -1   5  -7   68.36    2.45
   1  -5  -8    7.50    1.57
  -1  -5   8   10.02    1.89
  -1   5  -8   10.69    1.20
   1  -5  -9  246.43    7.32
  -1   5  -9  250.88    7.17
  -1  -5   9  239.57    7.75
   1  -5 -10   57.03    2.68
  -1   5 -10   60.33    2.36
  -1  -5  10   57.65    3.19
   1   5  11  146.85    4.60
   1  -5 -11  137.48    4.65
  -1  -5  11  132.85    3.86
  -1   5 -11  144.86    4.44
  -1  -5  11  142.53    5.06
   1   5  11  130.59    3.86
   1   5  12   59.54    2.71
   1  -5 -12   57.29    2.74
  -1   5 -12   58.03    2.50
  -1  -5  12   51.73    1.88
  -1  -5  12   50.46    3.09
   1   5  12   55.81    1.87
   1   5  13   63.17    2.15
  -1   5 -13   65.45    2.81
  -1   5 -13   66.00    2.78
  -1  -5  13   69.06    2.17
   1  -5 -13   69.20    3.11
  -1  -5  13   62.83    3.58
   1   5  13   69.11    3.06
  -1  -5  14    5.21    0.97
  -1   5 -14    7.35    1.38
   1   5  14    9.92    1.84
  -1  -5  14    5.88    1.82
   1   5  14    5.92    0.97
  -1   5 -14    5.35    1.47
   1  -5 -14    6.94    1.76
  -1  -5  15   33.00    1.50
  -1   5 -15   32.96    2.06
   1   5  15   37.80    2.53
  -1  -5  15   34.32    2.48
   1   5  15   36.15    1.48
  -1   5 -15   32.34    2.03
   1  -5 -15   34.31    2.38
  -1  -5  16    3.77    1.05
   1  -5 -16    2.70    1.72
   1   5  16    3.17    0.97
   1   5  16    3.52    1.89
  -1  -5  16    3.13    1.93
  -1  -5  17   43.66    1.80
  -1  -5  17   44.47    2.95
   1   5  17   43.70    2.88
   1   5  17   40.64    1.76
   1  -5 -17   42.61    2.68
   1   5  18    2.98    2.00
  -1  -5  18    2.66    2.03
  -1  -5  18    3.75    1.20
   1   5  18    2.88    1.14
   1   5  18    1.39    2.25
  -1  -5  19   24.25    1.51
   1   5  19   25.35    1.48
   1   5  19   25.81    2.52
  -1  -5  19   27.85    2.52
   1   5  19   24.78    2.71
  -1  -5  20   49.87    2.04
   1   5  20   54.45    1.96
   1   5  21    2.08    1.04
   1   5  22   22.03    1.21
   1   5  23   15.68    0.98
   1   5  24    1.65    0.70
  -1   6  24    3.99    0.72
  -1  -6 -24    3.84    0.72
  -1   6  23    0.28    0.82
  -1  -6 -23   -0.68    0.83
  -1   6  22   15.81    1.12
  -1   6  21   23.85    1.34
  -1   6  20    2.08    1.11
  -1   6  19   31.52    3.04
  -1   6  19   37.69    1.70
   1  -6  19   35.92    1.72
   1  -6  19   36.89    2.80
  -1   6  19   37.78    2.69
  -1   6  18   26.16    2.48
   1  -6  18   24.76    2.51
  -1   6  18   19.50    2.94
  -1   6  18   24.49    1.48
   1  -6  18   23.79    1.50
  -1   6  17    7.25    2.14
   1  -6  17    6.42    2.07
  -1   6  17    8.58    1.13
   1  -6  17    7.35    1.20
   1   6 -16   54.65    2.76
   1   6 -16   52.96    2.70
   1  -6  16   59.36    2.12
  -1   6  16   63.94    3.24
   1  -6  16   62.68    3.25
  -1   6  16   60.90    2.09
  -1  -6 -16   52.68    2.92
   1   6 -15    7.56    1.68
   1  -6  15    6.03    1.03
   1   6 -15    7.64    1.49
  -1  -6 -15    5.20    1.71
  -1   6  15    6.10    1.03
  -1   6  15    4.86    1.80
   1  -6  15    7.97    1.91
  -1   6  14   67.27    2.30
  -1   6  14   73.28    3.25
   1  -6  14   77.16    3.35
   1   6 -14   67.06    3.08
  -1  -6 -14   67.67    3.07
   1  -6  14   68.96    2.29
   1   6 -14   67.63    2.97
   1   6 -13   42.16    2.31
   1  -6  13   40.43    1.57
  -1  -6 -13   39.27    2.32
  -1   6  13   42.36    2.42
   1  -6  13   43.45    2.43
  -1   6  13   40.60    1.56
   1  -6  13   33.30    2.83
   1  -6  12  114.42    3.32
   1   6 -12  107.85    3.95
  -1  -6 -12  110.71    3.99
   1  -6  12  120.44    4.11
  -1   6  12  108.23    3.31
   1  -6  12  110.08    4.62
   1   6 -11   31.28    1.86
   1  -6  11   29.39    1.26
  -1  -6 -11   29.39    2.01
   1  -6  11   29.20    1.97
  -1   6  11   28.81    1.28
   1  -6  11   28.38    2.59
   1  -6  10  258.60    7.82
   1   6 -10  280.62    7.87
   1  -6  10  267.86    8.40
  -1  -6 -10  260.24    7.83
   1   6  -9   82.96    3.04
   1  -6   9   88.29    3.58
  -1  -6  -9   79.62    3.08
   1   6  -8  157.72    4.75
   1  -6   8  154.26    5.16
  -1  -6  -8  145.54    4.70
   1   6  -7    8.01    1.32
   1  -6   7    8.88    1.86
  -1  -6  -7    6.92    1.38
   1  -6   6    0.82    1.74
   1   6  -6    1.31    1.15
  -1  -6  -6    1.25    1.24
   1   6  -5   39.38    1.85
  -1  -6  -5   39.50    1.83
  -1  -6  -4   52.75    2.03
   1   6  -4   49.78    1.97
   1  -6   4   48.65    1.77
  -1  -6  -3  141.90    4.54
   1  -6   3  155.21    4.28
   1  -6   2   16.31    0.77
  -1   6   2   15.26    1.59
  -1   6   1   35.20    1.80
   1   6   0  142.67    4.26
  -1   6   0  141.05    4.21
  -1   6  -1   29.46    1.47
   1   6   1   30.01    1.73
   1   6   2   14.91    0.73
   1  -6  -2   13.13    1.37
   1   6   2   15.31    1.62
   1   6   3  142.60    4.09
   1   6   3  118.76    4.54
   1  -6  -4   46.84    2.03
   1   6   4   47.46    2.37
   1  -6  -5   41.82    1.89
  -1   6  -5   43.97    1.85
   1  -6  -6    1.00    1.29
  -1   6  -6    1.72    1.12
   1  -6  -7    6.40    1.53
  -1  -6   7    9.73    1.99
  -1   6  -7    9.32    1.27
   1  -6  -8  153.45    4.93
  -1   6  -8  166.04    4.89
  -1  -6   8  153.09    5.35
   1  -6  -9   79.68    3.23
  -1   6  -9   86.53    3.03
  -1  -6   9   86.60    3.65
   1  -6 -10  261.82    8.05
  -1   6 -10  281.14    7.96
  -1  -6  10  272.31    8.52
   1   6  10  268.30    7.95
   1   6  11   32.21    1.96
   1  -6 -11   29.64    2.12
  -1   6 -11   27.90    1.86
  -1  -6  11   29.37    1.25
  -1  -6  11   29.00    2.50
   1   6  11   28.96    1.26
   1   6  12  123.74    4.19
   1  -6 -12  107.38    4.16
  -1  -6  12  108.56    3.37
  -1   6 -12  120.20    4.00
  -1  -6  12  102.45    4.63
   1   6  12  118.43    3.36
   1   6  13   38.80    1.56
   1   6  13   44.21    2.45
  -1  -6  13   42.49    2.41
   1  -6 -13   41.03    2.42
  -1   6 -13   40.71    2.25
  -1   6 -13   38.15    2.18
  -1  -6  13   38.65    1.54
  -1  -6  13   40.70    3.06
   1   6  14   64.85    2.22
   1   6  14   71.49    3.20
   1  -6 -14   65.03    3.08
  -1   6 -14   65.73    2.86
  -1  -6  14   62.94    2.24
  -1   6 -14   65.38    2.81
  -1  -6  14   62.98    3.67
  -1   6 -15    7.48    1.49
  -1  -6  15    5.13    1.04
   1  -6 -15    7.06    1.85
   1   6  15    7.49    1.04
  -1  -6  15    4.83    1.83
   1   6  15    6.97    1.87
  -1  -6  16   57.14    2.12
  -1   6 -16   48.61    2.60
   1   6  16   60.79    3.16
  -1  -6  16   63.67    3.27
   1   6  16   57.41    2.09
   1  -6 -16   53.84    2.97
  -1  -6  17    6.53    1.21
   1   6  17    6.52    2.06
  -1  -6  17    8.29    2.19
   1   6  17    6.77    1.17
   1  -6 -17    9.02    1.99
   1   6  17    5.77    2.38
   1   6  18   22.16    1.45
  -1  -6  18   26.30    1.51
  -1  -6  18   29.80    2.61
   1   6  18   24.79    2.52
   1   6  18   19.91    2.80
   1   6  19   36.74    1.62
  -1  -6  19   37.22    1.71
   1   6  19   37.64    2.71
  -1  -6  19   37.24    2.72
   1   6  19   35.51    2.97
   1   6  20    1.78    1.07
  -1  -6  20    1.88    1.10
   1   6  21   21.51    1.30
   1   6  22   15.80    1.06
   1   6  23    0.11    0.80
   1   6  24    4.43    0.69
  -1  -7 -24    1.04    0.65
  -1   7  24    1.27    0.65
  -1  -7 -23    9.68    0.93
  -1   7  23    8.40    0.85
  -1   7  22    0.19    0.89
  -1   7  21    5.78    1.04
  -1   7  20   21.08    1.32
  -1   7  19   12.91    1.21
  -1   7  18    4.97    1.98
   1  -7  18    6.59    2.06
  -1   7  18    4.05    2.54
   1  -7  18    4.46    1.16
  -1   7  18    4.48    1.17
  -1   7  17   18.40    2.31
   1  -7  17   21.74    2.41
  -1   7  17   21.35    1.35
   1  -7  17   18.72    1.42
  -1   7  17   19.92    3.00
   1   7 -16   58.54    2.99
   1   7 -16   60.80    3.01
   1  -7  16   73.00    2.38
  -1  -7 -16   57.46    3.15
  -1   7  16   67.70    2.35
  -1   7  16   72.66    3.50
   1  -7  16   77.97    3.56
  -1   7  15   35.38    1.57
   1  -7  15   38.84    2.58
  -1   7  15   35.80    2.47
   1   7 -15   37.38    2.34
   1   7 -15   33.15    2.17
   1  -7  15   35.28    1.59
  -1  -7 -15   33.69    2.37
  -1   7  14   33.93    1.47
   1  -7  14   32.91    2.34
  -1   7  14   34.66    2.42
  -1  -7 -14   31.49    2.27
   1   7 -14   29.50    2.20
   1  -7  14   26.20    2.72
   1   7 -14   30.07    2.09
   1  -7  14   33.62    1.48
   1  -7  13   25.42    1.31
   1   7 -13   28.48    2.01
  -1  -7 -13   26.61    2.09
  -1   7  13   27.50    2.06
   1  -7  13   30.89    2.22
  -1   7  13   24.99    1.29
   1  -7  13   27.25    2.56
   1  -7  12  334.21    8.97
   1   7 -12  321.59    9.65
  -1  -7 -12  329.42    9.65
   1  -7  12  339.53    9.69
  -1   7  12  318.01    8.96
   1  -7  12  326.22   10.21
   1   7 -11   42.04    2.24
   1  -7  11   40.88    1.56
  -1  -7 -11   41.93    2.32
   1  -7  11   41.37    2.25
  -1   7  11   39.73    1.53
   1  -7  11   43.70    2.81
   1  -7  10  454.58   12.52
   1  -7  10  439.34   11.98
   1   7 -10  444.96   12.58
   1  -7  10  443.87   13.05
  -1  -7 -10  444.45   12.55
  -1  -7  -9   45.09    2.27
   1  -7   9   47.70    2.70
   1   7  -9   45.49    2.21
   1  -7   9   46.67    2.17
  -1  -7  -8  104.56    3.62
   1   7  -8  109.76    3.62
   1  -7   8  108.87    4.09
   1  -7   8  107.05    3.50
  -1  -7  -7   14.97    1.54
   1  -7   7   17.26    2.04
   1   7  -7   18.47    1.47
   1  -7   7   16.67    1.31
  -1  -7  -6    6.31    1.28
   1   7  -6    7.38    1.28
   1  -7   6    6.80    1.09
  -1  -7  -5    5.40    1.34
   1   7  -5    5.02    1.26
   1  -7   5    5.94    1.02
  -1  -7  -4  160.47    4.99
   1  -7   4  173.17    4.77
   1  -7   3  231.04    6.25
  -1   7   3  217.06    6.82
   1  -7   2  603.18   16.12
  -1   7   2  611.22   16.53
  -1   7   1   83.81    2.97
   1   7   0    1.07    1.32
  -1   7   0    1.10    1.19
  -1   7  -1   73.49    2.60
   1   7   1   76.54    2.86
   1   7   2  608.22   16.25
   1   7   2  615.48   16.68
   1   7   3  208.56    5.79
   1  -7  -3  216.67    6.16
   1   7   3  208.88    6.29
   1   7   4  165.32    4.67
   1  -7  -4  162.39    4.91
   1   7   4  168.88    5.21
   1  -7  -5    6.53    1.50
   1   7   5    4.01    0.99
   1  -7  -6    5.83    1.41
  -1   7  -6    6.14    1.25
   1   7   6    5.35    1.09
   1  -7  -7   16.44    1.62
  -1   7  -7   18.59    1.40
  -1  -7   7   18.41    2.02
   1  -7  -8   96.10    3.61
  -1  -7   8   97.64    4.04
   1   7   8  102.05    3.41
   1  -7  -9   42.38    2.29
  -1   7  -9   43.89    2.20
  -1  -7   9   51.98    2.82
   1   7   9   50.37    2.19
   1  -7 -10  419.39   12.64
  -1   7 -10  465.25   12.61
  -1  -7  10  450.36   13.17
   1   7  10  450.60   12.58
   1   7  11   44.81    2.23
   1  -7 -11   42.68    2.37
  -1   7 -11   40.47    2.18
  -1  -7  11   40.12    1.57
  -1  -7  11   40.05    2.86
   1   7  11   40.29    1.50
  -1  -7  12  334.45    9.62
   1   7  12  333.13    9.61
   1  -7 -12  311.44    9.63
  -1  -7  12  331.33    8.91
  -1   7 -12  331.60    9.57
  -1  -7  12  329.85   10.26
   1   7  12  314.85    8.88
   1   7  13   30.02    2.17
  -1  -7  13   28.36    2.12
   1  -7 -13   24.15    2.17
  -1  -7  13   25.74    1.29
  -1   7 -13   26.04    1.86
  -1  -7  13   28.57    2.70
   1   7  13   23.58    1.28
   1   7  14   30.39    1.39
  -1   7 -14   29.20    2.05
  -1   7 -14   28.21    2.02
  -1  -7  14   31.45    1.48
   1  -7 -14   30.99    2.33
  -1  -7  14   25.80    2.76
   1   7  14   34.03    2.33
  -1  -7  14   35.07    2.46
  -1  -7  15   37.31    1.57
  -1   7 -15   34.45    2.14
  -1  -7  15   38.07    2.58
   1   7  15   38.06    2.52
   1   7  15   35.24    1.54
   1   7  15   31.19    2.99
   1  -7 -15   33.84    2.54
  -1  -7  16   77.50    2.39
  -1   7 -16   56.30    2.88
  -1  -7  16   75.63    3.59
   1   7  16   72.19    3.44
   1   7  16   62.94    2.34
   1   7  16   60.42    3.89
   1  -7 -16   63.57    3.33
  -1  -7  17   20.55    1.44
   1   7  17   19.92    2.28
  -1  -7  17   20.04    2.36
   1   7  17   20.67    1.35
   1   7  17   18.66    2.82
   1  -7 -17   19.29    2.30
   1   7  18    4.62    2.04
  -1  -7  18    8.26    2.06
   1   7  18    4.70    1.06
   1   7  18    5.60    2.38
  -1  -7  18    6.33    1.22
   1   7  19   10.38    1.19
   1   7  20   19.86    1.28
   1   7  21    5.97    1.01
   1   7  22   -0.06    0.87
   1   7  23    8.82    0.84
   1   7  24    1.38    0.61
  -1   8  24    0.19    0.60
  -1  -8 -24   -0.10    0.62
  -1   8  23   -0.07    0.74
  -1  -8 -23    0.07    0.77
  -1   8  22    0.02    0.86
  -1  -8 -22    2.59    0.92
  -1   8  21   11.59    1.08
  -1   8  20    0.22    1.01
  -1   8  19    6.83    1.11
  -1   8  18    1.96    2.44
  -1   8  18    3.87    1.13
  -1   8  18    4.07    1.85
   1  -8  18    1.17    1.93
  -1   8  17   19.65    2.24
   1  -8  17   20.42    2.29
  -1   8  17   17.46    2.83
   1   8 -17   16.37    1.88
  -1   8  17   20.23    1.35
  -1   8  16    4.22    1.86
   1  -8  16    6.27    1.90
  -1   8  16    4.20    1.04
   1  -8  16    4.57    1.13
   1   8 -16    3.89    1.52
  -1   8  16    1.56    2.52
  -1   8  15   36.49    1.60
   1  -8  15   36.50    2.52
  -1   8  15   39.09    2.53
   1   8 -15   33.32    2.33
  -1  -8 -15   37.35    2.43
   1   8 -15   36.15    2.33
   1  -8  15   34.60    1.57
   1  -8  14   54.79    1.95
   1   8 -14   47.64    2.67
  -1  -8 -14   48.54    2.74
   1  -8  14   61.22    2.91
  -1   8  14   57.45    2.84
  -1   8  14   50.33    1.92
   1  -8  14   45.44    3.31
   1   8 -13    3.11    1.49
   1  -8  13    3.13    1.01
  -1  -8 -13    2.49    1.67
  -1   8  13    2.39    1.54
   1  -8  13    4.37    1.71
  -1   8  13    2.95    0.91
   1  -8  13    2.51    2.04
   1  -8  12   32.30    1.42
   1   8 -12   30.80    2.04
  -1  -8 -12   34.99    2.24
   1  -8  12   34.45    2.17
  -1   8  12   31.90    2.12
  -1   8  12   29.21    1.38
   1  -8  12   30.88    2.69
   1  -8  11   30.82    1.37
   1   8 -11   32.57    2.00
  -1  -8 -11   33.73    2.15
   1  -8  11   33.82    2.04
  -1   8  11   30.85    1.36
   1  -8  11   32.75    2.70
   1  -8  10   33.88    1.31
   1  -8  10   33.48    1.91
   1   8 -10   35.51    1.98
   1  -8  10   32.82    2.63
  -1  -8 -10   32.07    2.09
  -1   8  10   29.44    1.34
  -1  -8  -9   28.42    1.92
   1   8  -9   30.07    1.82
   1  -8   9   26.29    2.47
   1  -8   9   30.23    1.71
  -1  -8  -8   45.60    2.28
   1   8  -8   47.23    2.25
   1  -8   8   52.70    2.81
   1  -8   8   48.34    2.06
  -1  -8  -7    1.73    1.36
   1  -8   7    4.83    1.79
   1   8  -7    2.30    1.22
   1  -8   7    2.90    1.09
  -1  -8  -6    5.46    1.38
   1  -8   6    5.63    1.02
   1   8  -6    6.10    1.25
  -1  -8  -5    0.53    1.31
   1  -8   5    0.34    0.90
   1   8  -5    1.05    1.19
  -1   8   5   -0.66    1.69
   1  -8   4   20.65    1.05
  -1   8   4   19.81    1.92
   1  -8   3   31.13    1.15
  -1   8   3   34.01    2.11
  -1   8   2   64.10    1.78
   1  -8   2   61.09    1.78
  -1   8   2   61.58    2.55
  -1   8   1   11.70    1.46
   1   8   0    0.32    1.35
  -1   8   0    0.38    1.23
   1   8   1    9.20    1.52
  -1  -8   2   62.02    1.72
   1   8   2   58.91    1.72
   1   8   2   60.06    2.52
   1   8   3   29.71    1.12
   1   8   3   28.42    2.03
   1   8   4   19.19    1.04
   1  -8  -4   17.50    1.56
   1   8   4   19.12    1.92
   1   8   5    1.37    0.89
   1   8   5    0.34    1.79
   1  -8  -5    0.90    1.34
   1  -8  -6    5.45    1.48
   1   8   6    5.44    1.03
  -1   8  -6    6.79    1.25
   1  -8  -7    1.84    1.35
   1   8   7    1.88    1.09
  -1   8  -7    3.13    1.24
  -1  -8   7    2.64    1.75
   1  -8  -8   46.36    2.38
   1   8   8   47.90    2.10
  -1  -8   8   51.31    2.95
  -1   8  -8   52.93    2.23
   1  -8  -9   27.85    2.04
   1   8   9   27.93    1.66
  -1   8  -9   27.29    1.81
  -1  -8   9   30.35    2.38
  -1  -8  10   33.84    1.35
   1  -8 -10   32.05    2.19
   1   8  10   32.99    1.89
   1   8  10   31.13    1.31
  -1  -8  10   34.46    2.62
  -1   8 -10   35.01    1.99
  -1  -8  11   30.79    1.34
   1  -8 -11   30.41    2.25
   1   8  11   32.67    1.99
  -1  -8  11   30.03    1.96
   1   8  11   32.73    1.31
  -1  -8  11   29.62    2.77
  -1   8 -11   33.79    1.95
  -1  -8  12   30.47    1.40
  -1   8 -12   32.96    2.07
   1   8  12   35.16    2.17
  -1  -8  12   30.13    2.12
   1  -8 -12   33.06    2.35
   1   8  12   34.09    1.38
  -1  -8  12   29.34    2.84
  -1   8 -13    2.95    1.46
  -1  -8  13    3.90    0.96
   1   8  13    4.09    2.30
   1   8  13    4.65    1.65
  -1  -8  13    4.56    1.60
   1  -8 -13    2.32    1.70
   1   8  13    3.04    0.87
  -1  -8  13    4.35    2.24
   1   8  14   49.42    1.89
  -1   8 -14   45.94    2.53
   1   8  14   49.31    3.42
  -1   8 -14   47.76    2.52
  -1  -8  14   55.91    1.96
   1  -8 -14   50.53    2.86
  -1  -8  14   48.82    3.37
   1   8  14   57.58    2.85
  -1  -8  14   56.15    2.88
  -1  -8  15   39.43    2.59
   1   8  15   35.85    2.45
   1   8  15   33.06    3.10
  -1  -8  15   37.22    1.60
  -1   8 -15   35.09    2.24
   1  -8 -15   33.94    2.52
  -1  -8  15   33.64    3.10
   1   8  15   37.28    1.58
  -1  -8  16    3.76    1.91
   1   8  16    3.78    1.84
  -1   8 -16    2.39    1.48
  -1  -8  16    3.85    1.14
   1  -8 -16    3.63    1.85
   1   8  16    4.36    1.05
   1   8  16    0.50    2.29
  -1  -8  17   21.19    1.41
   1   8  17   22.81    2.26
  -1  -8  17   22.77    2.34
   1   8  17   20.31    1.32
   1   8  17   16.58    2.63
  -1  -8  18    3.98    1.96
   1   8  18    2.20    1.89
   1   8  18    3.96    1.07
   1   8  18    2.34    2.21
   1   8  19    4.98    1.09
   1   8  20    0.77    1.00
   1   8  21   11.40    1.01
   1   8  22    1.33    0.85
   1   8  23    0.69    0.72
   1   8  24    0.98    0.55
  -1  -9 -24    0.50    0.58
  -1   9  24    0.00    0.56
  -1  -9 -23    4.00    0.78
  -1   9  23    1.81    0.71
  -1  -9 -22    2.85    0.90
  -1   9  22    2.33    0.81
  -1  -9 -21    0.66    0.98
  -1   9  21   -0.01    0.91
  -1   9  20    8.32    1.07
  -1   9  19    1.58    1.05
  -1   9  18   19.28    1.34
   1  -9  18   14.31    2.14
  -1   9  18   18.31    2.20
  -1   9  17    7.73    2.64
   1   9 -17    7.45    1.65
  -1   9  17    9.78    1.19
  -1   9  17    5.07    1.97
   1  -9  17    7.32    1.96
  -1   9  16   50.83    3.66
  -1   9  16   57.07    2.98
   1  -9  16   44.19    2.87
  -1   9  16   52.59    1.98
   1   9 -16   39.86    2.63
  -1   9  15   21.67    1.28
   1   9 -15   19.97    2.03
  -1   9  15   17.68    2.85
   1   9 -15   22.76    1.94
  -1  -9 -15   20.80    2.11
   1  -9  15   16.11    2.70
   1  -9  15   21.66    2.13
  -1   9  15   21.19    2.12
  -1   9  14   11.45    1.87
  -1   9  14    9.36    2.57
   1   9 -14    9.21    1.62
  -1  -9 -14   14.72    1.94
   1  -9  14    9.07    2.38
  -1   9  14   12.51    1.10
  -1   9  13   17.39    1.82
   1  -9  13   16.30    1.84
  -1   9  13   13.38    2.62
  -1  -9 -13   14.67    1.94
   1   9 -13   15.77    1.74
   1  -9  13   14.55    1.18
   1  -9  13   15.11    2.47
  -1   9  13   14.66    1.07
   1  -9  12  164.01    5.16
  -1   9  12  157.26    5.08
  -1  -9 -12  151.97    5.21
   1  -9  12  162.90    4.40
   1   9 -12  144.79    5.11
   1  -9  12  138.77    5.76
  -1   9  12  139.49    4.37
  -1   9  11  202.47    6.25
   1  -9  11  204.18    6.34
  -1  -9 -11  203.91    6.45
   1  -9  11  203.46    5.71
  -1   9  11  200.88    5.68
   1   9 -11  201.75    6.44
   1  -9  11  212.98    7.03
  -1  -9 -10  242.25    7.33
   1  -9  10  244.89    7.16
  -1   9  10  237.99    7.10
   1   9 -10  236.76    7.30
   1  -9  10  225.88    7.79
  -1  -9  -9   66.57    2.85
   1  -9   9   69.76    2.70
   1   9  -9   71.93    2.92
   1  -9   9   71.71    3.45
  -1  -9  -8  124.00    4.32
   1  -9   8  126.90    4.76
   1   9  -8  128.70    4.30
   1  -9   8  135.80    4.11
  -1  -9  -7    6.11    1.55
   1   9  -7    6.01    1.36
  -1   9   7    4.11    1.99
   1  -9   7    7.28    1.15
  -1  -9  -6   64.24    2.72
   1   9  -6   71.46    2.65
   1  -9   6   67.89    2.34
  -1   9   6   70.93    3.15
   1   9  -5   35.61    1.91
   1  -9   5   41.62    1.60
  -1   9   5   39.81    2.57
   1  -9   4  287.48    7.81
  -1   9   4  285.57    7.81
  -1   9   4  280.32    8.40
  -1   9   3  262.54    6.81
  -1   9   3  282.26    7.63
  -1   9   2  129.98    4.25
  -1   9   1  273.20    7.88
  -1   9   0   39.26    1.93
   1   9   0   40.46    2.00
   1   9   1  237.17    6.97
   1   9   2  135.01    4.38
   1   9   3  229.06    7.02
   1   9   3  240.29    7.66
  -1  -9   4  287.26    7.80
   1   9   4  281.25    7.80
   1   9   4  295.09    8.40
   1   9   5   23.35    2.17
   1   9   5   31.57    1.42
   1  -9  -6   67.73    2.77
  -1   9  -6   73.05    2.72
   1   9   6   67.16    3.15
   1   9   6   73.13    2.42
   1  -9  -7    7.87    1.62
  -1  -9   7    7.74    0.97
   1   9   7    7.48    1.15
  -1   9  -7    5.24    1.41
   1  -9  -8  125.47    4.32
   1   9   8  131.86    4.10
  -1   9  -8  130.00    4.28
  -1  -9   8  132.63    4.88
   1  -9  -9   64.45    2.93
  -1   9  -9   73.88    2.80
  -1  -9   9   69.41    3.42
  -1  -9   9   67.93    2.60
   1   9   9   67.28    2.63
  -1  -9  10  246.72    7.10
   1   9  10  258.14    7.15
   1   9  10  242.85    7.83
  -1  -9  10  238.16    6.56
   1  -9 -10  236.66    7.35
  -1   9 -10  241.93    7.21
  -1  -9  10  233.36    7.76
   1   9  10  225.62    6.54
  -1  -9  11  211.03    6.32
   1   9  11  209.51    6.35
   1   9  11  203.58    7.01
  -1  -9  11  208.64    5.72
   1  -9 -11  202.61    6.51
  -1  -9  11  201.75    7.12
  -1   9 -11  207.34    6.42
   1   9  11  194.23    5.69
  -1  -9  12  145.81    5.10
   1   9  12  167.44    5.19
   1   9  12  156.86    5.89
  -1   9 -12  154.11    5.13
  -1  -9  12  150.18    4.43
   1  -9 -12  142.62    5.33
  -1  -9  12  144.20    5.91
   1   9  12  157.47    4.40
  -1  -9  13   16.64    1.85
   1   9  13   14.52    1.77
   1   9  13   14.19    2.56
  -1  -9  13   15.02    1.18
  -1   9 -13   14.96    1.76
   1  -9 -13   14.17    1.99
  -1  -9  13   18.80    2.64
   1   9  13   15.66    1.07
  -1  -9  14   11.73    1.92
   1   9  14   15.30    1.87
   1   9  14   13.99    2.66
  -1   9 -14   11.59    1.62
  -1  -9  14   13.23    1.16
   1  -9 -14    9.72    1.96
  -1  -9  14    8.24    2.42
   1   9  14   14.82    1.08
  -1  -9  15   22.03    2.18
   1   9  15   23.38    2.10
   1   9  15   19.92    2.72
  -1  -9  15   20.01    1.35
  -1   9 -15   20.35    1.97
   1  -9 -15   23.15    2.29
  -1  -9  15   19.92    2.76
   1   9  15   21.33    1.30
   1   9  16   47.32    2.80
  -1   9 -16   40.23    2.48
   1   9  16   44.43    1.83
   1  -9 -16   45.97    2.89
   1   9  16   41.52    3.38
  -1  -9  17    5.62    1.98
   1   9  17    5.98    1.90
   1   9  17    7.10    1.08
   1   9  17    5.60    2.39
  -1  -9  18   19.50    2.27
   1   9  18   16.69    2.16
   1   9  18   17.76    1.24
   1   9  18   15.49    2.65
   1   9  19    0.63    0.94
   1   9  20    8.95    1.02
   1   9  21    0.98    0.83
   1   9  22    2.44    0.80
   1   9  23    3.11    0.69
   1   9  24    0.96    0.49
  -1 -10 -23    4.30    0.74
  -1  10  23    4.78    0.69
  -1 -10 -22    9.39    0.94
  -1  10  22    6.45    0.87
  -1 -10 -21    5.61    1.02
  -1  10  21    3.85    0.92
  -1 -10 -20   15.63    1.29
  -1  10  20   14.88    1.17
  -1 -10 -19   15.17    1.32
  -1  10  19   16.14    1.23
  -1  10  18   16.03    1.24
  -1  10  17    6.41    2.55
   1  10 -17    2.74    1.53
  -1  10  17    2.85    1.09
  -1  10  17    2.93    1.73
   1 -10  17    3.19    1.77
  -1  10  16   11.65    2.75
  -1  10  16   14.44    1.96
   1 -10  16   16.47    2.08
  -1  10  16   13.48    1.23
   1  10 -16   13.81    1.76
  -1  10  15    5.48    1.10
   1  10 -15    6.55    1.79
  -1  10  15    8.10    2.69
   1 -10  15    5.79    2.45
  -1 -10 -15    4.83    1.80
   1  10 -15    5.93    1.64
  -1  10  15    6.71    1.69
   1 -10  15    5.26    1.74
   1 -10  14   15.60    1.85
  -1  10  14   11.51    1.80
  -1  10  14   11.87    2.58
   1 -10  14   10.31    2.45
  -1 -10 -14    8.70    1.84
   1  10 -14    9.90    1.71
  -1  10  14    9.97    1.13
   1 -10  13   19.96    1.86
  -1  10  13   18.82    1.87
  -1  10  13   17.73    2.65
   1 -10  13   22.21    2.59
  -1 -10 -13   18.02    2.02
   1  10 -13   18.60    1.82
  -1  10  13   17.83    1.21
   1 -10  12   13.75    1.76
  -1  10  12    9.15    1.69
  -1  10  12    5.57    2.55
  -1 -10 -12   12.58    1.94
   1 -10  12    6.03    2.25
   1  10 -12    5.78    1.64
  -1  10  12    8.41    1.00
   1 -10  11  141.57    5.73
   1  10 -11  147.28    5.09
  -1 -10 -11  148.15    5.09
  -1  10  11  154.18    4.88
   1 -10  11  156.87    4.91
  -1  10  11  147.95    4.31
  -1  10  10    7.00    1.36
   1 -10  10    7.76    1.48
   1 -10  10    7.49    2.16
   1  10 -10    5.91    1.55
  -1 -10 -10    6.86    1.73
   1 -10   9  126.90    4.15
  -1  10   9  130.15    4.13
   1  10  -9  133.33    4.42
   1 -10   9  128.67    4.99
  -1 -10  -9  127.06    4.44
  -1  10   8   27.34    2.50
  -1 -10  -8   28.96    2.00
   1 -10   8   28.51    1.57
  -1  10   8   27.12    1.53
   1 -10   8   27.69    2.46
   1  10  -8   27.81    1.90
  -1  10   7   -1.29    2.16
  -1 -10  -7   -1.32    0.85
  -1 -10  -7   -2.97    1.64
   1 -10   7   -0.37    1.08
  -1  10   7    0.99    1.03
   1  10  -7    1.99    1.45
  -1  10   6    5.95    2.00
   1 -10   6    5.96    0.96
  -1  10   6    5.84    0.95
   1  10  -6    7.84    1.45
  -1 -10  -6    6.00    0.79
  -1  10   5   55.11    1.95
   1 -10   5   51.64    2.00
  -1  10   4    7.37    1.71
   1 -10   4    8.54    0.72
  -1  10   4    9.02    0.72
   1 -10   3   22.72    0.83
  -1  10   3   24.70    0.82
  -1  10   2    1.30    1.51
  -1  10   1    4.57    1.46
  -1  10   0   27.64    1.77
   1  10   0   26.64    1.79
   1  10   1    3.68    1.55
   1  10   2    2.04    1.50
  -1 -10   3   20.95    0.74
   1  10   3   19.45    0.72
  -1 -10   4    9.75    0.72
   1  10   4    8.46    0.71
   1  10   4    7.77    1.78
  -1 -10   5   45.87    1.84
   1  10   5   46.03    1.73
   1  10   5   39.91    2.60
   1 -10  -6    5.18    1.51
  -1  10  -6    6.46    1.48
  -1 -10   6    7.03    1.00
  -1 -10   6    6.37    0.94
   1  10   6    6.27    0.96
   1  10   6    5.72    1.90
   1 -10  -7   -0.91    1.75
  -1  10  -7    1.01    1.44
  -1 -10   7    1.78    0.93
  -1 -10   7   -1.04    1.08
   1  10   7   -0.76    1.08
   1 -10  -8   26.45    1.95
  -1 -10   8   27.92    2.53
  -1  10  -8   27.46    1.87
   1  10   8   30.52    1.60
  -1 -10   8   29.72    1.58
   1 -10  -9  118.55    4.42
   1  10   9  129.88    4.10
  -1 -10   9  126.38    4.09
  -1  10  -9  128.72    4.33
  -1 -10   9  131.81    5.03
   1  10  10    7.40    2.26
  -1 -10  10    6.83    2.31
  -1  10 -10    6.41    1.43
   1 -10 -10    7.33    1.78
   1  10  10   10.06    1.47
  -1 -10  10    8.58    1.41
   1  10  10    6.93    0.89
   1  10  11  149.25    5.64
  -1 -10  11  150.73    5.69
  -1  10 -11  149.06    4.99
   1 -10 -11  145.09    5.12
   1  10  11  141.68    4.21
   1  10  11  152.93    4.82
  -1 -10  11  151.17    4.84
   1  10  12   20.10    1.76
  -1 -10  12    4.76    1.63
   1  10  12   13.89    2.60
  -1 -10  12    2.71    2.32
   1 -10 -12    7.18    1.96
  -1  10 -12    9.55    1.63
   1  10  12   16.57    1.10
  -1 -10  13   20.99    1.90
   1  10  13   19.41    1.82
   1  10  13   17.54    2.68
  -1 -10  13   20.29    2.71
   1 -10 -13   16.60    2.04
  -1  10 -13   19.99    1.88
   1  10  13   17.65    1.17
   1  10  14   13.87    1.79
  -1 -10  14   11.75    1.84
   1  10  14   11.27    2.51
  -1 -10  14    9.80    2.51
   1 -10 -14   11.11    2.05
  -1  10 -14   11.31    1.71
   1  10  14   11.78    1.10
  -1 -10  15    6.77    1.75
   1  10  15    7.60    1.74
   1  10  15    6.72    2.42
  -1 -10  15    8.31    2.56
   1 -10 -15    6.31    2.00
  -1  10 -15    5.95    1.58
   1  10  15    5.66    1.05
  -1 -10  16   15.93    2.04
   1  10  16   12.70    2.00
   1 -10 -16   12.82    2.12
  -1  10 -16    9.72    1.67
   1  10  16   13.56    1.21
   1  10  16   12.14    2.64
   1  10  17    3.51    1.07
  -1 -10  17    1.90    1.75
   1  10  17    0.63    1.74
   1  10  17    0.76    2.34
   1  10  18   11.92    1.17
   1  10  19   13.52    1.16
   1  10  20   16.32    1.14
   1  10  21    3.85    0.88
   1  10  22    8.50    0.83
   1  10  23    4.18    0.65
  -1  11  23    2.63    0.61
  -1 -11 -23    3.28    0.71
  -1  11  22   28.67    1.22
  -1 -11 -22   31.50    1.33
  -1  11  21    1.64    0.87
  -1 -11 -21    1.06    0.94
  -1  11  20   24.91    1.28
  -1 -11 -20   25.82    1.43
  -1 -11 -19   59.46    2.24
  -1  11  19   58.85    2.10
  -1 -11 -18    6.58    1.27
  -1  11  18   11.78    1.19
  -1 -11 -17    5.47    1.28
   1  11 -17    3.75    1.50
  -1  11  17    6.07    1.15
  -1  11  17    6.11    2.54
  -1  11  16   66.13    2.25
   1  11 -16   57.78    3.04
  -1  11  16   62.70    3.10
  -1  11  16   57.76    3.88
  -1  11  15   61.70    2.99
   1 -11  15   59.34    3.66
   1  11 -15   59.98    3.02
  -1  11  15   63.06    2.18
  -1  11  15   63.16    3.90
   1 -11  14   16.58    1.87
  -1  11  14   16.46    1.85
  -1  11  14   15.32    2.72
   1 -11  14   19.28    2.71
   1  11 -14   16.11    1.90
  -1  11  14   16.18    1.19
   1 -11  13   25.98    1.97
  -1  11  13   26.42    1.95
  -1  11  13   24.69    2.87
  -1 -11 -13   23.09    2.16
   1 -11  13   24.74    2.83
   1  11 -13   23.95    2.08
  -1  11  13   22.02    1.30
  -1  11  12   12.11    1.70
   1 -11  12   17.37    1.80
  -1 -11 -12   20.79    2.17
   1 -11  12   12.09    2.55
   1  11 -12    8.38    1.70
  -1  11  12   10.75    1.10
   1  11 -11  197.90    6.14
   1 -11  11  186.67    6.82
  -1 -11 -11  187.36    6.17
  -1  11  11  181.54    5.32
  -1  11  11  193.84    5.91
   1 -11  11  193.70    5.89
  -1 -11 -10   13.80    2.11
   1 -11  10    9.15    1.55
  -1  11  10    9.47    1.52
   1  11 -10   10.01    1.73
   1 -11  10    9.00    2.33
  -1  11   9   67.73    3.62
  -1  11   9   69.23    2.62
   1 -11   9   68.02    2.61
   1 -11   9   69.34    3.59
   1  11  -9   71.92    2.99
  -1 -11  -9   70.34    2.27
  -1  11   8   25.29    2.51
   1 -11   8   29.24    1.52
  -1  11   8   27.68    1.52
   1 -11   8   27.97    2.50
   1  11  -8   26.91    1.86
  -1 -11  -8   25.90    1.25
  -1  11   7   19.84    2.26
   1 -11   7   18.38    1.22
  -1  11   7   19.33    1.24
   1  11  -7   23.11    1.71
  -1 -11  -7   18.34    1.02
  -1  11   6   43.85    2.59
   1 -11   6   44.90    1.65
  -1  11   6   42.88    1.66
   1  11  -6   43.53    2.17
  -1 -11  -6   41.96    1.53
  -1  11   5   98.14    3.66
   1 -11   5   89.06    2.71
  -1  11   5   89.19    2.70
   1  11  -5   96.87    3.31
  -1 -11  -5   89.19    2.68
  -1  11   4  103.82    3.70
  -1  11   4   93.72    2.68
  -1  11   3   44.34    2.57
  -1  11   2   96.38    3.48
  -1  11   1   85.28    3.22
  -1  11   0    2.49    1.38
   1  11   1   80.47    3.13
   1  11   2   93.62    3.49
   1  11   3   31.73    2.21
   1  11   4  109.35    3.67
   1  11   4   88.08    2.56
  -1 -11   5   89.24    2.73
   1  11   5   93.90    3.64
  -1 -11   5   92.16    2.69
   1  11   5   87.03    2.69
   1  11   6   40.67    2.65
  -1 -11   6   44.32    1.66
   1  11   6   43.77    1.65
  -1 -11   6   43.69    1.65
  -1  11  -6   45.22    2.17
   1 -11  -7   17.58    1.86
  -1  11  -7   21.31    1.77
   1  11   7   17.59    2.28
  -1 -11   7   17.29    1.18
   1  11   7   17.50    1.23
  -1 -11   7   20.26    1.27
   1 -11  -8   25.50    2.02
   1  11   8   26.05    1.51
  -1 -11   8   26.14    1.38
  -1 -11   8   28.23    1.51
  -1 -11   8   28.94    2.52
  -1  11  -8   28.91    1.84
   1 -11  -9   66.75    3.06
  -1 -11   9   72.42    2.65
   1  11   9   70.57    2.62
  -1 -11   9   71.43    3.70
  -1  11  -9   68.74    2.97
   1 -11 -10   11.74    2.08
  -1 -11  10    9.97    2.47
  -1  11 -10    9.23    1.60
  -1 -11  10   10.32    1.54
   1  11  11  185.84    6.58
  -1 -11  11  191.91    6.80
  -1  11 -11  196.28    6.01
   1 -11 -11  181.51    6.12
   1  11  11  174.73    5.20
   1  11  11  185.69    5.74
  -1 -11  11  195.01    5.82
   1  11  12   18.02    2.66
  -1 -11  12    4.42    2.56
  -1  11 -12   11.66    1.88
   1 -11 -12    7.50    2.11
   1  11  12   22.19    1.17
   1  11  12   22.88    1.85
  -1 -11  12    7.94    1.75
   1  11  13   25.73    1.95
  -1 -11  13   27.66    1.97
   1  11  13   26.35    2.90
  -1 -11  13   27.93    3.10
   1 -11 -13   23.80    2.29
   1  11  13   23.88    1.29
  -1  11 -13   24.16    2.08
   1  11  14   17.45    1.84
  -1 -11  14   18.42    1.89
   1  11  14   16.43    2.63
  -1 -11  14   16.01    2.82
   1 -11 -14   15.53    2.15
   1  11  14   17.07    1.15
  -1  11 -14   18.05    1.79
   1  11  15   60.95    2.91
   1  11  15   59.47    3.78
  -1 -11  15   56.54    3.72
   1 -11 -15   59.28    3.18
   1  11  15   61.76    2.10
  -1  11 -15   54.76    2.88
  -1 -11  16   60.01    3.89
   1  11  16   65.01    2.17
   1  11  16   55.64    3.70
   1  11  16   58.77    3.04
  -1  11 -16   56.80    2.96
   1  11  17    5.36    2.43
   1  11  17    5.43    1.06
   1  11  18    7.76    1.11
   1  11  19   55.98    2.00
   1  11  20   24.91    1.27
   1  11  21    1.34    0.83
   1  11  22   31.08    1.23
   1  11  23    1.88    0.59
  -1  12  23    8.83    0.65
  -1 -12 -23    9.76    0.75
  -1  12  22   20.20    0.99
  -1 -12 -22   21.78    1.10
  -1  12  21    5.22    0.85
  -1 -12 -21    4.86    0.93
  -1  12  20   60.18    2.07
  -1 -12 -20   60.36    2.17
  -1 -12 -19   11.74    1.26
  -1  12  19   10.20    1.11
  -1 -12 -18   17.20    1.45
  -1  12  18   24.50    1.34
  -1  12  17   89.81    4.76
   1  12 -17   86.00    3.82
  -1 -12 -17  100.17    3.30
  -1  12  17  107.61    3.18
  -1  12  16   15.49    2.78
  -1  12  16   14.59    1.25
   1  12 -16    9.56    1.85
  -1 -12 -16   11.75    1.36
  -1  12  15   37.92    3.30
  -1  12  15   37.33    1.64
  -1 -12 -15   38.69    1.81
   1  12 -15   35.77    2.41
   1 -12  15   38.40    3.14
   1 -12  14    8.79    2.46
  -1 -12 -14    7.31    1.23
  -1  12  14    6.50    2.44
  -1  12  14    6.36    1.11
  -1  12  14    6.67    1.54
   1  12 -14    5.91    1.67
   1 -12  13   17.90    2.65
  -1 -12 -13   15.79    1.33
  -1  12  13   13.53    2.65
  -1  12  13   15.73    1.15
  -1  12  13   16.37    1.67
   1  12 -13   14.16    1.87
  -1  12  12   19.01    1.77
   1  12 -12   18.44    1.89
   1 -12  12   19.48    2.70
  -1 -12 -12   22.17    1.40
  -1  12  12   21.71    1.32
  -1  12  11  186.76    5.69
  -1 -12 -11  183.46    5.27
   1  12 -11  184.63    6.08
   1 -12  11  190.24    6.82
  -1  12  11  178.09    5.20
  -1 -12 -10    4.44    1.09
   1  12 -10    6.75    1.58
   1 -12  10    5.47    2.40
  -1  12  10    1.64    2.40
  -1  12  10    2.56    1.30
  -1 -12  -9  389.11   10.65
   1  12  -9  402.85   11.40
   1 -12   9  414.03   11.99
  -1  12   9  378.58   10.92
  -1  12   9  383.26   11.87
  -1  12   8   80.90    3.90
   1 -12   8   89.48    3.95
   1  12  -8   83.10    3.28
  -1 -12  -8   83.31    2.61
  -1  12   8   79.13    2.46
  -1  12   8   88.74    2.84
  -1  12   7  158.32    5.58
   1  12  -7  165.39    5.14
  -1 -12  -7  160.32    4.43
   1  12  -7  152.38    4.35
  -1  12   7  149.61    4.55
  -1  12   6   11.09    2.01
   1  12  -6   15.14    1.66
  -1 -12  -6   12.67    0.93
   1  12  -6   12.43    0.85
  -1  12   6   11.82    0.89
   1  12  -5   51.56    2.43
  -1 -12  -5   52.15    1.81
  -1  12   4   17.32    1.98
  -1 -12  -4   18.70    1.00
  -1  12   3   61.37    2.76
  -1 -12  -3   51.51    1.83
  -1 -12  -2   27.45    1.18
  -1  12   2   31.33    2.01
  -1  12   1    3.02    1.51
   1  12   1    3.77    1.60
  -1 -12   2   26.73    1.19
   1  12   2   32.76    2.10
  -1 -12   3   57.42    1.95
   1  12   3   51.57    2.81
  -1 -12   4   17.98    1.07
   1  12   4   18.02    2.00
  -1 -12   5   64.91    2.05
   1  12   5   44.32    2.90
   1  12   6   12.51    2.03
  -1 -12   6   13.03    1.01
   1  12   6    9.97    0.81
  -1  12  -6   14.36    1.59
   1  12   6   11.29    0.87
   1  12   7  157.47    4.44
  -1 -12   7  158.33    4.58
   1  12   7  151.57    4.61
  -1  12  -7  170.24    5.18
   1  12   7  168.35    5.62
   1  12   8   82.20    3.86
  -1 -12   8   86.41    3.95
  -1  12  -8   89.85    3.30
   1  12   8   85.45    2.83
  -1 -12   8   90.79    2.73
  -1 -12   9  405.79   12.04
  -1  12  -9  404.68   11.36
   1  12   9  376.22   10.90
  -1 -12  10    4.71    2.41
  -1  12 -10    7.42    1.69
   1  12  10    7.97    1.45
   1  12  11  189.05    5.68
   1 -12 -11  183.98    6.15
  -1  12 -11  188.58    6.04
  -1 -12  11  188.74    6.77
   1  12  11  175.48    5.14
   1  12  12   21.63    2.75
   1  12  12   24.12    1.87
   1 -12 -12   19.59    2.33
   1  12  12   25.10    1.32
  -1 -12  12   16.32    2.87
  -1  12 -12   21.61    2.07
   1  12  13   16.03    1.68
  -1  12 -13   13.49    1.83
   1  12  13   14.53    2.61
   1  12  13   14.56    1.10
  -1 -12  13   15.27    2.83
   1  12  14    8.91    1.60
   1  12  14    3.90    2.39
  -1  12 -14    5.25    1.53
  -1 -12  14    6.31    2.52
   1  12  14    6.06    1.05
   1  12  15   36.86    3.12
  -1  12 -15   34.26    2.36
  -1 -12  15   37.55    3.31
   1  12  15   36.83    1.61
   1  12  16   11.60    2.69
  -1  12 -16    7.63    1.73
  -1 -12  16    9.67    2.59
   1  12  16   12.24    1.13
   1  12  17   93.76    4.67
   1  12  17  102.26    3.14
   1  12  18   17.91    1.26
   1  12  19   10.27    1.07
   1  12  20   58.39    1.99
   1  12  21    4.30    0.82
   1  12  22   16.43    0.87
  -1 -13 -22   18.12    0.96
  -1  13  22   13.37    0.83
  -1 -13 -21   28.59    1.32
  -1  13  21   27.65    1.19
  -1  13  20   -0.04    0.87
  -1 -13 -20    0.27    0.97
  -1  13  19   52.05    1.86
  -1 -13 -19   47.58    1.96
  -1  13  18   24.16    1.34
  -1 -13 -18   22.82    1.46
  -1  13  17   22.57    1.33
  -1 -13 -17   21.95    1.49
  -1  13  16   34.14    3.18
  -1  13  16   39.25    1.69
  -1 -13 -16   37.20    1.78
   1  13 -16   33.22    2.37
   1 -13  16   37.74    3.16
  -1  13  15    4.95    2.47
  -1  13  15    8.39    1.09
  -1 -13 -15   10.03    1.33
   1  13 -15   10.15    1.81
   1 -13  15    7.97    2.51
  -1  13  14    8.18    2.54
  -1  13  14    8.14    1.13
   1  13 -14    7.76    1.74
   1 -13  14    7.48    2.48
  -1 -13 -14    8.05    1.26
  -1  13  13   24.79    1.32
   1  13 -13   23.54    2.06
  -1 -13 -13   22.77    1.47
   1 -13  13   21.69    2.93
  -1 -13 -12   23.57    1.40
  -1  13  12   20.88    1.32
   1 -13  12   23.63    2.83
   1 -13  11   34.01    3.09
   1  13 -11   35.99    2.33
  -1 -13 -11   37.31    1.64
  -1  13  10   64.39    3.60
   1 -13  10   61.79    3.63
   1  13 -10   65.50    2.99
  -1 -13 -10   66.47    2.24
  -1 -13  -9    5.74    0.99
   1  13  -9    8.23    1.70
   1 -13   9    6.98    2.25
  -1  13   9    6.75    0.72
  -1  13   9    7.04    2.28
   1  13  -8   38.54    2.30
   1 -13   8   41.04    3.01
  -1 -13  -8   39.80    1.51
  -1  13   8   35.70    1.38
   1  13  -8   36.45    1.36
  -1 -13  -7  213.33    6.09
  -1  13   7  233.54    7.24
   1  13  -7  215.01    6.02
   1  13  -7  237.23    6.82
  -1 -13  -6   71.33    2.24
  -1  13   6   70.19    3.36
   1  13  -6   69.07    2.19
   1  13  -6   72.04    2.95
   1  13  -5  220.30    6.74
  -1  13   5  217.16    6.98
  -1 -13  -5  219.77    6.09
  -1  13   4   31.74    2.27
  -1 -13  -4   30.18    1.28
  -1 -13  -3   27.73    1.21
  -1  13   3   28.37    2.12
  -1 -13  -2   10.85    0.86
  -1  13   2   11.92    1.70
  -1 -13  -1   10.32    0.89
  -1  13   1   12.99    1.71
  -1 -13   0   25.07    1.13
  -1 -13   1   11.97    0.87
   1  13   1   11.30    1.68
  -1 -13   2   11.49    0.92
   1  13   2   11.73    1.76
  -1 -13   3   27.77    1.27
   1  13   3   30.29    2.20
  -1 -13   4   30.93    1.32
   1  13   4   30.70    2.29
   1  13   5  216.00    5.98
   1  13   5  226.20    6.95
  -1 -13   5  213.31    6.04
   1  13   6   67.46    2.20
  -1  13  -6   72.33    3.03
   1  13   6   70.58    3.35
  -1 -13   6   73.85    2.34
   1  13   7  221.77    6.15
  -1  13  -7  234.73    6.92
  -1 -13   7  218.37    6.27
   1  13   7  224.31    7.28
   1  13   8   39.21    2.99
  -1  13  -8   38.66    1.40
   1  13   8   38.21    1.44
  -1  13  -8   38.77    2.26
  -1 -13   8   40.45    1.73
  -1 -13   9    6.85    2.20
  -1  13  -9    7.92    1.63
   1  13   9    6.69    0.74
  -1  13 -10   64.27    2.97
  -1 -13  10   63.83    3.71
  -1 -13  11   32.92    3.14
  -1  13 -11   35.51    2.33
   1  13  11   33.70    1.47
   1  13  12   18.26    2.83
  -1 -13  12   16.27    2.88
  -1  13 -12   19.31    1.99
   1  13  12   23.68    1.27
   1  13  13   23.67    2.83
  -1  13 -13   22.75    2.05
  -1 -13  13   24.03    3.00
   1  13  13   23.66    1.27
   1  13  14    6.13    2.47
  -1  13 -14    5.80    1.68
  -1 -13  14    6.20    2.59
   1  13  14    6.71    1.06
   1  13  15    8.72    2.53
  -1  13 -15    8.33    1.69
  -1 -13  15    7.58    2.62
   1  13  15    8.87    1.03
   1  13  16   39.05    3.16
   1  13  16   40.13    1.63
  -1 -13  16   28.73    3.17
  -1  13 -16   32.54    2.31
   1  13  17   19.01    1.21
   1  13  18   22.73    1.27
   1  13  19   47.37    1.75
   1  13  20    0.34    0.81
   1  13  21   26.68    1.13
   1  13  22   13.71    0.75
  -1 -14 -22   11.90    0.78
  -1  14  22    8.45    0.64
  -1 -14 -21    7.15    0.88
  -1  14  21    6.92    0.75
  -1 -14 -20   53.26    1.93
  -1  14  20   51.37    1.79
  -1  14  19    8.69    0.98
  -1 -14 -19    9.45    1.15
  -1  14  18   52.26    1.85
  -1 -14 -18   44.87    1.97
  -1  14  17   42.53    1.72
  -1 -14 -17   45.25    1.89
  -1  14  16   36.06    3.18
  -1  14  16   41.10    1.68
  -1 -14 -16   38.98    1.81
   1  14 -16   35.18    2.38
   1 -14  16   35.01    3.00
  -1  14  15    4.39    2.35
  -1  14  15    3.26    1.10
  -1 -14 -15    2.15    1.25
   1  14 -15    2.47    1.69
   1 -14  15    4.06    2.40
  -1  14  14   33.83    3.31
  -1  14  14   46.56    1.75
   1  14 -14   36.82    2.59
   1 -14  14   35.82    3.34
  -1 -14 -14   42.71    1.90
  -1  14  13    7.76    1.12
   1  14 -13    8.66    1.78
   1 -14  13    9.28    2.58
  -1 -14 -13    7.37    1.25
  -1  14  12   11.83    1.16
  -1 -14 -12   12.04    1.27
   1  14 -12   10.35    1.83
   1 -14  12   13.78    2.51
  -1  14  11   48.78    3.36
   1  14 -11   44.31    2.67
   1 -14  11   48.28    3.45
  -1 -14 -11   48.20    1.93
  -1  14  10    4.60    2.31
   1 -14  10    4.08    2.35
   1  14 -10    4.50    1.64
  -1 -14 -10    3.14    1.03
  -1 -14  -9  280.77    7.71
   1  14  -9  272.37    8.53
   1 -14   9  284.56    9.18
  -1  14   9  290.49    9.05
  -1  14   9  272.71    7.60
  -1 -14  -8    4.05    1.00
   1  14  -8    6.06    1.68
   1 -14   8    6.99    2.32
   1  14  -8    4.60    0.81
  -1  14   8    4.98    0.83
  -1  14   8    5.79    2.11
  -1 -14  -7  118.12    3.47
  -1  14   7  124.90    4.65
  -1  14   7  116.42    3.42
   1  14  -7  114.60    3.40
   1  14  -7  119.53    4.27
  -1 -14  -6   11.29    0.98
   1  14  -6   12.54    0.89
   1  14  -6   13.90    1.74
   1  14  -5   26.57    1.32
  -1 -14  -5   20.47    1.25
  -1  14   4   33.95    2.35
  -1 -14  -4   33.36    1.36
  -1 -14  -3    3.97    0.88
  -1  14   3    7.73    1.80
  -1 -14  -2    3.23    0.80
  -1  14   2    2.38    1.63
  -1 -14  -1  629.21   17.28
  -1  14   1  698.63   18.02
  -1 -14   0    7.12    0.87
  -1 -14   1  643.95   17.32
  -1 -14   2    3.18    0.87
   1  14   2    3.16    1.70
  -1 -14   3    8.13    0.95
   1  14   3    3.99    1.77
  -1 -14   4   33.17    1.42
   1  14   4   34.69    2.37
   1  14   5    7.08    1.08
   1  14   5   10.11    2.10
  -1  14  -6   12.01    1.70
   1  14   6    8.84    0.92
  -1 -14   6   11.61    1.12
   1  14   6   10.96    1.98
  -1 -14   7  118.80    3.63
   1  14   7  118.71    3.47
  -1  14  -7  118.78    4.31
   1  14   7  118.12    4.66
  -1 -14   8    6.71    1.13
   1  14   8    7.84    2.24
  -1  14  -8    8.50    1.61
   1  14   8    4.63    0.86
  -1  14  -8    6.33    0.83
   1  14   9  287.03    9.08
   1  14   9  279.15    7.68
  -1 -14   9  292.62    9.30
  -1  14  -9  272.85    8.58
  -1  14 -10    3.90    1.51
  -1 -14  10    5.21    2.44
  -1 -14  11   42.66    3.31
  -1  14 -11   44.70    2.61
   1  14  11   47.08    1.71
  -1  14 -12   12.48    1.89
  -1 -14  12   11.09    2.84
   1  14  12   12.25    1.09
   1  14  13    8.68    2.50
  -1  14 -13    9.96    1.79
  -1 -14  13   10.02    2.82
   1  14  13    8.32    1.08
   1  14  14   37.75    3.37
  -1  14 -14   36.24    2.52
  -1 -14  14   41.10    3.58
   1  14  14   44.54    1.71
   1  14  15   -0.45    2.34
  -1  14 -15    0.71    1.54
  -1 -14  15    2.90    2.45
   1  14  15    2.20    1.02
   1  14  16   39.47    3.14
   1  14  16   41.48    1.63
  -1 -14  16   35.20    3.20
  -1  14 -16   32.65    2.33
   1  14  17   42.31    1.68
   1  14  18   50.33    1.84
   1  14  19    8.05    0.93
   1  14  20   51.24    1.74
   1  14  21    6.66    0.70
  -1 -15 -21    9.32    0.83
  -1  15  21    6.80    0.70
  -1 -15 -20   16.96    1.12
  -1  15  20   17.64    0.96
  -1  15  19    8.39    0.91
  -1 -15 -19    7.89    1.06
  -1  15  18   64.68    2.14
  -1 -15 -18   61.47    2.29
  -1  15  17    5.91    1.04
  -1 -15 -17    7.43    1.21
  -1  15  16   29.70    1.45
  -1 -15 -16   25.56    1.57
  -1  15  15   35.05    3.10
  -1  15  15   38.69    1.67
   1  15 -15   33.02    2.35
   1 -15  15   34.89    3.09
  -1 -15 -15   38.61    1.85
  -1  15  14   33.79    1.50
   1 -15  14   29.68    3.10
  -1 -15 -14   29.16    1.67
  -1  15  13   63.39    2.18
  -1 -15 -13   58.63    2.29
   1  15 -13   54.34    3.04
   1 -15  13   57.73    3.90
  -1  15  12    4.44    2.68
  -1  15  12    9.22    1.20
  -1 -15 -12    5.98    1.26
   1  15 -12    3.26    1.84
   1 -15  12    4.28    2.51
  -1 -15 -11   -0.54    1.16
   1 -15  11    1.48    2.39
   1  15 -11    2.18    1.72
  -1  15  11    0.79    2.44
  -1  15  10   20.47    2.63
   1  15 -10   15.79    1.95
   1 -15  10   17.58    2.61
  -1 -15 -10   18.64    1.34
  -1 -15  -9   23.00    1.33
   1  15  -9   24.03    2.12
   1 -15   9   23.71    2.75
  -1  15   9   22.91    2.64
  -1  15   9   22.47    1.12
  -1 -15  -8   10.50    1.18
   1  15  -8   11.49    1.77
   1 -15   8   13.69    2.46
   1  15  -8    9.85    0.90
  -1  15   8    9.68    0.93
  -1  15   8    7.92    2.32
  -1  15   7   74.28    3.65
   1  15  -7   82.07    3.26
  -1 -15  -7   71.14    2.45
  -1  15   7   77.30    2.38
   1  15  -7   73.48    2.36
  -1 -15  -6   45.07    1.76
  -1  15   6   46.65    2.91
   1  15  -6   47.16    1.67
   1  15  -6   50.30    2.60
   1  15  -5  188.54    5.36
  -1 -15  -5  192.51    5.39
  -1  15   5  190.59    6.38
  -1  15   4   21.25    2.05
  -1 -15  -4   20.06    1.10
   1  15  -4   20.99    1.08
  -1 -15  -3   64.55    2.13
  -1  15   3   65.81    3.08
  -1 -15  -2    4.35    0.86
  -1  15   2    4.09    1.62
  -1 -15  -1   42.98    1.61
  -1 -15   0    2.49    0.83
  -1 -15   1   42.58    1.64
  -1 -15   2    4.32    0.89
  -1 -15   3   63.67    2.14
   1  15   3   68.98    3.10
   1  15   4   20.99    1.14
  -1 -15   4   21.53    1.19
   1  15   4   21.01    2.11
   1  15   5  188.24    5.34
   1  15   5  187.75    6.35
  -1 -15   5  190.95    5.40
   1  15   6   46.35    1.72
  -1  15  -6   53.92    2.64
   1  15   6   49.81    2.88
  -1 -15   6   49.30    1.86
  -1 -15   7   75.59    2.51
  -1  15  -7   68.07    2.28
   1  15   7   73.80    3.57
   1  15   7   74.70    2.33
  -1  15  -7   74.46    3.22
  -1 -15   8   12.16    1.33
   1  15   8   14.01    2.53
  -1  15  -8   12.28    1.76
  -1  15  -8   10.91    0.95
   1  15   8   10.76    0.99
  -1  15  -9   25.11    2.06
  -1 -15   9   22.29    2.89
   1  15   9   22.97    1.14
   1  15   9   26.89    2.66
   1  15  10   15.12    2.55
  -1  15 -10   16.57    1.96
  -1 -15  10   14.93    2.64
  -1  15 -11    2.32    1.64
  -1 -15  11    1.99    2.42
   1  15  11    0.80    0.90
   1  15  12    8.96    1.12
  -1  15 -12    2.63    1.71
  -1 -15  12    6.15    2.65
   1  15  13   60.12    2.14
  -1  15 -13   57.51    2.97
   1  15  13   64.73    3.81
  -1 -15  13   62.41    3.95
   1  15  14   33.12    1.48
  -1  15 -14   25.60    2.21
   1  15  14   28.08    3.03
  -1 -15  14   29.39    3.13
   1  15  15   37.51    1.59
  -1  15 -15   36.75    2.41
   1  15  15   37.86    3.21
  -1 -15  15   37.37    3.26
   1  15  16   29.85    1.42
   1  15  17    6.08    0.97
   1  15  18   62.59    2.09
   1  15  19    6.79    0.86
   1  15  20   15.08    0.87
   1  15  21    6.79    0.60
  -1 -16 -21    0.72    0.66
  -1  16  21    0.63    0.50
  -1 -16 -20   15.32    1.01
  -1  16  20   12.72    0.85
  -1  16  19   10.25    0.91
  -1 -16 -19   10.13    1.04
  -1  16  18   52.65    1.83
  -1 -16 -18   49.13    1.99
  -1  16  17   13.69    1.08
  -1 -16 -17   13.87    1.26
  -1  16  16   17.22    1.17
  -1 -16 -16   15.82    1.36
  -1  16  15   24.43    1.35
  -1 -16 -15   21.78    1.56
  -1  16  14   34.22    1.56
   1  16 -14   19.80    2.28
   1 -16  14   16.54    2.93
  -1 -16 -14   29.08    1.71
  -1  16  13   72.99    2.39
  -1 -16 -13   63.19    2.50
   1  16 -13   66.18    3.32
   1 -16  13   64.80    4.09
  -1 -16 -12   62.25    2.41
  -1  16  12   66.14    2.21
  -1  16  12   63.49    4.04
  -1 -16 -11    0.68    1.18
   1 -16  11    1.79    2.45
   1  16 -11    2.58    1.77
  -1  16  11    3.61    2.37
  -1 -16 -10   15.02    1.33
   1 -16  10   15.36    2.55
   1  16 -10   16.75    1.93
  -1  16  10   15.35    2.64
  -1  16  10   13.71    0.94
  -1 -16  -9   40.68    1.73
   1  16  -9   39.76    2.51
   1 -16   9   36.41    3.18
  -1  16   9   42.80    3.04
   1  16  -9   39.62    1.53
  -1  16   9   38.80    1.51
  -1 -16  -8   36.14    1.59
   1  16  -8   34.22    2.39
   1 -16   8   33.75    3.04
  -1  16   8   35.01    1.42
   1  16  -8   32.28    1.42
  -1  16   8   35.14    2.88
  -1  16   7   25.12    2.54
   1  16  -7   24.52    2.15
  -1 -16  -7   24.22    1.35
  -1  16   7   23.98    1.27
   1  16  -7   23.16    1.23
  -1  16   6    6.71    1.94
   1  16  -6    8.24    1.62
  -1 -16  -6    7.38    0.97
   1  16  -6    8.80    0.92
  -1  16   6    6.95    0.94
  -1 -16  -5   20.16    1.30
   1  16  -5   23.23    1.25
  -1  16   4   10.40    1.86
  -1 -16  -4    9.01    0.97
   1  16  -4    8.19    1.00
  -1  16   3  240.81    7.78
  -1 -16  -3  246.14    6.88
   1  16  -3  247.97    6.86
  -1 -16  -2  203.40    5.79
   1  16  -2  207.61    5.79
  -1 -16  -1 1155.54   30.92
  -1 -16   0  520.68   14.10
  -1 -16   1 1164.05   31.15
  -1 -16   2  197.02    5.70
   1  16   2  206.61    5.70
   1  16   3  240.11    7.64
  -1 -16   3  245.92    6.75
   1  16   3  235.07    6.70
   1  16   4    8.61    1.86
  -1 -16   4    8.35    1.05
   1  16   4    7.88    0.98
   1  16   5   16.55    1.21
   1  16   5   17.96    2.31
   1  16   6    8.24    1.94
  -1  16  -6    8.07    1.74
  -1  16  -6    7.41    0.94
   1  16   6    6.28    0.91
  -1 -16   6    8.03    1.15
  -1 -16   7   23.88    1.45
  -1  16  -7   23.12    1.23
   1  16   7   19.04    2.42
   1  16   7   21.53    1.21
  -1  16  -7   23.32    2.04
  -1 -16   8   32.55    1.66
   1  16   8   35.47    2.86
  -1  16  -8   37.34    2.32
  -1  16  -8   32.97    1.38
   1  16   8   33.11    1.43
  -1 -16   9   34.70    3.23
  -1  16  -9   39.97    2.48
  -1  16  -9   39.89    1.53
   1  16   9   40.14    1.54
   1  16   9   40.14    2.93
  -1 -16  10   17.99    2.62
  -1  16 -10   14.81    1.91
   1  16  10   18.73    2.68
   1  16  10   16.94    0.99
  -1  16 -11    0.48    1.61
  -1 -16  11    4.39    2.53
   1  16  11    1.00    0.99
  -1 -16  12   46.16    3.87
  -1  16 -12   47.19    3.02
   1  16  13   68.07    2.30
  -1  16 -13   69.12    3.25
  -1 -16  13   65.24    4.24
   1  16  14   24.97    1.39
  -1  16 -14   17.60    2.04
   1  16  14   22.91    2.97
  -1 -16  14   20.06    2.97
   1  16  15   24.90    1.33
   1  16  16   16.16    1.12
   1  16  17   12.89    1.02
   1  16  18   50.06    1.75
   1  16  19    9.86    0.84
   1  16  20   15.35    0.82
  -1 -17 -20    5.34    0.79
  -1  17  20    4.07    0.59
  -1 -17 -19   20.09    1.15
  -1  17  19   19.94    0.98
  -1 -17 -18   14.96    1.15
  -1  17  18   12.91    0.95
  -1 -17 -17   15.54    1.25
  -1  17  17   17.21    1.08
  -1 -17 -16    8.53    1.22
  -1  17  16    7.75    1.00
  -1 -17 -15   16.41    1.42
  -1  17  15   17.29    1.20
  -1  17  14   10.63    1.16
  -1 -17 -14   10.09    1.36
  -1  17  13   20.86    2.84
  -1  17  13   19.84    1.29
  -1 -17 -13   16.59    1.49
   1  17 -13   19.19    2.12
   1 -17  13   15.50    2.84
  -1  17  12   12.26    2.61
  -1  17  12   12.67    1.20
  -1 -17 -12   14.42    1.41
   1  17 -12    9.71    1.93
   1 -17  12   11.39    2.65
  -1  17  11   17.14    2.77
  -1 -17 -11   17.11    1.46
  -1  17  11   20.19    1.26
   1 -17  11   16.12    2.69
   1  17 -11   17.19    2.18
  -1  17  10    1.03    2.20
  -1 -17 -10    0.93    1.18
   1  17 -10    1.40    1.68
   1 -17  10    2.55    2.43
  -1  17  10    1.08    0.78
  -1 -17  -9    9.02    1.18
   1 -17   9   10.01    2.46
   1  17  -9   11.82    1.91
  -1  17   9    7.78    2.39
   1  17  -9    7.86    0.96
  -1  17   9    8.72    0.95
  -1 -17  -8   23.40    1.37
  -1  17   8   21.88    2.58
   1  17  -8   24.40    2.10
   1 -17   8   23.52    2.86
   1  17  -8   23.62    1.22
  -1  17   8   23.10    1.23
  -1 -17  -7   12.37    1.12
  -1  17   7   12.45    1.06
   1  17  -7   13.71    1.82
  -1  17   7   14.80    2.28
   1  17  -7   12.29    1.05
  -1  17   6    5.65    1.97
   1  17  -6    4.46    0.93
  -1  17   6    4.81    0.90
  -1 -17  -6    4.96    1.02
  -1  17   5    6.77    0.97
  -1  17   5    6.42    1.91
   1  17  -5    5.97    1.00
  -1 -17  -5    6.91    1.03
  -1  17   4    2.61    1.78
   1  17  -4    1.93    0.88
  -1 -17  -4    1.73    0.93
  -1  17   3    3.66    1.74
   1  17  -3    3.59    1.00
  -1 -17  -3    4.75    0.96
   1  17  -2    9.53    1.01
  -1 -17  -2    9.95    1.03
   1  17  -1   24.56    1.27
  -1 -17  -1   22.10    1.23
   1  17   0   22.30    1.27
  -1 -17   0   25.35    1.26
  -1 -17   1   21.69    1.28
   1  17   2    9.79    1.07
  -1 -17   2   10.06    1.02
   1  17   3    4.20    0.97
  -1 -17   3    4.22    0.98
  -1 -17   4    2.29    1.00
   1  17   4    1.11    1.79
   1  17   4    1.86    0.88
  -1  17  -5    6.17    0.98
   1  17   5    7.93    2.00
  -1 -17   5    6.81    1.14
   1  17   5    6.71    1.01
  -1  17  -5    5.50    1.68
  -1 -17   6    4.00    1.10
   1  17   6    5.27    1.96
  -1  17  -6    4.67    0.96
   1  17   6    4.88    0.91
  -1  17  -6    3.69    1.67
  -1 -17   7   11.47    1.31
  -1  17  -7   11.90    1.04
   1  17   7   13.64    2.32
  -1  17  -7   10.56    1.77
   1  17   7   12.82    1.05
   1  17   8   26.88    2.66
  -1 -17   8   22.97    1.61
  -1  17  -8   21.31    2.13
  -1 -17   8   24.71    2.77
   1  17   8   23.44    1.25
  -1  17  -8   23.30    1.23
   1  17   9    7.21    2.29
  -1  17  -9    8.30    1.73
  -1 -17   9   10.55    2.56
  -1  17  -9    9.23    0.96
   1  17   9    9.45    0.95
   1  17  10    3.41    2.30
  -1  17 -10    2.69    1.65
  -1 -17  10   -0.49    2.50
   1  17  10    1.43    0.79
  -1  17 -11   17.27    2.02
  -1 -17  11   16.36    2.89
   1  17  11   18.42    2.67
   1  17  11   17.79    1.21
  -1 -17  12   12.87    2.78
   1  17  12   14.69    1.11
  -1  17 -12   11.71    1.88
  -1 -17  13   14.48    2.80
  -1  17 -13   16.61    2.02
   1  17  13   17.28    1.18
  -1 -17  14    6.18    2.59
  -1  17 -14    7.78    1.78
   1  17  14    9.96    1.08
   1  17  14    7.60    2.48
   1  17  15   16.41    1.12
   1  17  16    7.75    0.94
   1  17  17   15.36    1.00
   1  17  18   12.89    0.90
   1  17  19   19.68    0.92
   1  17  20    3.62    0.53
  -1 -18 -20    9.23    0.77
  -1 -18 -19   32.07    1.31
  -1  18  19   27.50    1.11
  -1  18  18   42.06    1.48
  -1 -18 -18   40.56    1.64
  -1  18  17   13.56    0.96
  -1 -18 -17   14.07    1.16
  -1 -18 -16    8.14    1.18
  -1  18  16   11.93    1.01
  -1 -18 -15   10.03    1.29
  -1  18  15   11.08    1.04
  -1 -18 -14   57.66    2.36
  -1  18  14   63.84    2.18
  -1 -18 -13    9.21    1.36
  -1  18  13    9.39    2.46
   1 -18  13   11.22    2.67
   1  18 -13    9.45    1.84
  -1  18  13   10.11    1.08
  -1 -18 -12   39.88    1.91
   1  18 -12   33.21    2.53
   1 -18  12   36.74    3.25
  -1  18  12   39.73    1.69
  -1  18  12   39.55    3.35
  -1  18  11    8.10    2.51
  -1 -18 -11    5.11    1.31
   1 -18  11    6.82    2.57
  -1  18  11    8.65    1.15
   1  18 -11    8.77    1.97
  -1  18  10    4.37    2.41
  -1 -18 -10    2.22    1.22
  -1  18  10    3.55    0.85
   1 -18  10    2.13    2.35
   1  18 -10    4.67    1.75
  -1  18   9   16.63    2.56
  -1 -18  -9   19.21    1.43
   1  18  -9   20.21    1.18
  -1  18   9   18.38    1.17
   1  18  -9   19.19    2.19
   1 -18   9   20.21    2.76
  -1  18   8   49.57    3.24
  -1 -18  -8   46.46    1.91
   1  18  -8   46.63    2.77
   1 -18   8   48.48    3.49
  -1  18   8   46.77    1.78
   1  18  -8   45.52    1.79
  -1  18   7    7.16    2.23
  -1 -18  -7    5.14    1.17
   1  18  -7    5.62    1.02
  -1  18   7    5.97    1.02
   1  18  -7    4.08    1.73
  -1  18   6   10.42    2.21
  -1  18   6    9.91    1.05
   1  18  -6   10.14    1.07
  -1 -18  -6   10.28    1.12
  -1 -18  -5    4.42    1.06
   1  18  -5    4.04    1.01
  -1  18   5    5.70    1.06
  -1  18   5    3.53    1.98
  -1  18   4   49.50    2.88
  -1 -18  -4   49.21    1.89
   1  18  -4   48.69    2.66
   1  18  -4   48.98    1.87
  -1  18   4   47.06    1.87
   1  18  -3   20.42    1.34
  -1  18   3   22.03    1.30
  -1 -18  -3   22.10    1.35
   1  18  -2  357.17    9.78
  -1 -18  -2  352.11    9.78
   1  18  -1  294.96    8.40
  -1 -18  -1  306.19    8.41
   1  18   0  911.38   24.43
  -1 -18   0  905.16   24.42
  -1 -18   1  315.83    8.79
   1  18   2  346.55    9.71
  -1 -18   2  357.82    9.74
  -1  18  -3   19.24    1.28
   1  18   3   22.07    1.30
  -1 -18   3   24.32    1.41
   1  18   4   46.73    1.86
  -1  18  -4   47.40    1.83
  -1 -18   4   48.47    1.89
   1  18   5    3.14    1.92
   1  18   5    4.40    1.01
  -1  18  -5    5.33    1.07
  -1 -18   5    6.30    1.19
  -1 -18   6   10.04    1.30
   1  18   6   10.41    2.16
  -1  18  -6   10.35    1.80
   1  18   6   11.29    1.12
  -1  18  -6   10.14    1.05
  -1  18  -7    5.93    1.74
   1  18   7    4.55    2.20
   1  18   7    5.22    1.02
  -1  18  -7    5.61    0.99
  -1 -18   7    5.66    1.28
   1  18   8   46.25    3.18
  -1 -18   8   46.74    3.43
  -1  18  -8   44.86    2.72
  -1  18  -8   48.12    1.78
   1  18   8   47.48    1.82
  -1 -18   8   44.99    2.11
   1  18   9   21.15    2.66
  -1 -18   9   19.52    2.87
  -1  18  -9   17.17    2.13
  -1  18  -9   19.11    1.16
   1  18   9   17.78    1.16
  -1 -18  10    3.78    2.50
  -1  18 -10    3.43    1.77
   1  18  10    3.51    0.84
   1  18  10    3.43    2.33
   1  18  11    7.38    1.08
  -1  18 -11    6.53    1.78
  -1 -18  11    7.26    2.64
   1  18  11    6.25    2.33
  -1  18 -12   33.98    2.55
  -1 -18  12   33.23    3.44
   1  18  13   10.90    1.12
  -1  18 -13   12.37    1.96
  -1 -18  13    8.08    2.72
   1  18  14   66.66    2.25
   1  18  15   10.58    1.00
   1  18  16   10.03    0.94
   1  18  17   12.51    0.88
   1  18  18   41.03    1.42
   1  18  19   24.81    0.96
  -1  19  19   29.72    1.12
  -1 -19 -19   40.60    1.35
  -1  19  18   22.56    0.99
  -1 -19 -18   22.29    1.19
  -1  19  17   48.92    1.69
  -1 -19 -17   52.49    1.89
  -1  19  16   14.91    0.97
  -1 -19 -16   12.39    1.18
  -1  19  15    4.37    0.90
  -1 -19 -15    3.62    1.15
  -1  19  14   18.55    1.18
  -1 -19 -14   22.17    1.44
  -1  19  13    3.58    1.00
  -1 -19 -13    2.97    1.25
  -1 -19 -12   37.41    1.82
  -1  19  12   37.49    3.10
   1  19 -12   35.84    2.57
  -1  19  12   37.40    1.61
   1 -19  12   38.41    3.16
  -1  19  11   18.82    2.64
   1  19 -11   21.13    2.12
   1 -19  11   19.69    2.85
  -1  19  11   18.58    1.29
  -1 -19 -11   19.44    1.48
   1  19 -10    0.81    1.75
   1 -19  10   -0.07    2.43
  -1  19  10    1.37    2.23
  -1 -19 -10    1.79    1.19
  -1  19  10    0.82    0.82
   1  19  -9    5.75    1.88
   1 -19   9    6.49    2.55
  -1  19   9    3.93    2.37
  -1 -19  -9    3.94    1.23
  -1  19   9    5.05    0.96
   1  19  -9    4.49    0.96
  -1  19   8  128.81    5.41
   1  19  -8  123.88    4.95
   1 -19   8  125.38    5.53
   1  19  -8  131.06    3.89
  -1  19   8  131.73    3.90
  -1 -19  -8  130.86    4.03
  -1  19   7    5.44    2.36
  -1  19   7    7.61    1.07
   1  19  -7    6.02    1.05
  -1 -19  -7    5.92    1.21
  -1  19   6  193.14    6.79
  -1  19   6  196.76    5.58
   1  19  -6  192.96    5.60
  -1 -19  -6  193.19    5.62
  -1 -19  -5    6.72    1.20
  -1  19   5    6.20    1.08
   1  19  -5    7.68    1.19
  -1 -19  -4   77.41    2.60
  -1  19   4   75.84    2.59
   1  19  -4   78.32    2.59
   1  19  -4   71.76    3.39
  -1 -19  -3    4.40    1.04
   1  19  -3    5.39    1.12
  -1  19   3    3.11    1.06
   1  19  -3    5.52    1.71
  -1 -19  -2    0.38    1.05
   1  19  -2    0.40    1.06
  -1  19   2   -0.83    1.06
   1  19  -1    3.97    1.09
  -1 -19  -1    2.84    1.06
  -1 -19   0    0.86    1.11
   1  19   0    1.15    1.05
  -1  19   0    0.83    1.06
  -1 -19   1    3.39    1.10
  -1  19  -1    3.66    1.05
  -1 -19   2    0.84    1.10
   1  19   2    0.06    1.00
  -1  19  -2    0.25    1.03
  -1 -19   3    4.69    1.23
   1  19   3    5.29    1.05
  -1  19  -3    5.48    1.17
  -1 -19   4   74.91    2.65
   1  19   4   77.85    2.59
  -1  19  -4   74.72    2.59
   1  19   5    6.92    1.15
  -1  19  -5    5.94    1.13
  -1 -19   5    7.79    1.27
  -1  19  -6  186.12    6.57
   1  19   6  200.28    5.59
  -1  19  -6  191.80    5.58
  -1 -19   6  190.72    5.69
  -1  19  -7    7.00    1.88
   1  19   7    6.07    2.30
   1  19   7    5.70    1.08
  -1  19  -7    5.61    1.05
  -1 -19   7    5.86    1.39
   1  19   8  136.21    5.42
  -1 -19   8  130.33    5.78
  -1  19  -8  128.95    5.00
   1  19   8  133.78    3.92
  -1  19  -8  128.81    3.89
  -1 -19   8  127.55    4.15
   1  19   9    4.26    2.31
  -1  19  -9    4.34    0.96
   1  19   9    4.87    0.96
  -1  19  -9    6.73    1.88
  -1 -19   9    3.51    2.58
   1  19  10   -0.44    2.19
  -1 -19  10   -0.29    2.49
  -1  19 -10    1.03    1.65
   1  19  10    1.02    0.82
  -1  19 -11   15.89    2.04
  -1 -19  11   17.97    2.84
   1  19  11   21.00    2.79
   1  19  11   17.44    1.20
  -1 -19  12   35.87    3.34
  -1  19 -12   33.34    2.47
   1  19  12   39.10    1.59
   1  19  12   39.29    3.17
   1  19  13    3.26    0.94
   1  19  14   19.54    1.14
   1  19  15    4.72    0.85
   1  19  16   14.71    0.94
   1  19  17   47.94    1.59
   1  19  18   19.91    0.89
  -1 -20 -19   39.87    1.41
  -1  20  18   22.99    0.92
  -1 -20 -18   23.51    1.14
  -1  20  17    8.13    0.73
  -1 -20 -17    9.61    0.99
  -1  20  16   36.48    1.35
  -1 -20 -16   33.02    1.57
  -1  20  15    8.61    0.90
  -1 -20 -15    6.90    1.13
  -1  20  14   20.40    1.18
  -1 -20 -14   19.69    1.43
  -1  20  13    9.76    1.05
  -1 -20 -13    8.65    1.27
  -1  20  12   28.13    1.39
  -1 -20 -12   24.57    1.59
   1 -20  11   21.76    2.93
   1  20 -11   20.78    2.14
  -1  20  11   22.16    2.78
  -1  20  11   22.07    1.34
  -1 -20 -11   22.88    1.55
  -1  20  10  132.09    5.46
  -1 -20 -10  131.59    3.96
  -1  20  10  123.47    3.71
   1 -20  10  119.59    5.50
   1  20 -10  118.95    4.85
  -1  20   9   22.15    2.70
  -1 -20  -9   18.40    1.47
   1  20  -9   20.47    1.26
  -1  20   9   21.65    1.25
   1  20  -9   16.68    2.19
   1 -20   9   19.67    2.89
  -1  20   8  163.00    6.19
  -1 -20  -8  164.25    4.86
   1 -20   8  160.53    6.47
   1  20  -8  167.34    5.84
  -1  20   8  160.86    4.75
   1  20  -8  161.14    4.75
  -1 -20  -7   14.26    1.36
  -1  20   7   15.46    1.27
   1  20  -7   16.12    1.23
  -1  20   7   12.22    2.37
  -1 -20  -6   37.15    1.75
  -1  20   6   33.13    1.68
   1  20  -6   36.33    1.66
  -1 -20  -5   34.31    1.72
  -1  20   5   36.98    1.71
   1  20  -5   35.51    1.68
   1  20  -5   34.08    2.52
  -1 -20  -4    2.30    1.10
  -1  20   4    2.41    1.08
   1  20  -4    2.30    1.17
   1  20  -4    2.89    1.71
  -1 -20  -3   11.33    1.24
  -1  20   3   11.10    1.26
   1  20  -3   13.60    1.30
   1  20  -3   13.48    1.91
  -1  20   2   13.96    1.25
   1  20  -2   14.50    1.28
  -1 -20  -2   14.85    1.29
   1  20  -1   16.87    1.30
  -1 -20  -1   13.76    1.33
  -1  20   0  101.19    3.31
   1  20   0  101.81    3.30
  -1 -20   0  106.18    3.33
  -1  20  -1   15.70    1.37
  -1 -20   1   13.86    1.36
  -1  20  -2   14.68    1.28
  -1 -20   2   13.03    1.33
  -1  20  -3   11.83    1.24
  -1 -20   3   13.02    1.32
   1  20   3   11.72    1.22
  -1 -20   4    2.84    1.24
  -1  20  -4    2.03    1.10
   1  20   4    2.10    1.15
  -1 -20   5   37.16    1.88
   1  20   5   36.08    1.72
  -1  20  -5   35.26    1.64
  -1  20  -6   36.46    1.63
   1  20   6   34.02    1.68
  -1 -20   6   38.75    1.91
  -1  20  -7   16.07    2.04
  -1 -20   7   13.85    1.55
   1  20   7   15.28    1.28
  -1  20  -7   15.82    1.24
   1  20   8  167.92    6.18
  -1 -20   8  150.80    6.47
  -1  20  -8  163.72    5.78
   1  20   8  159.86    4.72
  -1  20  -8  161.85    4.71
   1  20   9   21.83    2.67
  -1 -20   9   20.02    3.02
  -1  20  -9   20.65    2.22
   1  20   9   20.98    1.25
  -1  20  -9   20.11    1.25
  -1 -20  10  125.70    5.71
  -1  20 -10  130.95    4.95
   1  20  10  136.94    5.54
   1  20  10  129.87    3.84
   1  20  10  126.56    3.80
   1  20  11   22.53    1.26
  -1 -20  11   21.09    2.98
  -1  20 -11   19.28    2.16
   1  20  11   25.16    2.83
   1  20  12   26.24    1.29
   1  20  13   10.00    0.98
   1  20  14   21.90    1.14
   1  20  15    7.88    0.83
   1  20  16   33.94    1.28
   1  20  17    8.62    0.68
  -1 -21 -18   20.89    1.00
  -1 -21 -17   13.62    0.94
  -1  21  17   10.57    0.68
  -1 -21 -16    3.73    0.94
  -1  21  16    5.41    0.69
  -1 -21 -15    5.72    1.04
  -1  21  15    6.93    0.78
  -1 -21 -14    3.73    1.13
  -1  21  14    4.89    0.84
  -1 -21 -13   17.57    1.36
  -1  21  13   17.45    1.10
  -1 -21 -12   31.23    1.72
  -1  21  12   35.63    1.50
  -1 -21 -11   40.91    1.88
  -1  21  11   39.01    1.65
  -1 -21 -10   17.28    1.45
  -1  21  10   16.04    1.07
   1 -21   9   30.06    3.07
   1  21  -9   29.15    2.39
  -1 -21  -9   29.45    1.65
   1  21  -9   29.16    1.40
  -1  21   9   29.63    1.40
   1  21  -8   30.16    2.45
   1 -21   8   32.61    3.22
  -1 -21  -8   34.59    1.78
   1  21  -8   32.93    1.57
  -1  21   8   33.49    1.58
  -1 -21  -7   75.03    2.78
  -1  21   7   82.33    2.71
   1  21  -7   79.12    2.66
  -1 -21  -6   90.49    3.03
  -1  21   6   86.65    2.94
   1  21  -6   91.66    2.96
   1  21  -5   27.68    2.38
  -1 -21  -5   25.53    1.61
  -1  21   5   27.88    1.55
   1  21  -5   26.88    1.57
   1  21  -4    2.57    1.73
  -1 -21  -4    3.72    1.18
  -1  21   4    2.93    1.18
   1  21  -4    3.06    1.14
   1  21  -3    4.79    1.73
  -1 -21  -3    3.43    1.20
  -1  21   3    4.85    1.20
   1  21  -3    5.74    1.26
   1  21  -2   30.79    2.25
  -1 -21  -2   26.55    1.59
   1  21  -2   29.79    1.57
  -1 -21  -1    1.65    1.21
   1  21  -1    0.82    1.19
  -1 -21   0    2.04    1.15
  -1  21   0    2.70    1.11
   1  21   0    3.25    1.12
  -1 -21   1    0.83    1.13
  -1  21  -1    1.55    1.13
  -1  21  -2   28.72    1.53
  -1 -21   2   27.99    1.58
   1  21   3    5.13    1.22
  -1  21  -3    5.99    1.26
  -1 -21   3    4.84    1.29
  -1  21  -3    6.63    1.78
  -1 -21   4    3.14    1.25
  -1  21  -4    2.52    1.16
   1  21   4    2.59    1.19
  -1  21  -4    1.70    1.68
   1  21   5   26.99    1.57
  -1  21  -5   27.87    1.57
  -1 -21   5   26.23    1.73
   1  21   6   85.99    2.95
  -1  21  -6   88.74    2.95
  -1 -21   6   95.20    3.16
  -1 -21   7   73.41    2.93
  -1  21  -7   83.66    3.76
  -1  21  -7   80.76    2.66
   1  21   7   80.30    2.70
  -1 -21   8   36.15    3.28
  -1  21  -8   33.01    2.50
   1  21   8   33.86    1.58
  -1  21  -8   33.59    1.57
  -1  21  -9   26.75    2.39
  -1 -21   9   25.05    3.08
  -1  21  -9   29.66    1.43
   1  21   9   31.07    1.42
   1  21  10   18.88    1.19
   1  21  10   18.62    1.12
   1  21  11   38.25    1.55
   1  21  12   33.73    1.42
   1  21  13   17.57    1.05
   1  21  14    3.26    0.77
   1  21  15    7.26    0.73
  -1 -22 -17    2.21    0.70
  -1 -22 -16   19.76    1.08
  -1  22  16   15.82    0.75
  -1 -22 -15    9.56    1.03
  -1  22  15   11.75    0.75
  -1 -22 -14   21.91    1.31
  -1  22  14   21.93    1.06
  -1 -22 -13    0.60    1.11
  -1  22  13    1.33    0.80
  -1 -22 -12   60.73    2.29
  -1  22  12   60.19    2.03
  -1 -22 -11    5.12    1.25
  -1  22  11    7.91    1.00
  -1 -22 -10  108.95    3.48
  -1  22  10  106.34    3.27
  -1  22  10  105.26    3.20
   1  22  -9   37.70    1.58
  -1  22   9   37.43    1.57
  -1 -22  -9   35.86    1.87
   1  22  -8   48.23    1.89
  -1  22   8   47.68    1.90
  -1 -22  -8   52.25    2.11
  -1  22   7   36.70    1.75
   1  22  -7   38.62    1.73
   1 -22   7   38.39    3.27
  -1 -22  -7   35.80    1.83
  -1  22   6    8.05    1.27
   1  22  -6    8.96    1.19
   1  22  -6    8.90    1.83
  -1 -22  -6    7.96    1.36
  -1  22   5    5.68    1.33
   1  22  -5    6.45    1.31
   1  22  -5    6.67    1.99
  -1 -22  -5    5.32    1.35
   1  22  -4   16.82    1.39
  -1  22   4   16.98    1.42
   1  22  -4   13.33    1.93
  -1 -22  -4   15.01    1.38
  -1  22   3   15.75    1.38
   1  22  -3   15.29    1.37
   1  22  -3   16.40    1.98
  -1 -22  -3   14.06    1.39
   1  22  -2    6.01    1.29
   1  22  -2    6.00    1.73
  -1 -22  -2    5.60    1.25
   1  22  -1   26.26    1.65
   1  22  -1   26.24    2.22
  -1 -22  -1   25.04    1.62
   1  22   0   81.38    2.87
  -1  22   0   80.98    2.84
  -1 -22   0   83.51    2.87
  -1  22  -1   26.84    1.56
  -1 -22   1   25.62    1.62
  -1  22  -2    5.93    1.25
  -1  22  -2    6.52    1.69
  -1 -22   2    6.54    1.27
   1  22   3   13.50    1.45
  -1  22  -3   15.13    1.44
  -1  22  -3   16.09    2.01
  -1 -22   3   15.86    1.44
  -1  22  -4   16.10    1.41
   1  22   4   12.60    1.34
  -1 -22   4   18.13    1.51
  -1  22  -4   11.33    1.94
  -1  22  -5    6.87    1.31
   1  22   5    3.62    1.27
   1  22   6    8.02    1.21
  -1  22  -6    8.10    1.19
  -1 -22   6    9.28    1.50
  -1 -22   7   37.25    2.03
  -1  22  -7   37.69    2.70
  -1 -22   7   39.05    3.52
  -1  22  -7   38.74    1.72
   1  22   7   39.47    1.76
  -1  22  -8   46.39    2.80
  -1 -22   8   45.03    3.51
   1  22   8   48.32    1.90
  -1  22  -8   47.11    1.86
   1  22   9   40.64    1.60
  -1  22  -9   37.90    1.62
   1  22   9   38.57    1.62
   1  22  10  105.72    3.17
   1  22  10  104.19    3.17
   1  22  11    8.27    0.94
   1  22  12   59.77    1.97
   1  22  13    3.03    0.74
   1  22  14   23.61    1.02
  -1 -23 -16    8.09    0.81
  -1 -23 -15   17.90    1.07
  -1 -23 -14   12.38    1.07
  -1  23  14   12.51    0.78
  -1 -23 -13    0.74    0.97
  -1  23  13    1.22    0.71
  -1 -23 -12   68.25    2.39
  -1  23  12   66.49    2.15
  -1 -23 -11    5.66    1.21
  -1  23  11    7.42    0.91
  -1 -23 -10   65.34    2.38
  -1  23  10   64.04    2.12
  -1  23  10   60.88    2.04
   1  23  -9    1.48    0.92
  -1  23   9    2.06    0.90
  -1 -23  -9    1.68    1.19
  -1  23   8    2.53    1.00
   1  23  -8    2.64    0.97
  -1 -23  -8    2.12    1.20
   1  23  -7   34.91    1.60
  -1  23   7   35.02    1.63
  -1 -23  -7   34.89    1.78
  -1  23   6   34.47    1.68
   1  23  -6   33.40    1.64
   1  23  -6   30.43    2.41
  -1 -23  -6   33.75    1.72
  -1  23   5   10.94    1.42
   1  23  -5   10.20    2.03
  -1 -23  -5    8.04    1.39
  -1  23   4    6.54    1.31
   1  23  -4    8.10    1.24
   1  23  -4    7.45    1.81
  -1 -23  -4    7.14    1.29
   1  23  -3  113.27    3.46
  -1  23   3  109.14    3.42
   1  23  -3   95.11    4.24
  -1 -23  -3   92.45    3.37
   1  23  -2   64.21    2.37
  -1 -23  -2   63.26    2.37
   1  23  -1   83.10    2.81
   1  23  -1   76.53    3.48
  -1 -23  -1   72.77    2.76
  -1  23   0    0.65    1.29
   1  23   0    0.60    1.21
   1  23   0    0.87    1.55
  -1 -23   0    0.70    1.29
  -1  23  -1   77.13    2.67
  -1  23  -1   66.46    3.41
   1  23   1   68.91    3.33
  -1 -23   1   74.17    2.71
  -1  23  -2   65.22    2.42
  -1 -23   2   65.13    2.48
   1  23   3   91.27    3.30
  -1  23  -3  101.08    3.29
  -1  23  -3   90.93    4.10
  -1 -23   4    7.40    1.39
   1  23   4    7.10    1.32
  -1  23  -4    7.99    1.29
  -1  23  -4    5.18    1.75
  -1 -23   5    9.94    1.55
  -1  23  -5   10.15    1.32
   1  23   5    6.19    1.30
  -1  23  -5    8.35    1.91
  -1 -23   6   32.89    1.92
  -1  23  -6   33.13    1.63
   1  23   6   33.22    1.67
   1  23   7   34.82    1.65
  -1  23  -7   35.70    1.62
  -1  23  -8    2.32    0.97
   1  23   8    2.29    1.00
   1  23   9    0.67    0.86
   1  23   9    0.94    0.91
  -1  23  -9    1.04    0.88
   1  23  10   61.62    2.09
   1  23  10   65.51    2.08
   1  23  11    8.29    0.85
   1  23  12   69.22    2.14
  -1 -24 -15   15.05    0.91
  -1 -24 -14   16.55    1.06
  -1 -24 -13   20.79    1.20
  -1  24  13   21.70    0.93
  -1 -24 -12   62.60    2.16
  -1  24  12   57.66    1.88
  -1 -24 -11   14.14    1.26
  -1  24  11   17.08    0.97
  -1 -24 -10   63.52    2.27
  -1  24  10   58.79    2.00
  -1 -24  -9    6.05    1.23
  -1  24   9    9.37    0.96
  -1  24   9    9.48    0.97
   1  24  -9    7.97    0.94
   1  24  -8    3.78    0.98
  -1  24   8    3.62    0.99
  -1 -24  -8    3.74    1.25
   1  24  -7   11.96    1.14
  -1  24   7   12.94    1.22
  -1 -24  -7   12.56    1.33
  -1  24   6    3.51    1.16
   1  24  -6    2.91    1.10
  -1 -24  -6    2.71    1.23
   1  24  -5    6.49    1.24
  -1  24   5    5.54    1.26
  -1 -24  -5    4.68    1.27
  -1  24   4    2.04    1.24
   1  24  -4    2.20    1.18
  -1 -24  -4    1.38    1.20
   1  24  -3    9.47    1.37
  -1  24   3    7.77    1.30
  -1 -24  -3    7.12    1.38
   1  24  -2    2.18    1.18
   1  24  -2    1.14    1.52
  -1 -24  -2    1.99    1.27
   1  24  -1    1.95    1.28
  -1  24   1    3.52    1.52
   1  24  -1    3.30    1.55
  -1 -24  -1    1.70    1.22
   1  24   0    2.39    1.21
  -1  24   0    2.13    1.25
   1  24   0    0.39    1.46
  -1  24   0    3.65    1.64
  -1 -24   0    1.48    1.27
  -1  24  -1    1.72    1.22
  -1  24  -1    1.03    1.53
   1  24   1    3.25    1.51
  -1 -24   1    1.86    1.29
  -1  24  -2    1.72    1.18
  -1  24  -2    1.71    1.54
  -1 -24   2    2.02    1.31
  -1 -24   3    9.50    1.44
   1  24   3    7.00    1.31
  -1  24  -3   10.16    1.39
   1  24   4    1.03    1.23
  -1  24  -4    2.18    1.20
  -1 -24   4    0.11    1.25
   1  24   5    4.22    1.27
  -1  24  -5    4.90    1.23
  -1 -24   5    5.59    1.43
  -1  24  -6    3.27    1.09
   1  24   6    2.68    1.13
  -1 -24   6    3.48    1.42
   1  24   7   11.36    1.18
  -1  24  -7   11.88    1.15
  -1  24  -8    4.28    0.96
   1  24   8    4.44    1.04
   1  24   8    3.55    0.87
   1  24   9    8.14    0.96
  -1  24  -9    7.49    0.92
   1  24   9    7.55    0.87
   1  24  10   56.01    1.84
  -1 -25 -14    6.02    0.75
  -1 -25 -13   13.27    0.98
  -1 -25 -12   39.77    1.63
  -1 -25 -11   77.45    2.60
  -1  25  11   78.89    2.33
  -1 -25 -10   32.09    1.56
  -1  25  10   26.46    1.17
   1  25  -9   33.41    1.36
  -1  25   9   34.27    1.37
  -1 -25  -9   34.82    1.64
  -1  25   9   33.38    1.32
  -1  25   8    7.58    0.96
   1  25  -8    7.29    0.95
  -1 -25  -8    8.34    1.20
  -1  25   8    5.92    0.85
  -1 -25  -7    3.18    1.17
   1  25  -7    2.93    0.97
  -1  25   7    4.31    0.99
  -1 -25  -6   14.43    1.32
  -1  25   6   13.31    1.22
   1  25  -6   16.80    1.22
  -1 -25  -5   24.97    1.61
   1  25  -5   28.34    1.52
  -1  25   5   26.32    1.54
  -1 -25  -4   29.01    1.67
  -1  25   4   29.72    1.65
   1  25  -4   30.55    1.60
   1  25  -3  241.12    6.62
  -1  25   3  238.40    6.62
  -1 -25  -2   38.03    1.88
   1  25  -2   40.32    1.86
  -1 -25  -1   70.91    2.71
   1  25  -1   80.68    2.74
  -1 -25   0    4.89    1.29
   1  25   0    6.64    1.27
  -1  25   0    7.59    1.35
  -1 -25   1   75.82    2.73
  -1  25  -1   72.70    2.68
  -1 -25   2   42.64    1.98
  -1  25  -2   37.87    1.91
  -1 -25   3  233.89    6.59
  -1  25  -3  229.41    6.51
   1  25   3  216.03    6.52
  -1 -25   4   30.50    1.79
   1  25   4   27.23    1.66
  -1  25  -4   33.61    1.62
  -1 -25   5   29.93    1.81
  -1  25  -5   28.05    1.53
  -1  25  -6   15.78    1.20
   1  25   6   14.37    1.23
   1  25   7    4.39    1.04
  -1  25  -7    2.29    0.95
  -1  25  -8    7.61    0.95
   1  25   8    8.14    0.97
   1  25   9   35.47    1.41
  -1  25  -9   33.73    1.38
  -1 -26 -13    3.86    0.71
  -1 -26 -12   14.28    1.00
  -1 -26 -11    2.16    0.88
  -1 -26 -10   16.21    1.15
  -1 -26  -9   12.45    1.07
  -1  26   9   -0.17    0.48
  -1  26   8    0.14    0.81
   1  26  -8    0.01    0.78
  -1 -26  -8    0.11    1.02
  -1  26   8    0.53    0.68
   1  26  -7    0.78    0.87
  -1  26   7    1.59    0.92
  -1 -26  -7    1.11    1.07
   1  26  -6    2.83    0.96
  -1  26   6    2.28    0.97
  -1 -26  -6    2.22    1.06
   1  26  -5   16.81    1.24
  -1  26   5   15.56    1.23
  -1 -26  -5   14.20    1.33
   1  26  -4    0.70    1.08
  -1  26   4    0.72    1.11
  -1 -26  -4    0.77    1.13
  -1  26   3   12.07    1.27
   1  26  -3   12.48    1.25
  -1 -26  -3    9.71    1.29
   1  26  -2    1.09    1.17
  -1 -26  -2    0.04    1.16
   1  26  -1   15.95    1.37
  -1 -26  -1   15.12    1.35
   1  26   0    0.22    1.19
  -1  26   0    1.41    1.16
  -1 -26   0    0.19    1.20
  -1  26  -1   16.92    1.39
  -1 -26   1   15.58    1.39
  -1  26  -2   -0.29    1.10
  -1 -26   2    0.57    1.21
   1  26   3   10.70    1.26
  -1  26  -3   11.54    1.25
  -1 -26   3   10.44    1.33
  -1  26  -4    0.88    1.04
   1  26   4    0.15    1.06
  -1 -26   4    1.66    1.26
  -1  26  -5   16.58    1.22
   1  26   5   15.60    1.27
  -1 -26   5   16.26    1.47
  -1  26  -6    2.36    0.94
   1  26   6    2.36    1.00
  -1  26  -7    1.88    0.87
   1  26   7    2.28    0.93
   1  26   8    0.96    0.82
  -1  26  -8    0.29    0.78
   1  26   9    0.52    0.50
  -1 -27 -12   13.59    0.87
  -1 -27 -11   56.54    1.90
  -1 -27 -10   13.87    1.05
  -1 -27  -9   11.75    1.05
   1  27  -8    5.09    0.77
  -1  27   8    3.68    0.76
  -1 -27  -8    5.29    0.98
   1  27  -7    1.37    0.79
  -1  27   7    1.47    0.81
  -1 -27  -7    0.27    1.00
   1  27  -6    6.78    0.93
  -1  27   6    5.45    0.94
  -1 -27  -6    4.51    1.04
  -1  27   5   19.48    1.26
   1  27  -5   21.55    1.24
   1  27  -4   14.56    1.19
  -1  27   4   11.83    1.18
  -1 -27  -4   11.87    1.26
  -1  27   3  105.25    3.34
   1  27  -3  105.30    3.32
  -1 -27  -3  107.08    3.38
  -1  27   2   22.34    1.42
   1  27  -2   23.57    1.44
  -1 -27  -2   20.76    1.42
   1  27  -1   45.76    1.88
  -1 -27  -1   42.36    1.88
  -1  27   0   10.79    1.18
   1  27   0   11.75    1.22
  -1 -27   0   10.48    1.25
  -1  27  -1   43.10    1.86
  -1 -27   1   45.52    1.92
  -1  27  -2   23.17    1.40
   1  27   2   22.22    1.42
  -1 -27   2   21.08    1.46
  -1  27  -3  103.74    3.24
   1  27   3   98.46    3.27
  -1 -27   3  107.68    3.38
   1  27   4   12.15    1.21
  -1  27  -4   13.57    1.15
  -1 -27   4   11.53    1.33
   1  27   5   17.15    1.24
  -1  27  -5   18.31    1.21
  -1  27  -6    6.60    0.94
   1  27   6    6.21    0.98
   1  27   7    1.40    0.83
  -1  27  -7    1.22    0.79
  -1  27  -8    4.74    0.72
   1  27   8    5.12    0.79
  -1 -28 -10   23.99    1.09
  -1 -28  -9   65.20    2.12
  -1 -28  -8    6.49    0.95
   1  28  -7   10.63    0.86
  -1  28   7   12.93    0.86
  -1 -28  -7   11.28    1.04
  -1  28   6    1.52    0.79
   1  28  -6    0.45    0.79
  -1 -28  -6   -0.39    0.98
   1  28  -5   33.87    1.42
  -1  28   5   30.92    1.42
  -1 -28  -5   27.63    1.49
   1  28  -4    5.00    0.95
  -1  28   4    4.99    0.96
  -1 -28  -4    4.50    1.03
   1  28  -3   36.63    1.54
  -1  28   3   34.29    1.53
  -1 -28  -3   31.15    1.56
  -1  28   2    3.33    0.97
   1  28  -2    1.88    0.99
  -1 -28  -2    2.48    1.02
   1  28  -1    2.03    0.97
  -1 -28  -1    2.23    1.00
   1  28   0    1.68    1.02
  -1  28   0    0.25    0.99
  -1 -28   0   -0.13    1.04
  -1  28  -1    2.64    0.99
  -1 -28   1    2.11    1.01
   1  28   2    2.34    0.95
  -1  28  -2    3.10    1.00
  -1 -28   2    2.18    1.08
  -1  28  -3   34.43    1.50
   1  28   3   31.72    1.50
  -1 -28   3   34.52    1.65
   1  28   4    4.39    0.96
  -1  28  -4    5.37    0.95
   1  28   5   24.41    1.35
  -1  28  -5   31.03    1.33
   1  28   6    1.03    0.82
  -1  28  -6    0.98    0.77
  -1  28  -7   12.35    0.83
   1  28   7   12.14    0.88
  -1 -29  -8    4.88    0.77
  -1 -29  -7    9.41    0.88
  -1  29   6    8.00    0.76
   1  29  -6    8.07    0.74
  -1 -29  -6    7.79    0.90
   1  29  -5    1.49    0.74
  -1  29   5    1.71    0.74
  -1 -29  -5    0.92    0.86
   1  29  -4    3.88    0.82
  -1  29   4    3.69    0.81
  -1 -29  -4    4.34    0.91
   1  29  -3   15.58    1.04
  -1  29   3   14.96    1.04
  -1 -29  -3   14.64    1.09
  -1 -29  -2   10.11    1.01
  -1  29   2    9.64    0.96
   1  29  -2   10.24    0.97
  -1 -29  -1    3.72    0.93
   1  29  -1    3.40    0.90
  -1 -29   0    7.69    1.01
   1  29   0    5.98    0.97
  -1  29   0    6.53    0.95
  -1 -29   1    3.33    0.99
  -1  29  -1    3.64    0.90
  -1 -29   2    9.50    1.08
   1  29   2   10.39    1.00
  -1  29  -2    9.54    0.96
  -1  29  -3   15.54    1.02
   1  29   3   14.89    1.05
  -1  29  -4    3.38    0.80
   1  29   4    3.06    0.82
   1  29   5    1.82    0.76
  -1  29  -5    1.24    0.74
  -1  29  -6    7.68    0.75
   1  29   6    7.91    0.77
  -1 -30  -5    2.22    0.74
  -1 -30  -4    9.76    0.86
  -1  30   4    9.86    0.77
   1  30  -4   11.42    0.81
  -1 -30  -3   11.07    0.92
   1  30  -3   10.98    0.84
  -1  30   3   10.98    0.84
  -1 -30  -2    0.50    0.78
  -1  30   2   -0.01    0.73
   1  30  -2    0.50    0.72
  -1 -30  -1    1.64    0.82
   1  30  -1    0.64    0.75
  -1 -30   0    4.51    0.88
  -1  30   0    4.80    0.78
   1  30   0    5.42    0.80
  -1 -30   1    1.40    0.84
  -1  30  -1    1.79    0.74
   1  30   2    0.38    0.74
  -1  30  -2    1.01    0.71
   1  30   3   11.87    0.84
  -1  30  -3   11.05    0.83
   1  30   4   10.82    0.83
  -1  30  -4   10.44    0.81
  -2   0   1    1.74    0.43
   2   0  -1    1.83    0.34
  -2   0   2 1963.61   45.45
   2   0  -2 1944.30   45.36
   2   0   3    0.92    0.88
  -2   0   3    0.31    1.06
  -2   0  -3    0.58    0.44
   2   0  -3    0.95    0.70
  -2   0   4   94.38    3.07
   2   0   4   92.98    2.96
  -2   0  -4   89.48    2.67
   2   0  -4   90.70    2.75
  -2   0  -4   91.90    2.62
  -2   0  -5    2.84    0.94
  -2   0   5    3.70    1.57
  -2   0  -5    1.04    0.74
   2   0  -5    2.32    0.89
  -2   0   6   48.94    2.45
  -2   0  -6   45.45    1.85
   2   0  -6   54.71    2.19
  -2   0  -6   50.43    1.74
   2   0  -6   50.82    1.94
   2   0  -7    5.57    1.41
  -2   0  -7    5.52    1.14
  -2   0  -7    5.25    0.90
   2   0  -7    5.68    1.05
  -2   0   7    4.90    1.67
  -2   0  -8   15.90    1.29
   2   0  -8   16.60    1.52
  -2   0  -8   16.67    1.13
   2   0  -8   13.49    1.29
  -2   0  -9   13.26    1.28
   2   0  -9   12.28    1.60
   2   0  -9   10.95    1.25
  -2   0  -9   10.89    1.10
   2   0 -10   -1.71    1.60
  -2   0 -10    0.39    1.22
  -2   0 -10    0.31    1.00
  -2   0 -11    9.84    1.44
   2   0 -11    5.01    1.60
  -2   0  12  251.11    7.13
   2   0  12  256.71    7.15
   2   0 -12  274.25    7.83
  -2   0 -12  272.24    7.61
   2   0  12  281.27    7.92
   2   0  13   82.30    2.23
  -2   0 -13   73.86    2.79
   2   0 -13   49.18    2.89
  -2   0  14  230.03    6.39
   2   0  14  248.56    7.40
   2   0 -14  242.98    7.18
  -2   0 -14  240.46    6.94
   2   0 -15   87.30    3.64
  -2   0  15   89.51    2.89
   2   0  15   90.15    2.87
   2   0  16    4.64    1.02
  -2   0 -16    5.41    1.69
  -2   0  16    3.28    0.99
   2   0  16    5.29    1.99
  -2   0  16    5.22    1.85
   2   0 -16    5.93    1.69
   2   0 -17   26.07    2.40
   2   0  17   28.68    2.55
  -2   0  17   32.96    2.57
  -2   0  17   26.66    1.45
   2   0  17   26.65    1.45
   2   0 -18   33.26    2.58
   2   0  18   30.74    2.69
  -2   0  18   37.06    2.83
   2   0  18   34.64    1.63
  -2   0  18   36.92    1.65
   2   0  19   17.42    2.39
  -2   0  19   24.65    2.63
  -2   0  19   20.75    1.45
   2   0  19   13.64    1.36
   2   0  20   14.50    1.30
  -2   0  20   18.69    1.35
   2   0  21    8.61    1.16
  -2   0  21    9.10    1.22
   2   0  22    1.43    0.99
  -2   0  22    2.75    1.06
  -2   0  23    6.82    0.99
   2   0  23    7.21    0.90
   2  -1  22    4.21    0.96
   2  -1  19   45.19    3.04
   2   1 -18   37.47    2.65
   2  -1  18   36.04    2.75
  -2   1  17   24.73    1.41
   2  -1  17   23.82    2.48
  -2  -1 -16   12.46    1.74
   2  -1  16   12.82    2.05
   2   1 -16   10.51    1.74
  -2   1  16    9.86    1.08
  -2  -1 -15   33.22    2.27
  -2   1  15   35.27    1.50
   2   1 -15   35.55    2.25
  -2   1  14    6.04    0.91
   2  -1  14    8.99    1.85
   2   1 -14    9.89    1.75
  -2  -1 -14    8.15    1.42
   2  -1  13   55.19    2.66
   2   1 -13   50.78    2.55
  -2  -1 -13   48.96    2.26
  -2   1  12   35.25    1.35
   2   1 -12   36.22    2.21
  -2  -1 -12   35.53    1.90
   2  -1  12   36.96    2.19
   2   1 -11   18.95    1.82
  -2  -1 -11   22.02    1.60
   2   1 -11   21.12    1.57
   2   1 -10    6.69    1.25
   2   1 -10    7.42    1.52
  -2  -1 -10    8.18    1.27
   2   1  -9    2.75    1.13
  -2  -1  -9    2.19    1.13
   2   1  -9    1.31    1.35
   2  -1   8  124.03    4.18
   2   1  -8  126.31    3.93
  -2  -1  -8  119.56    3.72
   2   1  -8  119.16    3.79
  -2  -1  -7   77.65    2.53
   2   1  -7   74.49    2.59
  -2  -1  -7   74.93    2.41
   2  -1   7   75.94    3.05
  -2  -1  -6  474.98   12.90
   2   1  -6  464.30   12.98
  -2  -1  -6  476.70   12.86
   2  -1   6  497.73   13.24
  -2  -1  -5   96.80    3.00
   2   1  -5  102.64    3.09
  -2  -1  -5  101.79    2.94
   2  -1   5  106.14    3.38
  -2  -1  -4  131.89    3.76
   2   1  -4  137.52    3.88
  -2  -1  -4  133.16    3.73
   2  -1   4  137.93    4.08
  -2  -1  -3   25.94    0.98
   2   1  -3   27.89    1.09
  -2  -1  -3   26.34    0.88
   2  -1   3   27.53    1.33
   2  -1   2   41.53    1.52
   2  -1   2   43.62    1.47
   2  -1   1   10.03    0.53
  -2  -1  -1   10.34    0.39
  -2  -1   2   51.67    1.78
   2  -1  -2   56.04    1.71
  -2  -1   3   25.45    1.45
  -2   1  -3   27.36    0.96
   2  -1  -3   25.46    1.26
   2  -1  -4  132.77    3.92
  -2  -1   4  134.01    4.20
  -2   1  -4  138.83    3.80
   2  -1  -4  133.74    4.00
   2  -1  -5   95.72    3.03
  -2   1  -5  100.23    2.89
  -2  -1   5   98.62    3.44
   2  -1  -5   95.93    3.15
  -2   1  -6  488.90   12.89
   2  -1  -6  467.43   12.97
  -2  -1   6  457.91   13.25
   2  -1  -6  477.82   13.05
   2  -1  -7   72.10    2.73
  -2   1  -7   77.77    2.45
   2  -1  -8  118.98    3.92
  -2   1  -8  125.35    3.74
  -2   1  -8  117.96    3.65
  -2   1  -9    1.95    1.19
   2  -1  -9    2.50    1.46
  -2   1  -9    1.84    0.96
  -2   1 -10    8.01    1.28
   2  -1 -10    7.36    1.53
  -2   1 -10    8.72    1.11
   2  -1 -11   21.87    1.84
  -2   1 -11   24.58    1.59
  -2   1 -11   21.80    1.43
   2   1  12   37.75    1.39
  -2  -1  12   35.91    1.37
   2  -1 -12   34.35    2.19
  -2   1 -12   35.60    1.89
   2   1  13   52.09    1.73
  -2   1 -13   53.04    2.26
   2  -1 -13   51.40    2.55
   2   1  14    7.49    0.93
  -2  -1  14    6.42    0.90
  -2   1 -14    9.11    1.42
   2  -1 -14    9.29    1.79
   2  -1 -15   35.40    2.30
  -2  -1  15   36.98    1.52
   2   1  15   37.13    1.53
   2  -1 -16   13.08    1.81
   2   1  16   10.46    1.09
  -2  -1  16   10.13    1.06
   2  -1 -16   11.31    2.00
  -2  -1  16   12.53    2.02
  -2  -1  17   25.15    1.42
   2   1  17   25.87    1.42
   2  -1 -17   27.72    2.37
  -2  -1  17   25.90    2.43
  -2  -1  18   41.70    1.71
   2   1  18   40.29    1.78
   2  -1 -18   35.82    2.63
  -2  -1  18   43.77    3.00
   2   1  19   46.54    1.93
  -2  -1  19   44.59    1.87
  -2  -1  19   48.80    3.03
  -2  -1  20   26.98    1.46
   2   1  20   25.65    1.47
  -2  -1  21    2.25    1.10
   2   1  21    1.02    1.08
   2   1  22    3.40    0.99
  -2  -1  22    4.13    1.05
  -2  -1  23    0.05    0.92
   2   1  23    0.41    0.85
  -2  -2 -25    3.54    0.59
  -2   2  19   17.18    2.34
   2  -2  19   16.79    2.36
   2  -2  18   34.98    2.79
   2  -2  17    6.10    2.11
   2  -2  16    9.68    2.05
  -2  -2 -16    9.68    1.71
   2   2 -16    9.95    1.70
  -2  -2 -15   14.98    1.90
   2   2 -15   19.52    1.93
   2  -2  14   15.01    2.00
  -2  -2 -14   14.74    1.82
   2   2 -14   17.21    1.88
  -2  -2 -13   85.73    3.44
  -2  -2 -13   85.84    3.22
   2   2 -13   84.17    3.48
   2  -2  12   31.50    2.10
   2   2 -12   30.54    1.80
  -2  -2 -12   29.23    1.80
   2   2 -12   33.49    2.17
   2   2 -11   14.14    1.36
  -2  -2 -11   14.76    1.49
   2  -2  11   18.44    1.82
   2   2 -11   14.89    1.73
   2   2 -10  167.83    5.24
   2   2 -10  159.00    5.01
  -2  -2 -10  166.92    4.98
   2  -2   9   95.62    3.67
   2   2  -9   91.86    3.12
  -2  -2  -9   95.58    3.12
   2  -2   8   56.97    2.63
   2   2  -8   52.12    2.14
  -2  -2  -8   54.93    2.10
   2  -2   7   99.42    3.62
   2   2  -7  100.81    3.21
  -2  -2  -7   99.59    3.13
   2  -2   6  284.62    8.43
  -2  -2  -6  284.28    8.10
   2   2  -5  264.44    7.58
   2  -2   5  277.90    7.81
  -2  -2  -5  277.36    7.50
   2   2  -4  163.51    4.45
  -2  -2  -4  150.85    4.24
  -2  -2  -3   40.70    1.39
   2  -2   3   43.39    1.67
   2   2  -3   40.42    1.45
   2  -2   3   40.82    1.48
  -2  -2  -2  554.64   15.99
   2  -2   2  579.72   16.01
   2  -2   1  540.29   14.41
   2   2   1  545.01   14.53
   2  -2  -2  714.95   19.12
  -2  -2   3   41.11    1.79
   2  -2  -3   41.49    1.57
  -2   2  -4  156.14    4.70
  -2  -2   4  171.53    5.12
  -2   2  -5  277.80    7.58
  -2  -2   5  267.52    7.91
   2  -2  -5  278.99    7.72
  -2   2  -6  298.38    8.36
   2  -2  -6  311.41    8.54
  -2   2  -7  102.37    3.12
   2  -2  -7   97.36    3.33
  -2   2  -8   56.77    2.06
   2  -2  -8   52.89    2.32
  -2   2  -9   93.62    3.07
  -2   2  -9   98.08    3.20
   2  -2  -9   91.67    3.32
  -2   2 -10  162.20    4.88
  -2   2 -10  165.26    4.97
   2  -2 -10  158.68    5.12
  -2   2 -11   16.46    1.35
  -2   2 -11   16.52    1.50
   2  -2 -11   13.27    1.74
  -2   2 -12   27.53    1.62
  -2  -2  12   26.91    1.24
   2   2  12   30.67    1.25
  -2   2 -12   29.82    1.76
   2  -2 -12   31.94    2.01
  -2  -2  13   74.71    2.55
  -2   2 -13   82.95    3.01
   2  -2 -13   81.64    3.32
  -2   2 -13   79.92    3.07
  -2  -2  14   13.54    1.07
   2   2  14   13.59    1.07
   2  -2 -14   18.00    1.96
  -2   2 -14   18.27    1.59
   2  -2 -15   18.96    2.22
   2   2  15   19.09    1.22
   2  -2 -15   19.45    2.03
  -2  -2  15   22.81    1.23
  -2  -2  16    8.57    1.04
   2   2  16    8.85    1.10
   2  -2 -16    8.60    2.01
  -2  -2  16   11.77    2.04
   2   2  17    4.70    1.12
  -2  -2  17    5.46    1.04
   2  -2 -17    4.44    1.97
  -2  -2  17    7.01    2.06
  -2  -2  18   37.72    1.60
   2   2  18   35.17    1.68
   2  -2 -18   30.54    2.52
   2   2  18   30.75    2.65
  -2  -2  18   35.63    2.77
   2   2  19   14.75    2.25
  -2  -2  19   15.81    2.33
  -2  -2  19   13.46    1.28
   2   2  19   12.83    1.28
  -2  -2  20   28.53    1.54
   2   2  20   25.35    1.48
  -2  -2  21    7.53    1.13
   2   2  21    7.27    1.12
   2   2  22    1.69    0.94
  -2  -2  22    1.66    1.00
  -2  -2  23    2.17    0.91
   2   2  23    3.32    0.86
  -2  -3 -25    8.39    0.65
  -2   3  19   11.41    2.31
   2  -3  19   10.25    2.18
  -2   3  18  141.65    5.43
   2  -3  18  140.96    5.46
  -2   3  17    6.70    2.06
   2  -3  17    3.94    2.08
   2  -3  16   47.52    2.80
  -2   3  16   42.35    2.71
  -2   3  15   16.45    2.03
   2  -3  15   13.97    2.05
  -2  -3 -15   13.96    1.78
   2   3 -15   10.22    1.69
   2  -3  14   22.29    2.10
  -2  -3 -14   21.15    1.89
   2   3 -14   20.46    1.90
  -2  -3 -13   78.18    3.12
   2   3 -13   75.59    3.19
   2  -3  13   80.15    3.32
   2   3 -13   73.60    3.04
   2   3 -12  141.79    4.73
  -2  -3 -12  132.66    4.57
   2  -3  12  138.99    4.74
   2   3 -12  141.07    4.54
   2   3 -11   67.93    2.90
  -2  -3 -11   70.09    2.66
  -2  -3 -11   67.43    2.76
   2  -3  11   72.92    2.91
   2   3 -11   62.00    2.65
  -2  -3 -10  187.49    5.62
   2  -3  10  189.72    6.19
  -2  -3 -10  185.09    5.71
   2  -3  10  192.73    5.80
   2   3 -10  185.91    5.68
  -2  -3  -9   83.53    2.99
   2  -3   9   83.06    3.39
  -2  -3  -9   82.86    2.88
   2   3  -9   81.14    2.89
  -2  -3  -8   42.51    1.99
   2  -3   8   45.27    2.43
  -2  -3  -8   41.98    1.88
   2   3  -8   42.43    1.88
  -2  -3  -7  245.95    7.12
   2  -3   7  252.54    7.47
  -2  -3  -7  256.06    7.07
   2   3  -7  248.56    7.11
  -2  -3  -6  522.24   14.27
   2  -3   6  516.14   14.55
   2   3  -6  527.21   14.31
  -2  -3  -6  531.63   14.25
   2  -3   5  140.05    4.31
   2   3  -5  133.44    4.05
  -2  -3  -5  138.31    4.01
   2   3  -4  171.88    4.76
   2  -3   4  161.50    4.89
  -2  -3  -4  163.77    4.69
  -2  -3  -3   10.13    0.88
   2   3  -3    9.45    0.94
   2  -3   3   12.02    0.90
  -2  -3  -2    6.75    0.79
   2  -3   2    7.96    0.73
   2  -3   1   18.64    0.75
  -2   3   0    3.50    0.71
   2   3   0    4.19    0.73
   2  -3  -1   15.97    0.96
  -2   3  -1   17.97    0.75
   2   3   1   17.06    0.71
   2  -3  -2    8.99    0.91
   2   3   2    8.65    0.72
   2  -3  -3   11.17    1.16
   2  -3  -3    9.43    1.11
   2   3   3   12.65    0.89
  -2  -3   4  162.53    5.05
   2  -3  -4  169.50    4.84
  -2   3  -5  144.59    4.03
   2  -3  -5  130.81    4.19
  -2   3  -6  539.00   14.23
   2  -3  -6  504.71   14.34
  -2   3  -7  254.51    7.04
   2  -3  -7  243.24    7.14
  -2   3  -8   41.93    1.78
   2  -3  -8   40.13    2.03
   2  -3  -9   80.83    3.09
  -2   3  -9   85.51    2.85
   2  -3 -10  178.92    5.63
  -2   3 -10  184.06    5.44
  -2   3 -11   68.82    2.62
   2   3  11   76.97    3.01
  -2   3 -11   69.21    2.73
   2  -3 -11   66.42    2.90
  -2   3 -12  137.40    4.35
  -2  -3  12  136.60    3.87
  -2   3 -12  137.91    4.37
   2  -3 -12  134.12    4.56
  -2  -3  12  129.93    5.03
   2   3  12  130.49    3.87
   2   3  12  143.34    4.70
  -2   3 -13   75.14    2.87
   2  -3 -13   73.36    3.10
  -2  -3  13   72.59    2.36
  -2   3 -13   78.27    2.88
   2  -3 -13   73.85    3.29
   2   3  13   74.32    2.38
   2   3  13   85.36    3.34
  -2   3 -14   23.21    1.69
   2  -3 -14   23.43    1.99
  -2  -3  14   22.17    1.18
  -2   3 -14   22.04    1.57
   2   3  14   22.43    2.16
   2   3  14   20.16    1.18
   2  -3 -14   21.83    2.16
  -2  -3  15   13.70    1.07
   2   3  15   13.94    2.10
  -2  -3  15   11.80    1.96
   2   3  15   12.92    1.11
   2  -3 -15   12.05    2.04
   2   3  16   41.42    1.66
  -2  -3  16   36.61    1.63
  -2  -3  16   41.05    2.74
   2   3  16   41.02    2.72
   2  -3 -16   41.57    2.75
  -2  -3  17    5.58    1.11
   2  -3 -17    8.48    2.01
   2   3  17    5.62    1.10
  -2  -3  17    7.55    2.13
   2   3  17    4.55    2.04
   2  -3 -18  124.50    4.95
   2   3  18  118.77    5.30
   2   3  18  134.49    4.03
  -2  -3  18  136.71    4.02
  -2  -3  18  140.09    5.33
   2   3  18  132.34    5.24
  -2  -3  19    9.45    1.29
   2   3  19    8.87    1.18
   2   3  19    8.51    2.16
  -2  -3  19   11.75    2.30
  -2  -3  20   37.52    1.71
   2   3  20   35.90    1.62
  -2  -3  21   24.37    1.42
   2   3  21   22.80    1.32
  -2  -3  22    3.96    1.00
   2   3  22    3.78    0.96
   2   3  23   10.09    0.96
   2   3  24    2.05    0.73
  -2   4  24    3.97    0.77
   2  -4  19    8.47    2.21
  -2   4  19    9.03    2.16
   2  -4  18   47.39    3.11
  -2   4  18   51.58    3.14
   2  -4  17   74.29    3.78
  -2   4  17   74.42    3.72
   2  -4  16   15.96    2.23
  -2   4  16   14.58    2.13
   2   4 -16   17.59    1.94
   2  -4  15   17.69    2.21
  -2   4  15   14.59    2.05
  -2  -4 -15   13.41    1.80
   2   4 -15   15.61    1.89
  -2  -4 -14   41.48    2.32
   2   4 -14   40.73    2.35
   2  -4  14   45.48    2.61
   2   4 -14   39.29    2.23
  -2  -4 -13    5.44    1.53
   2   4 -13    4.53    1.67
   2  -4  13    4.80    1.66
   2   4 -13    3.62    1.38
   2   4 -12  105.74    3.88
  -2  -4 -12  105.52    3.74
   2   4 -12  104.44    3.72
   2  -4  12  101.14    3.83
   2  -4  11  141.17    5.06
  -2  -4 -11  141.25    4.55
   2   4 -11  136.29    4.54
   2  -4  11  138.59    4.61
   2  -4  10  394.92   11.68
  -2  -4 -10  403.20   11.25
   2   4 -10  384.64   11.25
   2  -4  10  410.47   11.31
   2   4  -9  354.30   10.09
   2  -4   9  359.66   10.50
  -2  -4  -9  357.75   10.07
   2   4  -8   49.25    2.08
   2  -4   8   50.40    2.65
  -2  -4  -8   50.80    2.14
   2   4  -7   11.06    1.25
   2  -4   7   11.88    1.84
  -2  -4  -7    8.60    1.31
   2   4  -6   33.34    1.67
   2  -4   6   36.47    2.02
  -2  -4  -6   33.01    1.64
   2   4  -5   94.96    3.04
   2  -4   5  100.20    3.31
  -2  -4  -5   93.63    2.99
  -2  -4  -4  351.39    9.83
   2   4  -4  365.34    9.89
   2  -4   4  365.42    9.83
  -2  -4  -3  208.47    6.01
   2   4  -3  218.36    6.04
   2  -4   3  220.98    5.97
   2  -4   2  196.33    5.37
   2  -4   1  164.15    4.46
   2   4   0  162.31    4.42
  -2   4   0  145.40    4.33
   2  -4  -1  147.53    4.45
   2   4   1  156.46    4.54
  -2   4  -1  163.48    4.39
   2   4   1  158.52    4.28
   2  -4  -2  236.55    5.97
   2   4   2  201.36    5.78
   2  -4  -3  213.96    6.08
   2   4   3  217.65    5.96
   2  -4  -4  351.72   10.00
   2   4   4  368.84    9.89
   2  -4  -4  364.46    9.98
   2  -4  -5   93.22    3.18
  -2   4  -5   97.69    2.99
   2  -4  -5   96.29    3.12
   2  -4  -6   33.67    1.87
  -2   4  -6   33.46    1.54
   2  -4  -6   34.17    1.80
   2  -4  -7    8.08    1.48
  -2   4  -7   11.99    1.18
   2  -4  -7    9.31    1.48
   2  -4  -8   47.83    2.34
  -2   4  -8   50.01    1.95
   2  -4  -8   50.00    2.20
   2  -4  -9  346.94   10.11
  -2   4  -9  355.60    9.91
   2  -4  -9  354.87   10.02
   2  -4 -10  398.18   11.46
   2  -4 -10  394.52   11.54
  -2   4 -10  408.07   11.34
   2   4  10  415.09   11.49
   2  -4 -11  139.44    4.68
   2  -4 -11  141.13    4.76
   2   4  11  146.43    4.72
  -2  -4  11  139.24    3.98
  -2   4 -11  148.12    4.49
   2   4  12  104.44    3.00
  -2   4 -12  103.14    3.57
   2  -4 -12  104.66    3.79
  -2   4 -12  100.11    3.52
  -2  -4  12   96.30    2.99
   2  -4 -12  101.00    3.90
   2   4  12  104.15    3.80
  -2  -4  12   96.87    4.31
  -2  -4  13    2.83    0.86
  -2   4 -13    4.68    1.22
   2  -4 -13    3.33    1.70
   2   4  13    4.49    0.90
  -2   4 -13    4.48    1.37
   2   4  13    4.37    1.65
  -2   4 -14   42.52    2.10
  -2  -4  14   43.04    1.62
   2  -4 -14   43.28    2.63
   2   4  14   40.90    1.62
  -2   4 -14   41.70    2.14
   2   4  14   45.65    2.62
  -2  -4  15   13.14    1.16
  -2  -4  15   19.00    2.16
   2   4  15   15.59    2.17
   2   4  15   13.42    1.11
   2  -4 -15   16.34    2.12
  -2  -4  16   13.84    1.19
   2   4  16   15.20    2.23
  -2  -4  16   19.18    2.23
   2   4  16   15.67    1.21
   2  -4 -16   17.72    2.15
  -2  -4  17   82.24    3.81
   2   4  17   73.24    3.67
   2  -4 -17   71.31    3.47
   2   4  17   67.19    2.49
  -2  -4  17   78.15    2.49
   2   4  18   43.16    3.23
   2   4  18   45.22    3.05
  -2  -4  18   50.84    3.11
   2  -4 -18   43.27    2.82
  -2  -4  18   48.00    1.95
   2   4  18   50.96    1.93
   2   4  19    8.78    2.22
  -2  -4  19    9.87    2.23
   2   4  19    5.21    2.24
  -2  -4  19   10.53    1.27
   2   4  19    6.74    1.15
   2   4  20   66.18    2.26
  -2  -4  20   62.45    2.31
  -2  -4  21   33.25    1.59
   2   4  21   33.29    1.55
   2   4  22    4.17    0.98
   2   4  23    7.67    0.90
   2   4  24    4.74    0.74
  -2  -5 -24   16.07    0.93
  -2   5  24   15.19    0.92
  -2   5  23    7.59    0.93
  -2   5  22   20.68    1.24
  -2   5  21   44.50    1.77
  -2   5  19   28.18    3.03
  -2   5  19   31.63    2.63
   2  -5  19   36.15    2.74
   2  -5  18   51.23    2.08
  -2   5  18   60.46    3.28
   2  -5  18   58.47    3.23
   2  -5  17    8.50    1.23
  -2   5  17   10.63    2.18
   2  -5  17   10.04    2.14
   2   5 -16   17.60    1.89
   2  -5  16   19.02    2.21
  -2   5  16   18.47    2.16
   2  -5  16   16.16    1.24
  -2  -5 -15   17.32    1.88
   2   5 -15   21.01    2.01
   2  -5  15   23.01    2.26
  -2   5  15   23.29    2.20
   2   5 -15   21.07    1.86
   2  -5  15   18.89    1.25
   2   5 -14   81.50    3.36
   2  -5  14   89.43    3.58
   2   5 -14   81.72    3.22
   2  -5  14   75.28    2.51
  -2  -5 -14   72.75    3.14
   2   5 -13   23.97    2.14
  -2  -5 -13   30.39    2.08
   2   5 -13   23.77    1.83
   2  -5  13   32.47    1.37
   2  -5  13   35.18    2.38
   2  -5  12  173.33    6.05
  -2  -5 -12  170.03    5.45
   2  -5  12  166.77    4.82
   2   5 -12  175.18    5.46
   2  -5  12  176.51    5.56
   2  -5  11   73.92    3.63
  -2  -5 -11   74.40    3.01
   2   5 -11   68.96    2.98
   2  -5  11   81.20    2.39
   2  -5  11   75.68    3.11
   2  -5  10  146.77    5.06
  -2  -5 -10  140.98    4.55
   2   5 -10  141.73    4.57
   2  -5  10  138.09    4.55
   2  -5   9    0.66    1.92
  -2  -5  -9    3.73    1.60
   2   5  -9    2.27    1.28
   2  -5   9    2.13    1.54
  -2  -5  -8   80.88    2.96
   2   5  -8   91.18    2.99
   2  -5   8   83.94    3.50
   2  -5   8   84.58    2.95
  -2  -5  -7  105.01    3.34
   2   5  -7  102.99    3.37
   2  -5   7  103.49    3.75
   2  -5   7  100.78    3.32
  -2  -5  -6   49.82    1.98
   2   5  -6   50.37    2.03
   2  -5   6   53.80    2.45
   2  -5   6   46.00    1.98
  -2  -5  -5   58.04    2.10
   2   5  -5   54.31    2.15
   2  -5   5   56.06    2.01
   2   5  -4  108.87    3.36
   2  -5   4  113.54    3.23
  -2  -5  -3   98.09    3.10
   2   5  -3   93.19    3.08
   2  -5   2  682.75   18.23
  -2   5   1  350.07    9.53
   2  -5   1  343.85    9.24
   2   5   0   50.93    1.92
  -2   5   0   39.48    1.74
   2  -5  -1  335.59    9.42
  -2   5  -1  355.77    9.38
   2   5   1  362.75    9.53
   2   5   1  338.78    9.21
   2   5   2  684.84   19.03
   2   5   2  677.55   18.76
   2  -5  -3   95.45    3.15
   2   5   3  103.73    2.96
   2  -5  -4  108.11    3.35
   2   5   4   99.92    3.11
   2  -5  -5   58.56    2.34
   2   5   5   59.75    2.09
   2  -5  -6   48.71    2.22
  -2   5  -6   55.37    2.00
   2  -5  -7   99.69    3.56
  -2   5  -7  106.09    3.33
   2  -5  -8   86.67    3.14
  -2   5  -8   83.08    2.94
   2   5   8   87.88    3.02
   2  -5  -8   86.16    3.08
  -2   5  -9    2.52    1.18
   2  -5  -9    1.00    1.73
  -2   5 -10  142.36    4.47
   2   5  10  139.62    4.57
   2  -5 -10  136.60    4.66
  -2  -5  11   67.27    3.55
   2  -5 -11   66.54    3.12
  -2  -5  11   68.02    2.28
  -2   5 -11   77.67    2.80
   2   5  11   79.43    3.08
   2   5  11   77.86    2.28
   2   5  12  173.68    4.79
  -2  -5  12  160.77    6.07
   2  -5 -12  164.56    5.61
  -2   5 -12  173.02    5.37
  -2  -5  12  164.16    4.80
  -2   5 -12  176.96    5.36
   2   5  12  176.10    5.57
   2   5  13   28.86    1.29
  -2   5 -13   25.50    1.86
  -2  -5  13   23.43    1.24
  -2   5 -13   28.31    1.85
   2  -5 -13   22.45    2.21
   2   5  13   34.02    2.29
  -2  -5  13   19.49    2.51
  -2   5 -14   79.49    3.11
  -2  -5  14   79.59    2.53
   2  -5 -14   83.26    3.54
   2   5  14   78.78    2.54
  -2   5 -14   78.84    3.09
   2   5  14   83.75    3.55
  -2   5 -15   19.84    1.68
  -2  -5  15   21.14    1.24
  -2  -5  15   24.16    2.19
   2   5  15   24.23    2.25
   2   5  15   21.88    1.21
   2  -5 -15   20.61    2.23
  -2  -5  16   18.99    1.20
   2  -5 -16   15.04    2.08
   2   5  16   17.81    1.24
  -2  -5  16   19.13    2.20
   2   5  16   17.19    2.17
  -2  -5  17   11.36    1.14
   2  -5 -17    6.97    1.96
   2   5  17    9.84    1.17
  -2  -5  17   12.46    2.22
   2   5  17   10.61    2.12
   2   5  17    8.85    2.39
  -2  -5  18   54.68    2.11
   2   5  18   55.33    2.04
  -2  -5  18   61.14    3.29
   2   5  18   55.22    3.22
   2   5  19   35.00    1.57
  -2  -5  19   37.07    1.66
   2   5  19   30.73    2.70
  -2  -5  19   35.51    2.72
   2   5  20   11.91    1.17
  -2  -5  20   11.73    1.26
   2   5  21   42.05    1.71
  -2  -5  21   45.11    1.79
   2   5  22   20.66    1.20
   2   5  23    8.41    0.91
   2   5  24   14.11    0.86
  -2   6  25    1.43    0.50
  -2  -6 -24    3.27    0.71
  -2   6  24    2.39    0.71
  -2  -6 -23   16.95    1.07
  -2   6  23   16.98    1.05
  -2   6  22    4.70    0.98
  -2   6  21   19.89    1.28
  -2   6  20   38.04    1.71
  -2   6  19    1.92    1.11
  -2   6  19    4.39    1.99
   2  -6  19    1.42    1.99
   2  -6  19    1.38    1.20
  -2   6  19    5.14    2.44
  -2   6  18    4.46    1.20
   2  -6  18    5.21    1.16
   2  -6  18    6.25    2.08
  -2   6  18    5.44    2.04
  -2   6  17   41.00    1.75
   2  -6  17   37.40    2.87
   2  -6  17   37.01    1.74
  -2   6  16   52.39    1.92
   2  -6  16   53.99    3.00
  -2   6  16   55.94    3.03
   2  -6  16   50.72    1.97
   2   6 -16   47.58    2.61
   2   6 -16   49.54    2.71
   2   6 -15   39.77    2.44
   2   6 -15   38.83    2.28
   2  -6  15   40.37    1.65
   2  -6  15   43.76    2.69
  -2   6  15   40.95    2.56
  -2   6  15   38.55    1.65
  -2  -6 -15   39.78    2.37
  -2   6  14   15.24    1.12
  -2  -6 -14   14.37    1.80
   2   6 -14   16.60    1.95
  -2   6  14   16.90    1.93
   2  -6  14   20.91    2.06
   2  -6  14   16.12    1.13
   2   6 -14   15.86    1.78
   2  -6  13   55.65    1.90
   2   6 -13   52.34    2.56
  -2  -6 -13   52.59    2.60
   2  -6  13   49.46    3.11
  -2   6  13   52.16    1.86
   2  -6  13   55.58    2.79
   2   6 -12   46.63    2.31
   2  -6  12   46.48    1.68
  -2  -6 -12   46.51    2.37
   2  -6  12   48.06    2.90
  -2   6  12   44.91    1.67
   2  -6  12   51.31    2.48
   2  -6  11  236.76    6.30
   2   6 -11  217.87    6.91
  -2  -6 -11  225.78    6.87
   2  -6  11  228.46    7.46
  -2   6  11  218.03    6.29
   2  -6  11  240.46    6.97
   2  -6  10   48.76    2.93
  -2  -6 -10   49.83    2.32
   2   6 -10   50.57    2.32
   2  -6  10   51.12    2.33
  -2  -6  -9  316.40    9.18
   2  -6   9  310.31    9.20
   2   6  -9  329.23    9.28
   2  -6   9  342.80    9.71
  -2  -6  -8    1.61    1.38
   2  -6   8    2.54    1.28
   2  -6   8    2.64    1.71
   2   6  -8    3.50    1.37
  -2  -6  -7   12.84    1.40
   2  -6   7   13.16    1.30
   2   6  -7   15.97    1.37
   2  -6   7   13.58    1.94
  -2  -6  -6   34.05    1.77
   2  -6   6   35.08    1.68
   2  -6   6   31.30    2.19
   2   6  -6   37.22    1.78
  -2  -6  -5   33.20    1.68
   2  -6   5   34.21    1.56
   2   6  -5   33.34    1.65
  -2  -6  -4   20.72    1.52
   2  -6   4   24.82    1.28
   2   6  -4   23.41    1.65
   2  -6   3    6.78    0.82
   2  -6   2  367.10   10.20
  -2   6   2  429.67   10.62
  -2   6   1   99.56    3.22
  -2   6   0   17.73    1.40
   2   6   0   23.11    1.55
  -2   6  -1   97.33    3.04
   2   6   1  102.21    3.23
   2   6   2  372.46   10.27
   2   6   2  364.87   10.62
   2  -6  -3    4.78    1.30
   2   6   3    6.96    0.82
   2   6   3    6.25    1.59
   2   6   4   22.49    1.24
   2  -6  -4   24.76    1.69
   2   6   5   35.21    1.53
   2  -6  -5   31.13    1.78
   2  -6  -6   33.44    2.01
   2   6   6   32.53    1.63
  -2   6  -6   37.88    1.71
   2  -6  -7   12.62    1.68
   2   6   7   13.17    1.28
  -2   6  -7   14.14    1.35
   2  -6  -8    0.02    1.81
   2   6   8    3.24    1.31
  -2   6  -8    2.97    1.28
   2  -6  -9  325.20    9.74
   2   6   9  344.55    9.66
  -2   6  -9  343.68    9.61
   2  -6 -10   47.60    2.57
   2   6  10   54.87    2.36
  -2   6 -10   51.58    2.25
  -2  -6  10   47.26    2.99
  -2  -6  11  215.60    7.38
   2  -6 -11  219.39    6.97
  -2   6 -11  235.18    6.79
  -2  -6  11  217.48    6.21
   2   6  11  240.04    6.92
   2   6  11  226.10    6.21
  -2  -6  12   45.99    3.11
   2  -6 -12   45.48    2.61
  -2  -6  12   45.69    1.68
  -2   6 -12   48.58    2.30
   2   6  12   52.57    2.50
   2   6  12   42.35    1.64
   2   6  13   53.52    1.85
  -2  -6  13   48.92    3.25
   2  -6 -13   48.54    2.74
  -2   6 -13   51.26    2.43
  -2  -6  13   52.41    1.87
  -2   6 -13   51.03    2.42
   2   6  13   54.03    2.74
   2   6  14   15.71    1.12
  -2  -6  14   13.29    2.33
   2  -6 -14   15.91    2.04
  -2   6 -14   15.65    1.63
  -2  -6  14   16.68    1.11
   2   6  14   19.41    2.05
  -2  -6  14   19.06    2.01
  -2   6 -14   13.32    1.60
  -2   6 -15   37.39    2.14
  -2  -6  15   41.79    1.66
   2  -6 -15   39.25    2.60
   2   6  15   39.39    1.64
  -2  -6  15   44.63    2.66
   2   6  15   42.39    2.63
  -2  -6  16   50.79    1.99
   2  -6 -16   50.36    2.96
   2   6  16   54.16    1.92
   2   6  16   42.80    3.29
   2   6  16   52.52    2.97
  -2  -6  16   52.51    3.00
  -2  -6  17   45.08    1.75
   2  -6 -17   35.29    2.72
   2   6  17   34.08    1.64
  -2  -6  17   43.76    3.00
   2   6  17   39.94    2.81
   2   6  17   29.92    3.05
   2   6  18    6.44    1.09
  -2  -6  18    4.62    1.15
  -2  -6  18    5.12    2.04
   2   6  18    6.85    2.04
   2   6  18    4.52    2.25
   2   6  19    2.09    1.10
  -2  -6  19    3.61    1.17
   2   6  19    0.43    1.93
  -2  -6  19    6.01    2.01
   2   6  19    1.52    2.11
  -2  -6  20   38.05    1.69
   2   6  20   39.08    1.63
   2   6  21   19.92    1.21
   2   6  22    4.65    0.92
   2   6  23   16.58    0.98
   2   6  24    2.30    0.64
  -2  -7 -24   11.30    0.80
  -2   7  24   11.42    0.80
  -2  -7 -23    1.74    0.81
  -2   7  23    0.75    0.80
  -2   7  22   14.99    1.09
  -2   7  21    5.36    1.05
  -2   7  20    5.77    1.13
  -2   7  19   14.02    1.29
  -2   7  18   20.26    1.37
  -2   7  18   14.67    2.25
   2  -7  18   16.11    2.21
  -2   7  18   15.65    2.90
  -2   7  17   52.27    1.94
  -2   7  17   51.67    3.05
   2  -7  17   47.02    2.98
  -2   7  16   29.98    1.50
  -2   7  16   30.34    2.50
   2  -7  16   34.08    2.58
   2  -7  16   29.22    1.51
   2   7 -16   27.64    2.08
   2   7 -16   32.33    2.28
  -2   7  15   31.65    1.55
   2   7 -15   32.82    2.33
   2  -7  15   33.77    1.54
   2   7 -15   26.37    2.17
   2  -7  15   32.57    2.47
  -2   7  15   33.89    2.47
  -2  -7 -15   30.94    2.25
  -2   7  14   70.29    2.39
  -2  -7 -14   71.59    3.18
   2   7 -14   71.25    3.30
   2  -7  14   76.84    3.34
  -2   7  14   71.25    3.24
   2   7 -14   70.78    3.19
   2  -7  14   77.05    2.42
   2  -7  13   78.99    2.55
   2   7 -13   81.62    3.26
  -2  -7 -13   80.54    3.29
   2  -7  13   80.45    3.84
  -2   7  13   78.19    2.53
   2  -7  13   84.50    3.38
   2   7 -12   45.21    2.36
   2  -7  12   45.68    1.69
  -2  -7 -12   44.92    2.41
   2  -7  12   46.18    2.99
  -2   7  12   43.70    1.67
   2  -7  12   51.04    2.55
   2   7 -11  322.47    9.24
   2  -7  11  321.94    8.58
  -2  -7 -11  313.67    9.18
   2  -7  11  332.15    9.74
  -2   7  11  299.72    8.57
   2  -7  11  317.32    9.21
   2  -7  10   64.16    2.02
   2   7 -10   60.79    2.69
   2  -7  10   58.05    3.22
  -2  -7 -10   62.06    2.68
   2  -7  10   65.96    2.66
  -2   7  10   62.54    2.03
  -2  -7  -9  355.04    9.99
   2  -7   9  338.72    9.93
   2   7  -9  356.96   10.02
   2  -7   9  349.26   10.40
  -2  -7  -8   31.42    1.86
   2  -7   8   31.07    1.75
   2   7  -8   32.75    1.79
   2  -7   8   32.70    2.31
  -2  -7  -7   11.52    1.42
   2  -7   7   12.24    1.27
   2   7  -7   11.52    1.39
   2  -7   7   11.40    1.94
  -2  -7  -6    0.70    1.29
   2  -7   6    0.47    1.03
   2   7  -6    1.91    1.17
  -2  -7  -5   -0.01    1.22
   2  -7   5    1.01    0.97
   2   7  -5    2.62    1.18
  -2  -7  -4   88.84    3.09
   2  -7   4   89.59    2.80
   2  -7   3  752.56   20.14
  -2   7   3  755.32   20.53
   2  -7   2  203.47    5.74
  -2   7   2  249.58    6.31
  -2   7   1  230.18    6.62
  -2   7   0  146.03    4.53
   2   7   0  157.44    4.62
  -2   7  -1  230.29    6.52
   2   7   1  232.50    6.69
   2  -7  -2  245.81    6.57
   2   7   2  234.16    6.68
   2  -7  -3  727.12   20.22
   2   7   3  749.09   19.98
   2   7   3  767.49   20.37
   2   7   4   91.49    2.83
   2  -7  -4   97.81    3.28
   2   7   5    1.95    0.96
   2  -7  -5    1.18    1.36
   2  -7  -6    0.76    1.42
  -2   7  -6    1.67    1.18
   2   7   6    0.44    1.05
   2  -7  -7   11.90    1.64
  -2   7  -7   13.52    1.36
   2   7   7   10.80    1.96
   2   7   7   12.37    1.25
   2  -7  -8   28.50    1.93
  -2   7  -8   31.43    1.81
   2   7   8   29.72    1.70
   2  -7  -9  318.40    9.73
  -2  -7   9  323.96   10.15
  -2   7  -9  353.70    9.71
   2   7   9  348.49    9.67
  -2   7 -10   60.49    2.55
  -2  -7  10   66.75    3.34
   2   7  10   64.97    2.60
  -2  -7  11  315.89    8.65
   2  -7 -11  313.11    9.36
  -2  -7  11  316.17    9.88
  -2   7 -11  326.50    9.27
   2   7  11  313.07    8.63
   2   7  11  322.56    9.28
  -2  -7  12   43.77    1.66
  -2   7 -12   43.77    2.26
   2  -7 -12   43.69    2.50
  -2  -7  12   45.96    3.17
   2   7  12   45.62    1.62
   2   7  12   45.07    2.44
  -2  -7  13   78.03    2.51
  -2   7 -13   77.97    3.17
  -2  -7  13   78.30    3.96
   2  -7 -13   73.36    3.40
   2   7  13   78.72    2.49
   2   7  13   79.50    3.32
   2   7  14   71.84    2.35
  -2   7 -14   70.54    2.98
   2   7  14   68.82    3.77
  -2  -7  14   75.22    2.41
  -2   7 -14   70.98    3.02
   2  -7 -14   68.50    3.32
   2   7  14   82.34    3.33
  -2  -7  14   74.05    3.28
  -2  -7  14   69.63    3.84
  -2   7 -15   29.86    2.05
  -2  -7  15   35.97    1.57
   2  -7 -15   32.46    2.51
   2   7  15   30.70    1.46
   2   7  15   25.57    2.84
  -2  -7  15   35.64    2.61
   2   7  15   33.90    2.48
  -2  -7  16   30.03    1.53
   2  -7 -16   30.20    2.55
   2   7  16   29.76    1.45
   2   7  16   28.47    2.98
  -2  -7  16   32.59    2.59
   2   7  16   28.95    2.46
  -2  -7  17   52.19    1.97
   2  -7 -17   40.28    2.92
   2   7  17   42.93    1.86
   2   7  17   46.12    2.89
  -2  -7  17   57.13    3.16
   2   7  17   39.11    3.21
  -2  -7  18   18.91    1.36
   2   7  18   17.37    1.29
  -2  -7  18   18.14    2.32
   2   7  18   18.39    2.27
   2   7  18   16.14    2.51
   2   7  19   14.77    1.19
  -2  -7  19   14.55    1.33
   2   7  20    5.74    1.02
   2   7  21    6.72    0.97
   2   7  22   14.47    0.99
   2   7  23    2.15    0.76
   2   7  24    9.44    0.70
  -2  -8 -24    2.80    0.63
  -2   8  24    3.06    0.63
  -2  -8 -23    5.74    0.82
  -2   8  23    3.69    0.80
  -2  -8 -22    2.94    0.94
  -2   8  22    4.40    0.90
  -2   8  21    4.82    0.97
  -2   8  20   10.82    1.16
  -2   8  19    3.42    1.12
  -2   8  18    6.65    1.19
  -2   8  18    6.43    1.94
   2  -8  18    5.15    1.95
  -2   8  18    5.74    2.56
  -2   8  17   12.50    1.21
   2  -8  17   14.65    2.17
  -2   8  17   15.03    2.12
   2   8 -17   13.10    1.71
  -2   8  17   16.00    2.79
  -2   8  16   74.20    2.44
   2  -8  16   77.20    3.50
  -2   8  16   71.42    3.49
   2  -8  16   72.92    2.45
   2   8 -16   69.75    3.19
   2   8 -16   65.86    3.26
  -2   8  16   60.20    4.04
  -2   8  15   43.55    1.79
  -2  -8 -15   43.89    2.49
   2   8 -15   40.52    2.61
   2  -8  15   49.57    2.74
  -2   8  15   46.60    2.69
   2  -8  15   41.54    1.79
   2   8 -15   41.87    2.41
   2  -8  14   20.43    1.26
   2   8 -14   20.74    1.94
  -2  -8 -14   20.32    1.97
   2  -8  14   21.07    2.60
  -2   8  14   20.71    1.27
   2  -8  14   21.84    2.11
  -2   8  14   21.14    1.97
   2  -8  13   70.84    2.35
   2   8 -13   64.86    3.00
  -2  -8 -13   72.07    3.11
   2  -8  13   72.58    3.70
  -2   8  13   65.42    2.31
  -2   8  13   73.23    3.10
   2  -8  13   77.09    3.16
   2  -8  12   20.77    1.18
   2   8 -12   19.24    1.85
  -2  -8 -12   20.72    1.90
   2  -8  12   22.41    2.46
  -2   8  12   20.93    1.18
   2  -8  12   19.25    1.85
   2  -8  11   38.81    1.52
   2   8 -11   40.70    2.19
  -2  -8 -11   42.70    2.30
   2  -8  11   38.99    2.83
  -2   8  11   37.18    1.51
   2  -8  11   41.32    2.24
   2  -8  10   84.39    3.86
   2   8 -10   88.80    3.31
  -2  -8 -10   83.81    3.28
   2  -8  10   83.80    2.61
   2  -8  10   92.08    3.24
  -2  -8  -9    5.77    1.54
   2  -8   9    4.41    1.37
   2  -8   9    4.55    1.99
   2   8  -9    5.49    1.46
  -2  -8  -8    9.67    1.47
   2  -8   8    9.03    1.28
   2  -8   8    8.85    2.03
   2   8  -8    9.25    1.52
  -2  -8  -7   -0.54    1.35
   2  -8   7    0.28    1.10
   2  -8   7    0.42    1.79
   2   8  -7    0.20    1.29
  -2  -8  -6    1.46    1.36
   2  -8   6    3.21    1.08
   2   8  -6    2.18    1.19
  -2  -8  -5   17.04    1.57
   2  -8   5   20.21    1.16
   2   8  -5   21.38    1.49
   2  -8   4   33.75    1.33
  -2   8   4   32.24    2.12
   2  -8   3   24.24    1.02
  -2   8   3   22.69    1.90
   2  -8   2   41.43    1.33
  -2   8   2   52.94    2.22
  -2   8   1    0.76    1.39
   2   8   0    1.54    1.44
  -2   8   0    1.42    1.25
  -2   8  -1    1.17    1.10
   2   8   1    0.50    1.49
   2   8   2   39.74    1.23
   2   8   2   41.92    2.09
   2  -8  -3   23.52    1.66
   2   8   3   24.52    1.01
   2   8   3   24.49    1.93
   2  -8  -4   30.37    1.81
   2   8   4   33.20    1.31
   2   8   4   32.21    2.11
   2   8   5   19.37    1.15
   2  -8  -5   18.07    1.62
   2  -8  -6    2.33    1.48
   2   8   6    1.93    1.03
  -2   8  -6    2.26    1.28
   2  -8  -7   -1.39    1.53
  -2   8  -7   -0.37    1.20
   2   8   7   -0.72    1.16
   2  -8  -8    9.46    1.68
  -2   8  -8   10.39    1.43
  -2  -8   8   11.06    2.08
   2   8   8   10.64    2.08
   2   8   8   11.14    1.36
   2  -8  -9    4.20    1.70
  -2   8  -9    5.31    1.31
  -2  -8   9    7.15    2.09
   2   8   9    5.36    2.13
   2   8   9    6.13    1.44
  -2  -8  10   86.32    2.63
   2   8  10   89.02    3.91
  -2   8 -10   88.75    3.26
  -2  -8  10   84.27    3.87
   2  -8 -10   85.34    3.41
   2   8  10   84.82    2.60
   2   8  10   94.74    3.28
  -2  -8  11   39.56    1.55
   2   8  11   42.22    2.90
  -2   8 -11   42.87    2.13
  -2  -8  11   36.80    3.02
   2  -8 -11   37.82    2.37
   2   8  11   39.03    1.51
   2   8  11   42.51    2.21
  -2   8 -12   22.13    1.76
  -2  -8  12   20.07    1.17
   2   8  12   20.53    2.49
  -2  -8  12   20.50    2.60
   2  -8 -12   21.62    2.08
   2   8  12   18.48    1.13
   2   8  12   23.52    1.85
  -2  -8  13   65.41    2.30
  -2   8 -13   70.50    2.96
   2   8  13   72.29    3.75
  -2  -8  13   66.55    3.78
   2  -8 -13   66.86    3.27
   2   8  13   70.36    2.27
   2   8  13   77.61    3.13
  -2  -8  13   70.61    3.13
   2   8  14   21.64    1.23
  -2   8 -14   19.93    1.84
   2   8  14   21.71    2.67
  -2   8 -14   19.73    1.77
  -2  -8  14   20.57    1.32
   2  -8 -14   20.95    2.24
  -2  -8  14   22.65    2.07
   2   8  14   21.23    2.02
  -2  -8  14   19.19    2.59
  -2  -8  15   41.06    3.34
  -2   8 -15   40.04    2.32
  -2  -8  15   44.46    1.81
   2  -8 -15   40.95    2.80
   2   8  15   43.62    1.71
   2   8  15   43.97    3.27
  -2  -8  15   49.54    2.79
   2   8  15   49.85    2.74
  -2   8 -16   60.94    2.93
  -2  -8  16   72.03    2.44
   2  -8 -16   68.25    3.46
   2   8  16   70.24    2.38
   2   8  16   62.33    3.85
  -2  -8  16   75.66    3.49
   2   8  16   73.38    3.37
  -2  -8  17   15.54    1.31
   2  -8 -17    9.68    2.08
   2   8  17   13.30    1.16
  -2  -8  17   16.34    2.17
   2   8  17   14.22    2.09
   2   8  17   15.28    2.53
   2   8  18    4.93    1.07
  -2  -8  18    7.46    1.97
   2   8  18    6.82    1.91
   2   8  18    2.62    2.21
   2   8  19    2.89    0.98
   2   8  20    9.34    1.03
   2   8  21    5.84    0.96
   2   8  22    2.75    0.83
   2   8  23    4.75    0.75
   2   8  24    1.95    0.58
  -2  -9 -24    4.33    0.59
  -2   9  24    3.06    0.60
  -2  -9 -23    1.31    0.74
  -2   9  23    1.32    0.73
  -2  -9 -22    2.31    0.88
  -2   9  22    1.99    0.84
  -2  -9 -21    2.37    1.04
  -2   9  21    2.23    0.95
  -2   9  20    1.95    0.96
  -2  -9 -20    1.29    1.10
  -2   9  19    4.47    1.12
   2  -9  18   12.78    2.06
  -2   9  18   15.83    2.06
  -2   9  18   16.18    1.33
  -2   9  18   13.02    2.68
   2   9 -17   36.80    2.52
   2  -9  17   40.53    2.80
  -2   9  17   44.59    2.82
  -2   9  17   44.88    1.85
  -2   9  17   41.01    3.50
  -2   9  16   24.55    3.07
   2   9 -16   25.20    2.25
  -2   9  16   27.38    1.49
  -2   9  16   26.41    2.35
   2  -9  16   26.07    2.37
   2   9 -16   26.33    2.21
  -2   9  15   20.73    1.29
   2   9 -15   18.41    2.15
  -2   9  15   16.58    2.77
   2   9 -15   17.78    2.02
  -2   9  15   22.12    2.22
   2  -9  15   18.44    2.15
  -2  -9 -15   17.84    2.02
   2  -9  14   34.85    2.98
  -2  -9 -14   35.14    2.31
   2   9 -14   32.40    2.32
   2  -9  14   39.46    2.39
  -2   9  14   34.18    2.32
  -2   9  14   34.56    1.52
   2  -9  13   37.24    2.95
  -2  -9 -13   46.72    2.47
   2   9 -13   34.40    2.30
   2  -9  13   46.42    2.44
  -2   9  13   36.44    2.29
  -2   9  13   33.51    1.54
   2  -9  12  113.23    4.67
  -2  -9 -12  107.61    4.01
   2   9 -12  105.68    4.04
   2  -9  12  110.71    3.94
  -2   9  12  110.79    3.93
  -2   9  12  105.17    3.24
   2  -9  11  227.23    7.45
  -2  -9 -11  240.00    6.94
   2   9 -11  224.52    6.90
  -2   9  11  202.10    6.15
   2  -9  11  261.11    6.90
  -2  -9 -10  151.26    5.03
   2   9 -10  154.36    5.08
   2  -9  10  153.13    5.56
   2  -9  10  152.49    4.90
  -2  -9  -9  275.65    8.25
   2  -9   9  270.54    8.62
   2   9  -9  288.71    8.26
   2  -9   9  276.22    8.07
  -2  -9  -8    5.23    1.49
   2   9  -8    5.57    1.38
   2  -9   8    7.22    1.91
   2  -9   8    6.83    1.24
  -2  -9  -7   67.32    2.73
   2   9  -7   70.50    2.73
   2  -9   7   66.34    2.45
   2  -9   6   54.39    2.01
   2   9  -6   52.94    2.31
  -2   9   6   52.50    2.94
   2  -9   5  145.29    4.18
   2   9  -5  142.96    4.52
  -2   9   5  142.33    4.87
   2  -9   4  275.95    7.98
  -2   9   4  356.76    8.76
   2  -9   3  243.39    6.64
  -2   9   3  247.44    7.25
  -2   9   2  411.92   11.00
  -2   9   2  424.62   11.62
  -2   9   1   17.01    1.54
   2   9   0   57.80    2.62
  -2   9   0   53.75    2.51
   2   9   1   16.06    1.71
   2   9   2  370.08   10.51
   2   9   3  239.80    6.55
   2   9   3  246.93    7.18
   2   9   4  252.06    7.41
   2   9   4  257.83    7.98
   2   9   5  144.41    4.17
   2  -9  -5  140.05    4.56
   2   9   5  145.75    4.81
   2  -9  -6   45.90    2.39
   2   9   6   43.86    1.77
   2  -9  -7   65.85    2.79
  -2   9  -7   70.23    2.71
   2   9   7   67.21    2.39
  -2  -9   7   63.52    2.19
   2  -9  -8    6.29    1.64
   2   9   8    6.37    1.20
  -2   9  -8    4.47    1.37
  -2  -9   8    6.10    2.09
   2  -9  -9  270.93    8.39
   2   9   9  295.17    8.18
  -2  -9   9  272.52    8.83
  -2   9  -9  275.77    8.24
   2   9   9  285.11    8.82
  -2   9 -10  160.32    4.96
  -2  -9  10  152.01    5.58
   2  -9 -10  148.30    5.11
   2   9  10  157.84    5.62
  -2  -9  10  151.58    4.32
   2   9  10  152.63    4.86
   2   9  10  148.86    4.30
  -2  -9  11  205.04    7.77
  -2   9 -11  242.55    7.11
   2  -9 -11  221.47    7.27
   2   9  11  252.23    7.82
  -2  -9  11  222.35    6.42
   2   9  11  255.88    7.12
  -2  -9  11  232.54    7.03
   2   9  11  231.09    6.40
  -2  -9  12  104.15    4.80
   2  -9 -12  105.79    4.17
   2   9  12  110.37    4.65
  -2  -9  12  111.18    3.28
  -2   9 -12  112.93    3.97
   2   9  12  107.00    3.93
  -2  -9  12  109.22    3.96
   2   9  12  107.16    3.24
  -2  -9  13   34.42    3.12
   2  -9 -13   37.36    2.60
   2   9  13   40.63    3.12
  -2  -9  13   32.74    1.65
  -2   9 -13   39.32    2.32
   2   9  13   46.98    2.42
  -2  -9  13   36.16    2.35
   2   9  13   46.18    1.60
  -2  -9  14   30.81    3.11
   2  -9 -14   33.36    2.56
   2   9  14   32.20    2.87
  -2  -9  14   32.44    1.53
  -2   9 -14   32.30    2.14
  -2  -9  14   37.13    2.38
   2   9  14   33.17    2.22
   2   9  14   33.92    1.44
  -2  -9  15   16.58    2.68
  -2  -9  15   20.39    1.38
  -2   9 -15   17.79    1.79
   2  -9 -15   19.27    2.28
   2   9  15   18.65    1.27
   2   9  15   16.92    2.67
   2   9  15   23.06    2.12
  -2  -9  15   20.26    2.25
  -2   9 -16   26.50    1.95
   2  -9 -16   27.80    2.53
  -2  -9  16   31.29    2.49
   2   9  16   26.06    2.30
   2   9  16   26.63    1.40
   2   9  16   28.37    2.85
   2  -9 -17   37.98    2.73
   2   9  17   37.57    1.66
  -2  -9  17   46.44    2.85
   2   9  17   39.12    2.68
   2   9  17   35.97    3.16
   2   9  18   14.17    1.19
  -2  -9  18   14.15    2.05
   2   9  18   13.43    2.04
   2   9  18    9.41    2.40
   2   9  19    3.00    1.03
   2   9  20    1.61    0.92
   2   9  21    4.02    0.89
   2   9  22    2.55    0.77
   2   9  23    1.96    0.67
  -2  10  24    7.11    0.60
  -2 -10 -23    2.56    0.72
  -2  10  23    1.28    0.69
  -2 -10 -22    6.99    0.92
  -2  10  22    6.10    0.87
  -2 -10 -21   11.68    1.11
  -2  10  21   11.95    1.01
  -2 -10 -20    7.84    1.17
  -2  10  20    7.44    1.05
  -2 -10 -19    9.02    1.26
  -2  10  19   12.81    1.17
  -2  10  18   14.04    1.20
   2  10 -17   17.26    1.97
   2 -10  17   17.98    2.14
  -2  10  17   22.09    2.18
  -2  10  17   22.55    1.37
  -2  10  17   16.34    2.84
  -2  10  16   25.30    3.02
   2  10 -16   25.68    2.28
  -2  10  16   28.62    1.46
   2 -10  16   30.58    2.37
  -2  10  16   26.36    2.27
   2  10 -16   24.01    2.13
  -2  10  15   18.88    1.27
   2  10 -15   14.52    2.02
  -2  10  15   14.75    2.84
   2  10 -15   17.88    2.04
   2 -10  15   14.86    2.62
   2 -10  15   23.45    2.18
  -2  10  15   22.25    2.14
  -2  10  14   21.96    2.03
   2 -10  14   21.98    1.98
  -2  10  14   19.91    2.79
   2  10 -14   18.73    2.01
  -2 -10 -14   22.67    2.09
   2 -10  14   20.07    2.64
  -2  10  14   18.77    1.29
  -2  10  13   13.25    1.76
  -2  10  13   12.70    2.58
  -2 -10 -13   17.23    1.95
   2  10 -13   13.72    1.78
   2 -10  13   12.45    2.37
  -2  10  13   11.93    1.16
   2 -10  12   84.10    3.19
  -2  10  12   80.82    3.15
  -2 -10 -12   79.13    3.32
   2  10 -12   73.73    3.31
   2 -10  12   77.37    3.99
  -2  10  12   76.75    2.50
   2 -10  11   20.75    1.81
  -2  10  11   10.84    1.58
  -2 -10 -11   24.51    2.06
   2  10 -11    9.72    1.74
  -2  10  11   12.10    1.07
   2 -10  11   11.52    2.52
  -2  10  10  175.46    5.43
   2 -10  10  183.23    5.48
   2  10 -10  175.17    5.69
   2 -10  10  166.56    6.18
  -2 -10 -10  171.55    5.65
  -2  10   9   18.43    2.46
   2 -10   9   21.79    1.54
   2 -10   9   18.19    2.25
   2  10  -9   18.35    1.74
  -2 -10  -9   18.12    1.81
  -2  10   8   10.33    2.25
  -2 -10  -8    7.82    1.63
   2 -10   8    7.35    1.21
   2 -10   8   14.14    2.15
   2  10  -8   12.47    1.61
   2 -10   7    5.23    1.05
   2  10  -7    4.62    1.43
  -2 -10  -7    3.19    0.79
  -2  10   6   80.76    3.59
   2 -10   6   81.04    2.52
   2  10  -6   87.31    2.95
   2  10  -5   37.31    1.96
  -2  10   5   33.55    2.39
   2 -10   5   35.43    1.41
  -2  10   4   44.76    2.45
   2 -10   4   34.22    1.33
  -2  10   3   11.90    1.75
  -2  10   3   12.27    0.63
  -2  10   2   20.63    1.83
  -2  10   1   19.79    1.66
  -2  10   0    2.52    1.31
   2  10   1   20.81    1.79
   2  10   2   17.05    1.78
   2  10   3   12.45    1.78
  -2 -10   3   10.79    0.57
   2  10   4   28.61    2.21
   2  10   4   29.78    1.22
  -2 -10   4   34.56    1.36
   2 -10  -5   32.91    2.06
   2  10   5   36.77    2.35
   2  10   5   33.88    1.36
   2 -10  -6   97.35    3.47
  -2 -10   6   86.53    2.48
   2 -10  -7    3.32    1.66
  -2  10  -7    4.97    1.33
   2  10   7    3.82    1.04
  -2 -10   7    5.67    0.99
   2 -10  -8   12.05    1.71
   2  10   8    9.95    1.22
  -2 -10   8   11.58    2.26
  -2  10  -8   12.20    1.50
   2 -10  -9   19.90    2.01
  -2 -10   9   19.81    2.45
  -2  10  -9   19.26    1.73
   2  10   9   21.29    1.50
   2  10   9   18.28    2.29
   2  10  10  172.87    6.10
  -2  10 -10  176.31    5.56
  -2 -10  10  174.22    6.22
   2 -10 -10  172.87    5.71
   2  10  10  177.74    5.37
  -2 -10  10  182.40    5.39
   2  10  10  165.67    4.84
   2  10  11   20.07    2.64
  -2  10 -11   17.35    1.76
  -2 -10  11    7.16    2.50
   2 -10 -11   12.57    2.07
   2  10  11   33.51    1.91
  -2 -10  11   12.09    1.70
   2  10  11   24.88    1.16
   2  10  12   79.53    3.87
  -2 -10  12   76.11    4.13
  -2  10 -12   80.52    3.22
   2 -10 -12   75.81    3.43
   2  10  12   72.48    2.42
   2  10  12   77.52    3.08
  -2 -10  12   78.63    3.10
  -2 -10  13   11.57    1.78
   2  10  13   20.27    1.88
   2  10  13   17.25    2.56
  -2  10 -13   14.99    1.81
   2 -10 -13   12.39    2.07
  -2 -10  13   12.24    2.58
   2  10  13   16.30    1.14
   2  10  14   21.14    1.98
  -2 -10  14   23.23    2.06
   2  10  14   20.11    2.69
  -2  10 -14   20.29    1.93
   2 -10 -14   18.97    2.21
  -2 -10  14   18.01    2.70
   2  10  14   19.90    1.23
   2  10  15   19.07    2.06
  -2 -10  15   19.49    2.12
   2  10  15   16.57    2.59
  -2  10 -15   18.79    1.91
   2 -10 -15   18.64    2.31
  -2 -10  15   16.35    2.87
   2  10  15   19.62    1.26
   2  10  16   27.16    2.24
  -2 -10  16   28.26    2.34
  -2  10 -16   21.83    1.94
   2  10  16   26.50    1.39
   2 -10 -16   22.77    2.40
   2  10  16   23.42    2.74
   2  10  17   20.73    1.27
  -2 -10  17   21.96    2.17
   2  10  17   17.47    2.09
   2  10  17   17.24    2.59
   2  10  18   12.25    1.12
   2  10  19    9.22    1.09
   2  10  20    7.02    0.94
   2  10  21   11.89    0.94
   2  10  22    5.83    0.77
   2  10  23    2.15    0.63
  -2  11  23   19.69    0.93
  -2 -11 -23   22.50    1.00
  -2  11  22    2.08    0.77
  -2 -11 -22    2.46    0.83
  -2  11  21   28.96    1.32
  -2 -11 -21   29.71    1.39
  -2  11  20   20.91    1.22
  -2 -11 -20   19.68    1.33
  -2  11  19    6.85    1.08
  -2 -11 -19    7.52    1.21
  -2  11  18   24.53    1.42
  -2 -11 -18   25.57    1.52
  -2  11  17   42.29    1.76
  -2 -11 -17   36.87    1.84
  -2  11  17   38.15    3.34
  -2  11  16   22.09    2.10
  -2  11  16   21.90    1.37
  -2  11  16   19.29    2.92
   2  11 -16   20.65    2.03
   2  11 -15   90.94    3.82
  -2  11  15   98.54    3.82
  -2  11  15   93.38    2.95
  -2  11  15   87.72    4.68
   2 -11  15   90.15    4.41
   2  11 -14   34.92    2.35
  -2  11  14   32.20    2.22
   2 -11  14   35.77    2.28
  -2  11  14   32.88    1.55
  -2  11  14   34.86    3.22
   2 -11  14   33.66    2.99
   2  11 -13   19.85    2.06
   2 -11  13   25.10    2.69
  -2  11  13   21.04    1.32
   2 -11  13   24.43    1.95
  -2  11  13   21.34    1.90
   2  11 -12  112.72    4.16
  -2  11  12  102.52    3.27
  -2  11  12  111.41    3.92
   2 -11  12  115.90    3.97
   2 -11  12  109.89    4.76
  -2  11  11   33.81    1.51
   2  11 -11   31.47    2.25
   2 -11  11   36.54    3.13
  -2  11  11   34.09    2.08
  -2  11  10  220.28    7.68
  -2  11  10  228.00    6.73
   2 -11  10  231.61    6.76
   2 -11  10  215.09    7.55
   2  11 -10  221.03    7.05
  -2 -11  -9   34.81    1.48
  -2  11   9   31.15    2.82
  -2  11   9   35.33    1.80
   2 -11   9   32.89    1.81
   2 -11   9   34.63    2.64
   2  11  -9   33.84    2.10
  -2 -11  -8   14.51    0.97
  -2  11   8   14.52    2.28
   2 -11   8   15.93    1.27
  -2  11   8   15.42    1.26
   2  11  -8   14.53    1.67
   2 -11   8   17.28    2.26
  -2 -11  -7   53.18    1.82
  -2  11   7   54.11    2.98
  -2  11   7   54.22    2.01
   2 -11   7   53.87    2.01
   2  11  -7   54.40    2.46
  -2 -11  -6  106.04    3.09
  -2  11   6  108.86    4.19
  -2  11   6  100.84    3.22
   2 -11   6  107.72    3.23
   2  11  -6  111.01    3.79
  -2 -11  -5  246.89    6.78
   2  11  -5  261.92    7.34
  -2  11   5  252.96    7.64
  -2  11   5  244.68    6.84
   2 -11   5  245.98    6.84
  -2  11   4  131.24    4.45
  -2  11   4  121.83    3.45
  -2  11   3  303.08    8.89
  -2  11   2  140.75    4.64
  -2  11   1   24.02    1.78
  -2  11   0   81.35    3.04
   2  11   1   22.69    1.84
   2  11   2  126.32    4.34
   2  11   3  307.07    9.02
   2  11   4  112.59    3.89
   2  11   4   98.48    2.85
  -2 -11   5  252.74    6.76
   2  11   5  235.56    6.74
   2  11   5  258.14    7.56
  -2 -11   5  242.61    6.74
  -2 -11   6  108.36    3.19
  -2 -11   6  105.83    3.27
   2  11   6  106.74    3.27
   2  11   6  111.91    4.18
   2 -11  -7   54.33    2.66
   2  11   7   54.50    2.03
  -2 -11   7   54.97    1.91
  -2 -11   7   53.91    2.04
  -2  11  -7   56.27    2.47
   2 -11  -8   16.24    1.91
  -2 -11   8   13.99    1.23
   2  11   8   15.43    1.29
  -2 -11   8   14.86    1.26
  -2 -11   8   15.60    2.37
  -2  11  -8   14.50    1.59
   2 -11  -9   35.15    2.32
  -2  11  -9   32.88    2.11
  -2 -11   9   33.56    2.75
   2  11   9   35.21    1.81
  -2 -11   9   35.05    1.82
   2  11  10  224.82    7.35
  -2 -11  10  228.86    6.55
   2  11  10  222.34    6.53
   2 -11 -10  216.65    6.95
  -2  11 -10  225.22    6.80
  -2 -11  10  227.26    7.51
   2  11  10  206.86    6.02
   2  11  11   47.50    3.21
  -2 -11  11   32.90    2.20
   2  11  11   58.46    2.40
   2 -11 -11   32.37    2.61
  -2 -11  11   24.21    3.00
  -2  11 -11   38.76    2.35
   2  11  11   45.43    1.63
   2  11  12  114.32    4.74
   2  11  12  110.94    3.93
  -2 -11  12  116.65    3.97
   2 -11 -12  107.87    4.26
   2  11  12  106.14    3.26
  -2 -11  12  104.10    4.94
  -2  11 -12  105.12    4.07
  -2 -11  13   19.13    2.90
   2 -11 -13   18.94    2.21
   2  11  13   22.60    2.75
  -2 -11  13   17.82    1.87
   2  11  13   24.86    1.96
  -2  11 -13   24.66    1.91
   2  11  13   23.24    1.26
  -2 -11  14   32.48    3.28
   2 -11 -14   36.09    2.66
   2  11  14   31.56    3.01
  -2 -11  14   36.32    2.26
   2  11  14   34.45    2.26
  -2  11 -14   33.53    2.26
   2  11  14   35.25    1.49
  -2 -11  15   88.98    4.59
   2 -11 -15   90.13    4.02
   2  11  15   86.24    4.51
   2  11  15   98.02    3.80
  -2  11 -15   86.17    3.68
   2  11  15   93.06    2.89
  -2 -11  16   20.12    2.95
   2 -11 -16   21.15    2.37
  -2  11 -16   19.82    1.89
   2  11  16   24.34    2.87
   2  11  16   18.74    2.06
   2  11  16   24.22    1.30
   2  11  17   39.30    1.61
   2  11  17   30.34    3.02
   2  11  18   24.61    1.31
   2  11  19    6.90    1.01
   2  11  20   18.76    1.13
   2  11  21   27.32    1.21
   2  11  22    2.59    0.69
   2  11  23   16.56    0.77
  -2 -12 -23    4.44    0.63
  -2  12  23    2.68    0.58
  -2 -12 -22   14.40    0.97
  -2  12  22   15.68    0.91
  -2 -12 -21   38.62    1.58
  -2  12  21   38.54    1.50
  -2  12  20    1.88    0.93
  -2 -12 -20    1.71    0.99
  -2  12  19   34.35    1.55
  -2 -12 -19   32.02    1.62
  -2  12  18   40.76    1.69
  -2 -12 -18   38.07    1.83
  -2  12  17   13.71    2.68
  -2 -12 -17   19.18    1.47
   2  12 -17   15.59    1.91
  -2  12  16   55.25    3.83
   2  12 -16   52.83    2.91
  -2  12  16   59.50    2.11
  -2 -12 -16   56.79    2.26
  -2  12  15    6.94    2.62
   2  12 -15    9.02    1.80
  -2 -12 -15    6.74    1.25
  -2  12  15    8.87    1.16
   2 -12  15   10.23    2.42
  -2  12  14   21.32    1.85
  -2  12  14   21.41    2.91
  -2 -12 -14   22.00    1.43
   2  12 -14   21.67    2.03
  -2  12  14   22.20    1.35
   2 -12  14   25.05    2.69
  -2  12  13    2.54    1.39
  -2 -12 -13    3.08    1.16
   2  12 -13    1.78    1.64
  -2  12  13    1.83    1.01
   2 -12  13    3.96    2.29
  -2  12  12   34.09    2.03
   2  12 -12   35.40    2.41
  -2 -12 -12   33.31    1.59
   2 -12  12   32.59    3.00
  -2  12  12   35.12    1.53
   2  12 -11   11.92    1.78
   2 -12  11   11.66    2.38
  -2  12  11   10.79    1.60
  -2  12  11    8.50    2.67
  -2 -12 -10  275.04    7.76
   2  12 -10  291.84    8.54
   2 -12  10  292.76    9.09
  -2  12  10  279.48    8.15
  -2  12  10  271.22    9.12
  -2 -12  -9   54.99    1.99
   2  12  -9   47.80    2.63
   2 -12   9   50.55    3.21
  -2  12   9   56.71    2.31
  -2  12   9   50.71    3.39
  -2 -12  -8  329.00    9.14
   2  12  -8  342.86    9.87
   2 -12   8  353.87   10.35
  -2  12   8  334.72    9.40
  -2  12   8  329.48   10.29
  -2  12   7   69.37    3.39
   2  12  -7   60.97    2.02
  -2 -12  -7   69.48    2.14
   2  12  -7   67.11    2.84
  -2  12   7   67.55    2.30
  -2  12   6   26.65    2.48
   2  12  -6   29.39    1.88
  -2  12   6   13.99    1.07
   2  12  -6   23.83    1.04
   2  12  -5    5.41    0.77
  -2 -12  -5    5.80    0.82
  -2  12   5    4.43    1.80
  -2 -12  -4  226.09    6.53
  -2  12   4  299.27    7.58
  -2 -12  -3  103.75    3.04
  -2  12   3  108.05    3.85
  -2  12   2   58.65    2.56
  -2 -12  -2   50.00    1.70
  -2  12   1   34.72    2.04
  -2  12   0    0.15    1.36
   2  12   1   32.19    2.05
  -2 -12   2   53.57    1.77
   2  12   2   53.34    2.69
  -2 -12   3  101.01    3.02
   2  12   3  112.44    3.88
   2  12   4  214.71    6.59
   2  12   4  222.36    7.43
   2  12   5    2.56    0.78
  -2 -12   5    5.57    0.91
   2  12   5    4.75    1.85
   2  12   6    1.37    0.90
   2  12   6    2.09    1.95
   2  12   7   69.29    3.32
   2  12   7   64.12    2.09
  -2  12  -7   61.07    2.81
   2  12   7   67.05    2.28
  -2 -12   7   71.36    2.28
   2  12   8  329.09    8.84
  -2 -12   8  309.14    9.01
   2  12   8  317.89    9.12
  -2  12  -8  350.64    9.61
  -2 -12   8  349.19   10.27
  -2 -12   9   56.09    3.37
  -2  12  -9   50.85    2.71
   2 -12  -9   53.03    2.92
   2  12  10  266.57    7.88
   2 -12 -10  268.24    8.41
   2  12  10  267.42    7.44
  -2 -12  10  285.46    9.03
  -2  12 -10  281.92    8.25
   2  12  11   21.63    2.69
   2  12  11   25.03    1.81
   2 -12 -11   12.28    2.21
   2  12  11   25.11    1.20
  -2 -12  11    6.41    2.58
  -2  12 -11   20.23    1.97
   2  12  12   33.76    2.90
   2  12  12   33.41    2.00
   2 -12 -12   32.99    2.52
   2  12  12   33.13    1.44
  -2 -12  12   33.14    3.17
  -2  12 -12   34.08    2.26
  -2 -12  13    4.48    2.64
   2 -12 -13    2.21    2.02
   2  12  13    4.10    2.40
   2  12  13    2.28    1.41
   2  12  13    3.50    0.93
  -2  12 -13    2.12    1.44
  -2 -12  14   21.39    3.02
   2 -12 -14   22.28    2.34
  -2  12 -14   22.60    1.99
   2  12  14   18.65    2.68
   2  12  14   21.30    1.26
   2  12  14   22.27    1.90
   2  12  15    7.85    2.45
  -2 -12  15    6.57    2.58
  -2  12 -15    7.15    1.66
   2  12  15    7.36    1.08
   2  12  16   53.96    3.61
  -2 -12  16   54.31    3.71
  -2  12 -16   48.52    2.70
   2  12  16   57.31    1.99
   2  12  17   20.26    2.67
   2  12  17   18.26    1.21
   2  12  18   37.20    1.59
   2  12  19   32.03    1.42
   2  12  20    1.74    0.84
   2  12  21   38.96    1.43
   2  12  22   13.32    0.79
  -2 -13 -22   13.99    0.89
  -2  13  22   10.86    0.79
  -2 -13 -21   10.55    0.97
  -2  13  21   10.87    0.89
  -2 -13 -20   36.19    1.57
  -2  13  20   37.36    1.47
  -2 -13 -19    7.07    1.16
  -2  13  19    7.68    1.06
  -2 -13 -18   24.65    1.52
  -2  13  18   29.33    1.47
  -2 -13 -17   38.12    1.88
  -2  13  17   44.17    1.77
  -2  13  16   23.25    2.93
  -2  13  16   26.18    1.48
  -2 -13 -16   26.33    1.60
   2  13 -16   24.39    2.17
  -2  13  15   31.32    3.20
  -2  13  15   34.87    1.58
   2 -13  15   31.31    3.07
  -2 -13 -15   35.48    1.73
   2  13 -15   32.65    2.39
  -2  13  14    8.77    1.15
   2 -13  14   10.01    2.58
  -2 -13 -14    9.69    1.27
   2  13 -14    7.27    1.82
  -2  13  13   19.27    1.31
   2 -13  13   24.12    2.73
  -2 -13 -13   23.00    1.43
   2  13 -13   20.08    2.11
  -2  13  12   35.82    1.56
  -2 -13 -12   34.45    1.68
   2 -13  12   37.06    3.09
   2  13 -12   34.95    2.34
  -2 -13 -11   68.34    2.38
   2 -13  11   65.23    3.75
   2  13 -11   63.34    3.05
  -2  13  11   63.51    3.87
  -2 -13 -10   11.85    1.12
   2  13 -10    9.75    1.68
   2 -13  10   11.99    2.39
  -2  13  10    8.40    2.41
  -2 -13  -9   78.65    2.44
   2  13  -9   81.17    3.28
   2 -13   9   80.75    3.84
  -2  13   9   70.57    2.27
  -2  13   9   75.72    3.87
  -2  13   8   97.88    4.28
   2  13  -8  105.60    3.80
   2 -13   8  103.86    4.44
  -2 -13  -8   95.93    3.01
  -2  13   8   96.68    2.90
   2  13  -8   99.63    2.90
  -2 -13  -7   93.42    2.74
   2  13  -7   91.01    3.47
   2  13  -7   84.84    2.66
  -2  13   7   91.53    4.01
  -2 -13  -6  291.71    7.90
  -2  13   6  296.43    8.89
   2  13  -6  277.66    7.85
   2  13  -6  305.42    8.59
   2  13  -5  117.05    3.38
  -2 -13  -5  114.97    3.41
  -2  13   5  121.39    4.39
   2  13  -4   45.92    1.62
  -2  13   4   50.90    2.64
  -2 -13  -4   46.23    1.61
  -2 -13  -3   89.20    2.66
  -2  13   3   86.64    3.50
  -2 -13  -2    2.93    0.79
  -2  13   2    2.47    1.54
  -2 -13  -1    7.02    0.78
  -2  13   1    8.47    1.59
  -2 -13   0    6.06    0.85
  -2 -13   1    7.19    0.84
  -2 -13   2    2.91    0.79
   2  13   2    3.24    1.66
  -2 -13   3   86.88    2.66
   2  13   3   93.06    3.56
   2  13   4   43.92    1.57
  -2 -13   4   45.00    1.64
   2  13   4   44.97    2.56
   2  13   5  119.87    3.47
  -2 -13   5  119.32    3.53
   2  13   5  123.93    4.46
   2  13   6  291.70    8.00
  -2 -13   6  291.62    8.07
   2  13   6  296.73    8.98
  -2 -13   7   90.46    2.84
   2  13   7   88.20    2.70
  -2  13  -7   91.98    3.47
   2  13   7   91.31    3.97
  -2 -13   8   95.09    3.17
   2  13   8  102.79    2.97
  -2  13  -8  104.78    3.79
   2  13   9   74.25    2.30
  -2 -13   9   70.64    3.93
  -2  13  -9   80.59    3.17
  -2 -13  10   10.09    2.46
  -2  13 -10   11.04    1.62
  -2  13 -11   67.99    3.04
   2  13  11   68.47    3.72
   2  13  11   66.13    2.17
  -2 -13  12   35.63    3.18
  -2  13 -12   33.61    2.30
   2  13  12   39.62    3.01
   2  13  12   32.14    1.46
   2  13  13   20.83    2.83
  -2 -13  13   19.77    2.87
  -2  13 -13   19.59    2.02
   2  13  13   24.34    1.26
   2  13  14   10.94    2.50
  -2 -13  14    6.74    2.60
  -2  13 -14   10.94    1.67
   2  13  14    8.12    1.06
   2  13  15   36.91    3.14
  -2 -13  15   33.35    3.30
  -2  13 -15   32.90    2.27
   2  13  15   38.07    1.54
   2  13  16   28.44    2.87
   2  13  16   25.60    1.36
  -2  13 -16   22.57    1.94
  -2 -13  16   23.98    3.00
   2  13  17   40.70    1.65
   2  13  18   25.80    1.31
   2  13  19    7.80    0.96
   2  13  20   34.65    1.36
   2  13  21    9.64    0.79
   2  13  22   11.47    0.66
  -2 -14 -22    8.43    0.76
  -2  14  22    8.33    0.66
  -2 -14 -21   26.01    1.20
  -2  14  21   22.96    1.07
  -2 -14 -20    0.51    0.90
  -2  14  20    2.32    0.84
  -2 -14 -19   57.60    2.20
  -2  14  19   62.41    2.06
  -2 -14 -18   22.68    1.39
  -2  14  18   19.00    1.27
  -2 -14 -17   20.42    1.48
  -2  14  17   25.39    1.38
  -2  14  16    9.99    2.57
  -2  14  16   14.24    1.22
  -2 -14 -16   15.13    1.37
   2  14 -16    9.59    1.78
  -2  14  15   20.61    2.93
  -2  14  15   26.90    1.45
   2 -14  15   23.31    2.83
  -2 -14 -15   23.85    1.52
   2  14 -15   20.65    2.14
  -2  14  14   10.34    1.17
   2 -14  14   10.37    2.54
  -2 -14 -14   11.37    1.29
   2  14 -14   10.52    1.90
  -2  14  13   29.77    1.49
  -2 -14 -13   29.38    1.57
   2 -14  13   28.13    2.80
   2  14 -13   27.31    2.31
  -2  14  12    3.36    2.58
  -2  14  12    0.45    1.06
  -2 -14 -12    1.25    1.14
   2 -14  12    2.57    2.40
   2  14 -12    0.69    1.67
  -2 -14 -11    0.88    1.05
   2 -14  11    2.85    2.18
  -2  14  11    2.59    2.38
   2  14 -11    0.04    1.57
  -2 -14 -10  152.04    4.53
   2  14 -10  162.77    5.42
   2 -14  10  148.73    5.89
  -2  14  10  158.11    6.00
  -2 -14  -9   11.19    1.15
   2 -14   9   11.37    2.33
   2  14  -9   11.14    1.84
  -2  14   9   10.74    0.86
  -2  14   9   10.10    2.46
  -2  14   8  262.77    8.41
   2 -14   8  274.54    8.56
   2  14  -8  255.06    7.94
  -2 -14  -8  256.90    7.14
  -2  14   8  253.65    7.06
   2  14  -8  254.59    7.05
  -2 -14  -7   13.71    1.01
   2  14  -7   14.04    1.73
   2  14  -7   12.03    0.92
  -2  14   7   15.75    2.24
  -2 -14  -6   26.05    1.42
   2  14  -6   27.18    1.34
   2  14  -5   28.18    1.20
  -2  14   5   25.15    2.20
  -2 -14  -5   25.25    1.25
   2  14  -4   77.59    2.22
  -2  14   4   91.28    3.47
   2  14  -3   25.79    1.20
  -2 -14  -3   26.19    1.17
  -2  14   3   24.07    2.03
  -2 -14  -2   68.20    2.23
  -2  14   2   77.98    3.12
  -2 -14  -1    2.62    0.85
  -2  14   1    4.96    1.54
  -2 -14   0  489.45   13.24
  -2 -14   1    3.26    0.85
   2  14   2   72.12    2.27
   2  14   2   68.07    3.16
  -2 -14   2   73.89    2.29
   2  14   3   28.84    2.24
  -2 -14   3   24.21    1.24
   2  14   3   25.78    1.20
   2  14   4   54.53    3.07
   2  14   4   49.29    2.12
   2  14   5   28.98    2.29
  -2 -14   5   26.60    1.35
   2  14   5   26.43    1.23
   2  14   6   11.14    2.18
   2  14   6   18.96    1.23
  -2 -14   7   14.18    1.19
   2  14   7   12.49    2.25
   2  14   7   12.62    0.98
  -2  14  -7   15.12    1.80
  -2 -14   8  244.96    7.24
   2  14   8  257.49    8.31
   2  14   8  261.76    7.07
  -2  14  -8  255.51    7.06
  -2  14  -8  262.33    7.93
   2  14   9   11.49    0.89
  -2  14  -9   12.63    1.70
  -2 -14   9    9.59    2.56
  -2 -14  10  155.59    6.12
  -2  14 -10  152.78    5.30
   2  14  11    3.26    0.90
  -2 -14  11   -0.97    2.41
  -2  14 -11    2.18    1.52
   2  14  12    1.13    0.86
  -2  14 -12    1.01    1.61
   2  14  12   -1.86    2.35
  -2 -14  12    0.21    2.50
   2  14  13   26.96    1.37
  -2  14 -13   26.73    2.16
   2  14  13   27.09    2.88
  -2 -14  13   26.75    3.15
   2  14  14   11.61    1.05
  -2  14 -14    8.32    1.66
   2  14  14   11.94    2.54
  -2 -14  14   10.97    2.79
   2  14  15   22.82    1.29
   2  14  15   25.22    2.85
  -2 -14  15   22.54    3.04
   2  14  16   13.23    1.10
   2  14  16   14.32    2.47
  -2 -14  16   15.03    2.74
   2  14  17   21.64    1.22
   2  14  18   20.24    1.15
   2  14  19   54.63    1.87
   2  14  20    0.37    0.71
   2  14  21   20.30    0.93
  -2 -15 -21    2.14    0.74
  -2  15  21    1.76    0.64
  -2 -15 -20    9.96    0.98
  -2  15  20    8.75    0.85
  -2  15  19   33.93    1.39
  -2 -15 -19   32.15    1.54
  -2  15  18   11.72    1.08
  -2 -15 -18   11.85    1.21
  -2  15  17   61.77    2.11
  -2 -15 -17   57.58    2.26
  -2  15  16   14.89    1.24
  -2 -15 -16   16.16    1.36
  -2  15  15   28.11    1.49
   2  15 -15   21.60    2.18
   2 -15  15   25.09    2.73
  -2 -15 -15   26.47    1.59
  -2  15  14   37.22    1.61
  -2 -15 -14   29.62    1.69
   2  15 -14   32.34    2.41
   2 -15  14   33.11    3.10
  -2  15  13    7.14    2.79
  -2  15  13   18.03    1.28
  -2 -15 -13   12.56    1.34
   2  15 -13   12.12    1.89
   2 -15  13   13.71    2.69
  -2  15  12    0.13    2.39
  -2  15  12    1.88    1.11
  -2 -15 -12    0.93    1.16
   2  15 -12    0.80    1.62
   2 -15  12    1.59    2.32
  -2 -15 -11   10.69    1.19
   2 -15  11   10.36    2.48
   2  15 -11   11.98    1.85
  -2  15  11    8.89    2.47
  -2  15  10   17.49    2.55
   2 -15  10   16.60    2.64
   2  15 -10   20.92    2.02
  -2 -15 -10   16.36    1.28
  -2 -15  -9   26.81    1.45
   2 -15   9   23.56    2.75
   2  15  -9   21.88    2.15
  -2  15   9   20.87    1.13
  -2  15   9   21.87    2.66
  -2  15   8   75.86    3.82
   2  15  -8   80.40    3.35
   2 -15   8   80.79    4.05
  -2 -15  -8   74.70    2.53
  -2  15   8   76.60    2.42
   2  15  -8   78.62    2.43
  -2 -15  -7   20.66    1.19
   2  15  -7   19.86    1.94
   2  15  -7   17.76    1.06
  -2  15   7   17.50    2.37
  -2 -15  -6  108.70    3.27
   2  15  -6  108.20    3.23
  -2  15   6  110.06    4.35
   2  15  -5   54.97    1.87
  -2  15   5   59.79    2.97
   2  15  -4   62.05    2.06
  -2  15   4   65.47    3.06
  -2 -15  -4   60.89    2.07
   2  15  -3    4.39    0.88
  -2  15   3    4.26    1.71
  -2 -15  -3    4.87    0.92
   2  15  -2   30.05    1.29
  -2  15   2   29.09    2.10
  -2 -15  -1    3.40    0.87
   2  15  -1    3.39    0.88
  -2 -15   0   29.35    1.37
   2  15   0   32.82    1.36
  -2 -15   1    3.12    0.87
  -2 -15   2   25.47    1.26
   2  15   2   25.45    1.22
  -2 -15   3    4.91    0.98
   2  15   3    5.27    1.79
   2  15   3    5.07    0.87
   2  15   4   61.53    2.09
  -2 -15   4   65.28    2.18
   2  15   4   65.12    3.09
   2  15   5   54.02    1.82
   2  15   5   53.45    2.91
  -2 -15   5   48.77    1.89
  -2  15  -6  113.16    4.16
   2  15   6  112.71    4.44
   2  15   6  110.19    3.33
  -2 -15   6  112.87    3.41
  -2 -15   7   21.51    1.36
   2  15   7   22.35    2.59
   2  15   7   20.64    1.18
  -2  15  -7   21.41    1.92
  -2 -15   8   74.06    2.66
   2  15   8   80.88    3.82
  -2  15  -8   78.80    3.31
  -2  15  -8   73.70    2.41
   2  15   8   81.66    2.43
   2  15   9   26.25    1.20
  -2 -15   9   25.17    2.87
  -2  15  -9   25.93    2.11
  -2  15  -9   23.70    1.19
  -2  15 -10   16.98    1.85
  -2 -15  10   17.54    2.82
   2  15  11   12.79    1.01
  -2  15 -11   10.94    1.82
  -2 -15  11   12.53    2.63
   2  15  12    1.79    0.93
  -2  15 -12    3.55    1.66
   2  15  12    2.27    2.35
  -2 -15  12    3.16    2.51
   2  15  13   14.04    1.14
  -2  15 -13    9.31    1.84
   2  15  13   10.90    2.57
  -2 -15  13    9.87    2.68
   2  15  14   35.44    1.53
  -2  15 -14   33.99    2.42
   2  15  14   36.22    3.09
  -2 -15  14   34.27    3.32
   2  15  15   27.47    1.33
  -2  15 -15   23.99    2.01
   2  15  15   26.59    2.85
  -2 -15  15   25.33    3.04
   2  15  16   13.72    1.09
   2  15  17   56.54    1.97
   2  15  18    9.27    0.93
   2  15  19   29.85    1.25
   2  15  20    6.96    0.72
   2  15  21    1.19    0.52
  -2 -16 -21    5.19    0.71
  -2  16  21    3.06    0.59
  -2 -16 -20    3.44    0.83
  -2  16  20    5.62    0.75
  -2  16  19   39.57    1.47
  -2 -16 -19   35.08    1.58
  -2  16  18   14.72    1.07
  -2 -16 -18   13.51    1.20
  -2  16  17   26.51    1.30
  -2 -16 -17   22.30    1.44
  -2  16  16    4.03    1.02
  -2 -16 -16    4.00    1.15
  -2  16  15   21.98    1.31
  -2 -16 -15   16.57    1.47
  -2  16  14   81.52    2.61
  -2 -16 -14   75.05    2.71
   2  16 -14   68.62    3.45
   2 -16  14   71.79    4.17
  -2  16  13   46.32    3.54
  -2  16  13   49.72    1.97
  -2 -16 -13   44.44    2.03
   2  16 -13   42.33    2.74
   2 -16  13   41.06    3.29
  -2 -16 -12   26.74    1.66
  -2  16  12   30.05    1.52
  -2  16  12   31.67    3.21
   2 -16  12   29.73    3.14
   2  16 -12   31.64    2.39
  -2  16  11   28.20    3.11
   2 -16  11   32.95    2.86
   2  16 -11   25.73    2.31
  -2 -16 -11   29.55    1.60
  -2 -16 -10    5.21    1.14
   2  16 -10    7.21    1.87
   2 -16  10    6.44    2.41
  -2  16  10    3.46    2.49
  -2  16  10    7.14    0.81
  -2 -16  -9   45.30    1.83
   2  16  -9   42.47    2.57
   2 -16   9   42.99    3.29
  -2  16   9   40.19    1.58
   2  16  -9   42.81    1.60
  -2  16   9   40.12    3.04
  -2  16   8   49.40    3.09
   2  16  -8   53.94    2.74
   2 -16   8   47.78    3.25
  -2 -16  -8   48.04    1.86
  -2  16   8   47.33    1.74
   2  16  -8   47.17    1.73
  -2  16   7   37.25    2.73
   2  16  -7   37.68    2.41
  -2 -16  -7   36.63    1.57
   2  16  -7   34.34    1.47
  -2  16   7   36.23    1.48
  -2  16   6   24.06    2.62
   2  16  -6   25.45    1.29
  -2  16   5   28.22    2.37
  -2 -16  -5   27.57    1.28
   2  16  -5   25.98    1.28
  -2  16   4   28.82    2.30
   2  16  -4   31.05    2.06
   2  16  -4   31.95    1.31
   2  16  -3   42.49    1.62
  -2  16   3   41.19    2.56
  -2 -16  -3   42.07    1.62
   2  16  -2  459.23   11.89
  -2  16   2  460.15   12.73
  -2 -16  -1  270.91    7.68
   2  16  -1  284.45    7.69
  -2 -16   0  962.40   26.42
   2  16   0 1008.58   26.42
  -2 -16   1  270.42    7.50
  -2 -16   2  444.10   11.62
   2  16   2  407.40   11.58
  -2 -16   3   38.93    1.62
   2  16   3   41.92    1.61
   2  16   4   24.60    2.33
   2  16   4   24.20    1.28
   2  16   5   32.15    2.49
  -2 -16   5   28.63    1.45
   2  16   5   28.03    1.34
   2  16   6    7.77    2.09
   2  16   6   10.04    1.11
  -2 -16   7   36.18    1.68
  -2  16  -7   35.42    1.49
   2  16   7   38.26    2.77
   2  16   7   35.01    1.53
  -2  16  -7   38.27    2.41
  -2 -16   8   45.73    2.03
   2  16   8   46.74    3.05
  -2  16  -8   47.12    2.61
  -2  16  -8   46.75    1.71
   2  16   8   45.85    1.70
  -2  16  -9   41.81    2.62
  -2 -16   9   45.59    3.46
   2  16   9   44.25    1.62
  -2  16  -9   41.67    1.60
   2  16   9   48.84    3.13
   2  16  10    5.12    0.79
  -2  16 -10    3.42    1.65
  -2 -16  10    5.98    2.64
   2  16  11   30.79    1.45
  -2  16 -11   30.22    2.26
  -2 -16  11   28.18    3.20
   2  16  12   29.38    1.41
  -2 -16  12   27.94    3.19
  -2  16 -12   27.78    2.34
   2  16  13   46.73    1.73
  -2  16 -13   37.69    2.62
   2  16  13   42.30    3.37
  -2 -16  13   41.60    3.54
   2  16  14   75.97    2.46
  -2  16 -14   67.65    3.37
   2  16  14   76.88    4.12
  -2 -16  14   80.08    4.41
   2  16  15   16.10    1.17
   2  16  16    4.68    0.91
   2  16  17   22.51    1.16
   2  16  18   13.77    0.94
   2  16  19   33.37    1.27
   2  16  20    2.81    0.60
  -2 -17 -20    5.88    0.79
  -2  17  20    7.17    0.65
  -2  17  19    6.28    0.79
  -2 -17 -19    6.81    0.92
  -2  17  18   17.94    1.04
  -2 -17 -18   17.32    1.18
  -2  17  17    8.05    0.97
  -2 -17 -17    6.73    1.11
  -2  17  16    0.97    0.94
  -2 -17 -16    1.28    1.12
  -2 -17 -15    2.35    1.22
  -2  17  15    2.71    0.98
  -2  17  14   33.49    3.20
  -2  17  14   41.17    1.71
   2  17 -14   35.72    2.56
  -2 -17 -14   40.08    1.86
  -2  17  13   17.74    2.88
  -2  17  13   22.25    1.41
  -2 -17 -13   23.12    1.54
   2  17 -13   16.28    2.17
   2 -17  13   19.08    2.82
  -2  17  12    4.24    2.29
  -2  17  12    3.76    1.15
   2 -17  12    1.23    2.42
  -2 -17 -12    0.89    1.23
   2  17 -12    1.74    1.83
  -2 -17 -11   13.08    1.37
  -2  17  11   16.67    2.72
   2  17 -11   17.86    2.05
   2 -17  11   14.87    2.64
  -2  17  10    5.51    2.42
  -2 -17 -10    3.58    1.20
  -2  17  10    6.63    0.84
   2  17 -10    5.87    1.84
   2 -17  10    7.58    2.47
  -2 -17  -9   11.43    1.24
   2  17  -9   12.62    1.89
   2 -17   9   12.21    2.52
  -2  17   9   10.75    1.01
   2  17  -9   12.62    1.01
  -2  17   9   12.75    2.49
  -2 -17  -8    6.45    1.13
  -2  17   8    7.02    2.28
   2 -17   8    5.10    2.35
   2  17  -8    7.61    1.78
  -2  17   8    6.65    0.91
   2  17  -8    7.18    0.94
  -2 -17  -7   36.51    1.63
  -2  17   7   40.18    1.56
  -2  17   7   40.08    2.88
   2  17  -7   33.84    2.34
   2  17  -7   36.73    1.54
  -2  17   6    4.79    0.98
  -2 -17  -6    3.34    0.93
   2  17  -6    4.58    0.99
  -2  17   6    6.30    2.04
  -2 -17  -5    0.82    0.94
  -2  17   5    1.29    1.81
   2  17  -5    0.80    0.92
  -2 -17  -4    5.43    0.95
   2  17  -4    4.74    1.61
  -2  17   4    5.80    1.88
   2  17  -4    4.50    0.93
  -2  17   3    1.86    1.70
   2  17  -3    3.53    0.95
  -2 -17  -3    2.88    0.97
   2  17  -2    9.46    0.99
  -2 -17  -2    8.21    1.03
   2  17  -1   32.94    1.46
  -2 -17  -1   35.35    1.50
   2  17   0   11.28    1.05
  -2 -17   0   10.27    1.08
  -2 -17   1   35.28    1.54
   2  17   2    8.48    1.03
  -2 -17   2    8.99    1.08
   2  17   3    3.52    0.99
  -2 -17   3    3.27    1.01
   2  17   4    5.06    0.99
  -2 -17   4    5.32    1.05
  -2 -17   5    0.40    1.05
   2  17   5    1.07    0.92
   2  17   5    1.50    1.81
  -2 -17   6    4.94    1.12
  -2  17  -6    3.80    0.96
   2  17   6    2.71    1.96
   2  17   6    3.28    0.91
  -2  17  -6    4.43    1.65
  -2 -17   7   39.06    1.76
  -2  17  -7   37.34    1.55
  -2  17  -7   37.83    2.44
   2  17   7   38.50    1.57
   2  17   7   39.74    2.79
  -2  17  -8    6.09    1.71
   2  17   8    6.73    0.99
  -2  17  -8    6.74    0.94
  -2 -17   8    7.10    1.26
   2  17   8    6.02    2.14
  -2  17  -9   12.11    1.88
  -2 -17   9   15.37    2.71
   2  17   9   13.16    1.01
  -2  17  -9   12.32    1.03
   2  17   9   13.27    2.41
  -2  17 -10    5.37    1.74
  -2 -17  10    6.27    2.52
   2  17  10    4.05    2.41
   2  17  10    4.77    0.82
  -2 -17  11   14.90    2.75
  -2  17 -11   14.49    1.89
   2  17  11   15.15    1.14
   2  17  12    1.43    0.94
  -2  17 -12    0.79    1.64
  -2 -17  12    2.08    2.42
   2  17  13   21.00    1.20
  -2  17 -13   16.56    1.96
   2  17  13   18.27    2.72
  -2 -17  13   18.22    2.94
   2  17  14   38.74    1.55
   2  17  14   36.55    3.02
  -2 -17  14   36.26    3.34
   2  17  15    2.77    0.90
   2  17  16    0.39    0.82
   2  17  17    5.32    0.82
   2  17  18   15.61    0.93
   2  17  19    5.13    0.64
  -2 -18 -20   21.70    0.98
  -2  18  20   18.20    0.82
  -2 -18 -19   21.53    1.12
  -2  18  19   20.61    0.98
  -2  18  18   22.66    1.09
  -2 -18 -18   24.38    1.27
  -2  18  17   27.90    1.23
  -2 -18 -17   23.12    1.40
  -2  18  16   12.69    1.04
  -2 -18 -16   12.97    1.25
  -2  18  15   24.52    1.32
  -2 -18 -15   20.72    1.47
  -2  18  14   24.64    1.40
  -2 -18 -14   23.36    1.53
  -2  18  13   92.08    4.61
  -2  18  13   99.69    3.11
  -2 -18 -13  101.35    3.26
   2  18 -13   89.95    4.06
   2 -18  13   94.20    4.65
  -2 -18 -12   -0.78    1.32
  -2  18  12    4.13    1.07
   2 -18  12    3.46    2.45
  -2  18  12    2.73    2.45
   2  18 -12    4.28    1.86
  -2  18  11    3.40    2.48
   2  18 -11    7.43    1.88
   2 -18  11    5.33    2.33
  -2 -18 -11    5.92    1.31
  -2 -18 -10   22.07    1.52
  -2  18  10   23.74    1.19
   2 -18  10   24.14    2.92
   2  18 -10   23.07    2.26
  -2  18  10   26.71    3.04
   2 -18   9   29.95    2.99
   2  18  -9   28.78    2.44
  -2  18   9   31.11    2.89
  -2 -18  -9   29.64    1.57
  -2  18   9   30.55    1.39
   2  18  -9   28.42    1.37
   2 -18   8   34.15    3.13
   2  18  -8   39.08    2.67
  -2 -18  -8   34.39    1.67
  -2  18   8   36.19    1.58
   2  18  -8   37.97    1.58
  -2  18   8   39.66    3.08
  -2 -18  -7   18.24    1.30
  -2  18   7   18.30    1.23
   2  18  -7   18.66    1.24
  -2  18   7   19.63    2.36
  -2 -18  -6   25.06    1.46
  -2  18   6   26.28    2.67
  -2  18   6   28.25    1.47
   2  18  -6   27.22    1.42
   2  18  -5    6.35    1.64
  -2  18   5    6.22    1.96
  -2 -18  -5    7.24    1.08
  -2  18   5    6.69    1.03
   2  18  -5    6.28    1.06
  -2  18   4   28.13    2.47
   2  18  -4   28.24    2.16
   2  18  -4   31.95    1.51
  -2 -18  -4   29.08    1.47
   2  18  -3   65.85    2.95
  -2 -18  -3   61.62    2.17
   2  18  -3   63.16    2.20
  -2 -18  -2   78.02    2.73
   2  18  -2   87.19    2.78
  -2 -18  -1  518.83   14.13
   2  18  -1  519.60   14.13
  -2 -18   0  284.65    7.90
   2  18   0  276.72    7.88
  -2 -18   1  519.67   14.15
  -2 -18   2   88.74    2.81
   2  18   2   76.77    2.70
   2  18   3   61.81    2.18
  -2 -18   3   62.29    2.21
   2  18   4   29.05    1.48
  -2 -18   4   31.85    1.58
  -2 -18   5    7.99    1.19
  -2  18  -5    5.94    1.74
   2  18   5    7.07    0.99
  -2  18  -5    6.58    0.98
   2  18   6   23.65    2.57
  -2 -18   6   27.70    1.60
  -2  18  -6   26.23    2.22
   2  18   6   24.81    1.35
  -2  18  -6   27.39    1.39
   2  18   7   20.02    2.45
  -2 -18   7   18.71    1.50
  -2  18  -7   17.38    2.07
   2  18   7   20.07    1.18
  -2  18  -7   17.07    1.19
  -2 -18   8   35.36    3.29
  -2  18  -8   33.33    2.47
   2  18   8   30.83    2.83
  -2  18  -8   33.20    1.51
   2  18   8   35.68    1.52
  -2 -18   8   34.68    1.85
   2  18   9   29.93    2.80
   2  18   9   30.20    1.39
  -2  18  -9   30.23    1.39
  -2 -18   9   29.00    3.11
  -2  18  -9   28.54    2.35
   2  18  10   24.43    2.88
   2  18  10   23.62    1.19
   2  18  10   22.71    1.24
  -2 -18  10   26.37    3.09
  -2  18 -10   23.30    2.18
   2  18  11    6.37    0.99
   2  18  11    3.20    2.46
  -2  18 -11    5.73    1.73
  -2 -18  11    6.50    2.59
   2  18  12    3.52    0.97
  -2  18 -12    1.47    1.67
  -2 -18  12    4.46    2.70
   2  18  13  104.38    3.10
  -2  18 -13   91.99    4.01
  -2 -18  13   89.77    4.90
   2  18  14   26.60    1.30
   2  18  15   22.68    1.18
   2  18  16   13.57    0.94
   2  18  17   22.46    1.04
   2  18  18   19.61    0.93
  -2  19  19   15.24    0.76
  -2 -19 -19   15.76    0.94
  -2  19  18   32.91    1.24
  -2 -19 -18   35.99    1.44
  -2  19  17   17.22    0.98
  -2 -19 -17   14.97    1.16
  -2  19  16   14.44    1.01
  -2 -19 -16   13.03    1.21
  -2  19  15   16.35    1.11
  -2 -19 -15   16.35    1.32
  -2  19  14   25.72    1.34
  -2 -19 -14   23.44    1.50
  -2  19  13   29.10    1.47
  -2 -19 -13   30.20    1.63
  -2  19  12    6.72    2.38
  -2 -19 -12    4.74    1.29
   2 -19  12    4.95    2.36
  -2  19  12    4.84    1.10
   2  19 -12    4.19    1.75
  -2  19  11   14.02    2.63
  -2 -19 -11   15.12    1.43
   2 -19  11   14.28    2.64
  -2  19  11   18.08    1.26
   2  19 -11   15.72    2.09
  -2  19  10   24.81    2.84
  -2 -19 -10   22.46    1.53
  -2  19  10   22.41    1.18
   2 -19  10   22.85    2.78
   2  19 -10   25.96    2.31
  -2  19   9   75.36    4.09
   2 -19   9   74.76    4.24
   2  19  -9   72.91    3.55
  -2 -19  -9   74.77    2.64
  -2  19   9   73.97    2.45
   2  19  -9   74.75    2.46
   2  19  -8   14.91    2.11
   2 -19   8   11.36    2.58
  -2  19   8   11.72    2.46
  -2  19   8   11.31    1.09
   2  19  -8   12.60    1.13
  -2 -19  -8    9.61    1.29
  -2  19   7  165.25    6.12
   2  19  -7  159.53    4.66
  -2  19   7  160.07    4.68
  -2 -19  -7  158.13    4.75
  -2  19   6   10.46    2.31
  -2 -19  -6   10.72    1.30
  -2  19   6   11.42    1.16
   2  19  -6   12.39    1.16
   2  19  -5   94.30    3.86
  -2  19   5   94.48    4.14
  -2 -19  -5   91.14    2.99
  -2  19   5   91.43    2.99
   2  19  -5   94.88    2.99
  -2 -19  -4    5.39    1.18
  -2  19   4    3.78    1.13
   2  19  -4    5.70    1.13
   2  19  -4    5.01    1.64
  -2 -19  -3    2.28    1.08
  -2  19   3    2.89    1.03
   2  19  -3    1.86    1.00
   2  19  -3    2.54    1.59
   2  19  -2    2.39    1.13
  -2 -19  -2    2.00    1.13
   2  19  -1    0.78    1.10
  -2 -19  -1    1.23    1.08
   2  19   0    8.77    1.14
  -2 -19   0    8.76    1.19
  -2 -19   1    1.78    1.08
   2  19   2    2.55    1.11
  -2 -19   2    1.73    1.07
  -2 -19   3    2.42    1.10
   2  19   3    1.82    1.07
  -2  19  -3    2.02    0.98
  -2 -19   4    5.27    1.18
  -2  19  -4    3.14    1.13
   2  19   4    4.75    1.11
  -2 -19   5   94.71    3.11
   2  19   5   95.70    3.03
  -2  19  -5   93.82    3.01
  -2  19  -5   87.59    3.88
  -2 -19   6   12.08    1.43
  -2  19  -6   12.86    2.00
   2  19   6   11.92    1.24
  -2  19  -6   11.75    1.17
  -2  19  -7  157.89    5.66
   2  19   7  170.38    6.12
   2  19   7  161.47    4.71
  -2  19  -7  159.64    4.67
  -2 -19   7  155.54    4.84
  -2 -19   8   10.88    2.77
  -2  19  -8   13.94    1.95
   2  19   8    8.35    2.31
  -2  19  -8   11.27    1.13
   2  19   8   10.14    1.11
  -2 -19   8    9.66    1.53
  -2 -19   9   64.08    4.15
  -2  19  -9   68.93    3.48
   2  19   9   75.18    3.97
   2  19   9   73.50    2.41
  -2  19  -9   73.87    2.42
   2  19  10   20.56    2.76
   2  19  10   22.03    1.18
   2  19  10   22.49    1.23
  -2 -19  10   19.07    2.89
  -2  19 -10   23.86    2.19
   2  19  11   16.94    1.14
   2  19  11   13.53    2.54
  -2  19 -11   15.04    1.93
  -2 -19  11   16.49    2.72
   2  19  12    5.29    0.94
  -2  19 -12    5.01    1.66
  -2 -19  12    4.06    2.45
   2  19  13   30.66    1.37
   2  19  14   24.54    1.21
   2  19  15   16.30    1.01
   2  19  16   12.55    0.87
   2  19  17   12.70    0.81
  -2 -20 -19    9.93    0.75
  -2  20  18   13.62    0.76
  -2 -20 -18   16.60    0.98
  -2  20  17   27.61    1.09
  -2 -20 -17   23.53    1.28
  -2  20  16    4.63    0.80
  -2 -20 -16    4.38    1.01
  -2  20  15   22.49    1.17
  -2 -20 -15   17.96    1.35
  -2  20  14    9.58    1.00
  -2 -20 -14    9.20    1.25
  -2  20  13    7.89    1.02
  -2 -20 -13    6.78    1.23
  -2  20  12    9.98    1.10
  -2 -20 -12    8.60    1.33
  -2  20  11   23.72    2.78
   2  20 -11   26.64    2.30
  -2  20  11   24.49    1.41
  -2 -20 -11   24.23    1.60
   2 -20  10   20.99    2.79
   2  20 -10   21.30    2.21
  -2  20  10   19.57    2.69
  -2 -20 -10   22.68    1.54
  -2  20  10   20.45    1.17
  -2  20   9  101.15    4.80
  -2 -20  -9  107.29    3.41
  -2  20   9  101.33    3.18
   2  20  -9  102.88    3.18
   2  20  -9   98.07    4.31
   2 -20   9  104.75    4.99
  -2  20   8   28.04    2.92
   2  20  -8   30.59    1.47
  -2  20   8   33.03    1.50
   2 -20   8   30.68    3.16
  -2 -20  -8   28.82    1.68
  -2  20   7   37.23    1.68
   2  20  -7   36.92    1.66
  -2  20   7   37.21    2.89
  -2 -20  -7   35.52    1.77
   2  20  -6   52.38    2.09
  -2  20   6   55.06    2.09
   2  20  -6   51.83    3.01
  -2 -20  -6   56.68    2.18
   2  20  -5    1.45    1.07
  -2  20   5    0.59    1.13
   2  20  -5    2.49    1.71
  -2 -20  -5    1.09    1.10
   2  20  -4   26.03    1.45
   2  20  -4   26.57    2.17
  -2  20   4   25.47    1.47
  -2 -20  -4   24.32    1.45
   2  20  -3    4.04    1.13
  -2  20   3    4.21    1.17
   2  20  -3    3.09    1.62
  -2 -20  -3    4.69    1.15
   2  20  -2   26.08    1.48
   2  20  -2   25.13    2.15
  -2  20   2   24.79    1.44
  -2 -20  -2   22.81    1.48
  -2 -20  -1   45.57    1.90
   2  20  -1   44.65    1.93
  -2  20   0   13.32    1.29
  -2 -20   0   12.62    1.27
   2  20   0   12.62    1.29
  -2  20  -1   45.76    1.94
  -2 -20   1   44.91    1.92
  -2  20  -2   23.21    1.47
  -2 -20   2   26.40    1.58
  -2  20  -3    3.98    1.11
  -2 -20   3    5.08    1.22
   2  20   3    4.36    1.15
  -2  20  -4   24.71    1.42
  -2 -20   4   26.61    1.53
   2  20   4   23.52    1.46
  -2 -20   5    2.04    1.21
   2  20   5    1.31    1.07
  -2  20  -5    1.98    1.07
   2  20   6   56.95    2.11
  -2  20  -6   55.75    2.09
  -2 -20   6   56.00    2.27
  -2  20  -6   55.98    3.02
   2  20   7   39.32    1.70
  -2  20  -7   37.17    1.69
  -2 -20   7   37.97    1.95
  -2  20  -7   36.01    2.58
   2  20   8   30.70    1.53
  -2  20  -8   31.93    1.50
  -2  20  -8   31.84    2.55
  -2 -20   8   31.51    3.35
  -2  20  -9  105.62    3.27
   2  20   9  106.61    3.28
  -2 -20   9  110.40    5.12
  -2  20  -9  102.20    4.33
   2  20  10   24.50    2.81
   2  20  10   21.39    1.19
   2  20  10   21.18    1.23
  -2 -20  10   20.77    2.97
  -2  20 -10   17.74    2.11
   2  20  11   22.97    2.73
  -2 -20  11   23.36    3.01
  -2  20 -11   25.14    2.17
   2  20  11   23.80    1.26
   2  20  12    9.78    0.97
   2  20  13    8.05    0.91
   2  20  14   10.28    0.89
   2  20  15   19.88    1.01
   2  20  16    3.46    0.64
  -2 -21 -18    8.51    0.76
  -2  21  17   14.98    0.75
  -2 -21 -17   12.76    0.98
  -2  21  16    9.24    0.79
  -2 -21 -16   11.04    1.02
  -2  21  15    7.51    0.83
  -2 -21 -15    5.33    1.04
  -2  21  14   22.86    1.16
  -2 -21 -14   22.97    1.40
  -2  21  13   13.20    1.04
  -2 -21 -13   12.95    1.33
  -2  21  12   40.14    1.62
  -2 -21 -12   39.27    1.84
  -2  21  11   28.50    1.41
  -2 -21 -11   25.21    1.61
  -2  21  10   35.72    1.51
  -2 -21 -10   43.34    1.86
  -2  21   9   19.83    2.59
   2 -21   9   18.10    2.71
   2  21  -9   20.59    2.17
  -2 -21  -9   24.69    1.56
  -2  21   9   21.75    1.29
   2  21  -9   20.28    1.24
   2 -21   8   40.61    3.27
  -2 -21  -8   36.98    1.85
   2  21  -8   38.59    1.66
  -2  21   8   39.50    1.69
   2 -21   7   93.17    4.54
  -2 -21  -7   89.63    3.04
   2  21  -7   89.85    2.94
  -2  21   7   90.30    2.95
   2  21  -6   49.22    2.96
  -2 -21  -6   48.69    2.11
   2  21  -6   51.44    2.05
  -2  21   6   51.27    2.00
   2  21  -5   64.00    3.24
  -2 -21  -5   71.35    2.49
  -2  21   5   67.58    2.44
   2  21  -5   70.66    2.47
   2  21  -4    0.81    1.68
  -2 -21  -4    1.18    1.16
  -2  21   4    2.07    1.15
   2  21  -4    2.98    1.11
   2  21  -3    6.35    1.77
  -2 -21  -3    8.12    1.18
   2  21  -3    7.06    1.28
  -2  21   3    7.56    1.24
   2  21  -2    4.01    1.69
  -2 -21  -2    3.11    1.19
  -2  21   2    3.80    1.22
   2  21  -2    2.00    1.23
   2  21  -1   13.41    1.84
   2  21  -1   15.44    1.39
  -2 -21  -1   16.31    1.32
   2  21   0    1.09    1.18
  -2  21   0    0.40    1.10
  -2 -21   0    0.55    1.19
  -2  21  -1   14.40    1.35
  -2 -21   1   16.49    1.39
  -2 -21   2    2.64    1.25
  -2  21  -2    2.49    1.17
  -2 -21   3    8.66    1.33
  -2  21  -3    7.65    1.23
   2  21   3    8.30    1.26
  -2 -21   4    1.74    1.27
   2  21   4    1.30    1.14
  -2  21  -4    0.78    1.14
  -2 -21   5   71.27    2.58
   2  21   5   68.04    2.44
  -2  21  -5   66.62    2.44
  -2  21  -6   53.33    3.02
  -2 -21   6   48.87    2.22
  -2  21  -6   48.75    2.00
   2  21   6   50.24    2.03
  -2  21  -7   81.83    3.83
  -2 -21   7   89.61    3.16
   2  21   7   90.48    2.91
  -2  21  -7   85.31    2.87
   2  21   8   38.50    1.69
  -2  21  -8   39.31    1.68
  -2 -21   8   40.06    3.45
  -2  21  -8   38.23    2.68
  -2  21  -9   21.13    1.26
   2  21   9   22.77    1.31
  -2 -21   9   17.56    2.95
  -2  21  -9   18.88    2.15
   2  21  10   39.92    1.58
   2  21  10   40.30    1.58
   2  21  11   27.04    1.27
   2  21  12   36.17    1.43
   2  21  13   13.14    0.93
   2  21  14   20.77    1.02
  -2 -22 -17   11.38    0.85
  -2 -22 -16   13.82    0.98
  -2  22  16   13.45    0.74
  -2 -22 -15   18.26    1.18
  -2  22  15   20.31    0.94
  -2 -22 -14    6.84    1.06
  -2  22  14    7.82    0.83
  -2 -22 -13   32.85    1.61
  -2  22  13   33.44    1.38
  -2 -22 -12    0.91    1.15
  -2  22  12    1.67    0.90
  -2 -22 -11   84.41    2.89
  -2  22  11   83.44    2.68
  -2 -22 -10    8.49    1.33
  -2  22  10   10.37    0.94
  -2  22  10   12.00    1.11
  -2 -22  -9  102.61    3.26
  -2  22   9   96.20    3.06
   2  22  -9   96.78    3.05
  -2 -22  -8   40.21    1.95
   2  22  -8   42.16    1.75
  -2  22   8   43.24    1.79
   2  22  -7   30.14    2.41
   2 -22   7   27.00    2.96
  -2 -22  -7   28.43    1.66
  -2  22   7   26.57    1.52
   2  22  -7   27.29    1.50
   2  22  -6   38.37    2.61
  -2 -22  -6   32.91    1.75
   2  22  -6   34.29    1.70
  -2  22   6   34.48    1.72
   2  22  -5    4.92    1.77
  -2 -22  -5    4.57    1.26
   2  22  -5    4.40    1.19
  -2  22   5    5.50    1.20
   2  22  -4   11.29    2.01
  -2 -22  -4   10.04    1.42
  -2  22   4   11.69    1.39
   2  22  -4   13.85    1.39
   2  22  -3   18.31    2.11
  -2 -22  -3   20.03    1.49
  -2  22   3   24.00    1.52
   2  22  -3   18.85    1.43
   2  22  -2    2.64    1.63
  -2 -22  -2    3.63    1.18
   2  22  -2    2.72    1.28
   2  22  -1    4.77    1.63
   2  22  -1    5.56    1.31
  -2 -22  -1    7.42    1.28
   2  22   0   25.45    2.13
  -2 -22   0   26.29    1.60
  -2  22   0   28.45    1.60
   2  22   0   26.33    1.68
  -2 -22   1    7.07    1.35
  -2  22  -1    7.25    1.33
  -2 -22   2    4.38    1.31
  -2  22  -2    3.08    1.20
  -2 -22   3   20.43    1.55
  -2  22  -3   20.20    2.13
   2  22   3   18.84    1.50
  -2  22  -3   19.38    1.47
  -2  22  -4    7.64    2.00
  -2  22  -4    8.23    1.29
   2  22   4   10.57    1.32
  -2 -22   5    5.63    1.36
   2  22   5    2.42    1.21
  -2  22  -5    4.29    1.18
  -2 -22   6   38.56    2.04
  -2  22  -6   34.27    1.69
   2  22   6   32.27    1.69
  -2 -22   7   30.67    1.87
  -2  22  -7   27.14    1.47
   2  22   7   29.87    1.52
  -2 -22   7   23.79    3.08
  -2  22  -7   23.25    2.31
   2  22   8   42.54    1.76
  -2  22  -8   41.35    1.75
  -2 -22   8   41.26    3.58
  -2  22  -8   40.08    2.67
  -2  22  -9   97.50    3.06
   2  22   9  102.02    3.09
   2  22   9   95.59    2.99
   2  22  10   10.87    0.96
   2  22  10   12.83    0.99
   2  22  11   81.14    2.51
   2  22  12    2.56    0.78
   2  22  13   34.09    1.28
  -2 -23 -16   19.14    1.00
  -2 -23 -15    7.92    0.90
  -2  23  15    8.50    0.65
  -2 -23 -14    9.71    1.01
  -2  23  14    9.71    0.74
  -2 -23 -13   38.74    1.66
  -2  23  13   39.34    1.44
  -2 -23 -12   10.07    1.20
  -2  23  12   11.78    0.94
  -2 -23 -11   82.23    2.76
  -2  23  11   79.34    2.53
  -2  23  10    2.92    0.73
  -2 -23 -10    1.17    1.14
  -2  23  10    2.89    0.93
  -2 -23  -9   12.41    1.34
   2  23  -9   10.66    1.03
  -2  23   9   11.23    1.03
  -2 -23  -8   11.02    1.32
   2  23  -8   12.74    1.12
  -2  23   8   13.34    1.17
  -2 -23  -7    9.14    1.32
   2  23  -7   10.33    1.16
  -2  23   7    9.80    1.17
  -2 -23  -6   46.15    2.03
   2  23  -6   43.44    2.82
  -2  23   6   47.66    1.97
   2  23  -6   48.64    1.95
  -2 -23  -5   20.87    1.47
   2  23  -5   19.52    2.12
   2  23  -5   21.86    1.46
  -2  23   5   21.62    1.44
  -2 -23  -4   79.73    3.10
   2  23  -4   82.16    3.93
   2  23  -4  101.49    3.17
  -2  23   4  103.98    3.15
  -2 -23  -3   64.17    2.43
   2  23  -3   67.26    2.45
  -2  23   3   65.54    2.46
  -2 -23  -2  147.27    4.78
   2  23  -2  145.70    5.64
  -2 -23  -1   46.65    1.99
   2  23  -1   41.05    2.59
   2  23  -1   44.01    2.01
  -2 -23   0   45.70    2.08
   2  23   0   43.20    2.70
  -2  23   0   49.74    2.11
   2  23   0   44.94    2.03
  -2 -23   1   46.70    2.03
   2  23   1   40.39    2.50
  -2  23  -1   45.11    2.04
  -2 -23   2  161.17    4.83
  -2  23  -2  149.85    5.56
   2  23   2  149.27    5.48
  -2  23  -2  159.70    4.76
  -2 -23   3   66.84    2.52
  -2  23  -3   55.64    3.08
   2  23   3   56.65    2.95
  -2  23  -3   65.62    2.40
   2  23   3   66.78    2.41
  -2  23  -4   76.86    3.68
   2  23   4   78.23    2.94
  -2  23  -4   87.42    2.89
   2  23   5   20.26    1.49
  -2  23  -5   22.86    1.45
  -2 -23   5   20.81    1.65
  -2  23  -6   44.48    1.90
   2  23   6   43.59    1.93
  -2 -23   6   48.91    2.18
   2  23   7    9.69    1.18
  -2  23  -7    8.63    1.16
   2  23   8   11.80    1.12
  -2  23  -8   11.11    1.10
   2  23   9   12.28    1.08
  -2  23  -9   10.56    1.02
   2  23   9   12.42    0.97
   2  23  10    2.59    0.78
   2  23  10    3.46    0.79
   2  23  11   81.46    2.46
  -2 -24 -15    4.82    0.75
  -2 -24 -14   19.63    1.10
  -2 -24 -13   25.57    1.28
  -2  24  13   21.91    0.98
  -2 -24 -12   15.45    1.20
  -2  24  12   16.84    0.93
  -2 -24 -11   52.78    2.00
  -2  24  11   50.80    1.75
  -2 -24 -10    3.33    1.14
  -2  24  10    5.59    0.88
   2  24  -9   21.19    1.18
  -2  24   9   22.88    1.18
  -2 -24  -9   22.09    1.44
  -2  24   9   24.02    1.22
  -2 -24  -8    8.69    1.25
   2  24  -8    9.19    1.01
  -2  24   8    8.24    1.03
  -2 -24  -7    0.42    1.19
   2  24  -7    1.09    1.00
  -2  24   7    1.12    1.04
  -2 -24  -6    5.53    1.28
  -2  24   6    6.56    1.19
   2  24  -6    7.09    1.16
  -2 -24  -5    2.94    1.24
   2  24  -5    6.21    1.19
  -2  24   5    4.92    1.21
  -2 -24  -4    4.09    1.29
   2  24  -4    4.32    1.27
  -2  24   4    4.54    1.23
  -2 -24  -3    0.36    1.19
  -2  24   3    0.53    1.23
   2  24  -3    0.06    1.19
  -2 -24  -2    7.32    1.32
   2  24  -2    7.56    1.33
  -2 -24  -1    9.61    1.32
   2  24  -1    7.98    1.68
   2  24  -1    8.82    1.35
  -2 -24   0    5.32    1.30
   2  24   0    6.36    1.65
  -2  24   0    5.11    1.71
  -2  24   0    6.00    1.33
   2  24   0    6.31    1.35
  -2 -24   1    9.37    1.33
   2  24   1    8.85    1.65
  -2  24  -1    7.68    1.68
  -2  24  -1    7.81    1.34
  -2 -24   2    6.78    1.31
  -2  24  -2    7.51    1.77
  -2  24  -2    7.25    1.34
  -2  24  -3    0.98    1.19
   2  24   3   -0.43    1.26
  -2 -24   3    0.39    1.33
  -2  24  -4    3.75    1.26
   2  24   4    4.06    1.28
  -2 -24   4    5.40    1.40
   2  24   5    3.10    1.16
  -2  24  -5    4.71    1.17
  -2 -24   5    5.26    1.41
   2  24   6    5.19    1.13
  -2  24  -6    6.32    1.11
  -2 -24   6    6.08    1.49
   2  24   7    1.59    1.06
  -2  24  -7    0.70    0.98
   2  24   8    7.88    0.86
   2  24   8    9.98    1.06
  -2  24  -8    7.58    1.02
  -2  24  -9   22.38    1.18
   2  24   9   23.53    1.22
  -2 -25 -14    2.02    0.72
  -2 -25 -13   21.90    1.14
  -2 -25 -12   50.61    1.78
  -2  25  12   45.41    1.49
  -2 -25 -11   50.08    1.78
  -2  25  11   37.87    1.45
  -2 -25 -10   62.34    2.19
  -2  25  10   59.37    1.93
  -2  25   9   13.07    0.94
  -2  25   9   11.52    0.94
   2  25  -8   15.68    1.07
  -2  25   8   14.33    1.07
  -2 -25  -8   17.87    1.32
  -2  25   7   23.50    1.30
   2  25  -7   24.16    1.31
  -2 -25  -7   21.30    1.46
  -2  25   6   13.79    1.25
   2  25  -6   13.06    1.22
  -2 -25  -6   11.41    1.33
   2  25  -5   52.84    2.02
  -2  25   5   50.55    2.03
  -2 -25  -5   49.24    2.07
   2  25  -4  119.22    3.66
  -2  25   4  125.73    3.68
  -2  25   3   75.44    2.66
   2  25  -3   72.38    2.62
  -2 -25  -3   72.52    2.64
   2  25  -2  205.95    5.73
  -2 -25  -2  181.88    5.68
   2  25  -1   45.54    1.99
  -2 -25  -1   43.64    2.01
  -2  25   0   24.89    1.62
   2  25   0   20.04    1.63
  -2 -25   0   20.27    1.56
  -2  25  -1   46.25    2.02
  -2 -25   1   44.03    1.99
  -2  25  -2  199.28    5.91
  -2 -25   2  205.57    5.96
  -2  25  -3   70.80    2.56
   2  25   3   68.61    2.58
  -2 -25   3   73.94    2.65
  -2  25  -4  110.83    3.45
  -2 -25   4  115.81    3.63
   2  25   5   48.90    2.02
  -2  25  -5   52.41    1.99
  -2 -25   5   53.14    2.25
  -2  25  -6   12.22    1.16
   2  25   6   11.53    1.23
  -2  25  -7   23.93    1.29
   2  25   7   24.05    1.33
   2  25   8   15.12    1.10
  -2  25  -8   15.85    1.05
   2  25   9   16.06    1.01
  -2  25  -9   12.91    0.94
  -2 -26 -13    5.89    0.74
  -2 -26 -12    2.60    0.82
  -2 -26 -11   20.21    1.18
  -2 -26 -10    2.55    0.93
  -2  26  10    1.69    0.59
  -2  26   9    7.00    0.70
  -2 -26  -9    9.38    1.06
  -2  26   8    3.44    0.74
   2  26  -8    2.34    0.82
  -2  26   8    3.80    0.83
  -2 -26  -8    2.79    1.06
  -2  26   7   -0.11    0.88
   2  26  -7    0.99    0.88
  -2 -26  -7    0.27    1.08
   2  26  -6    6.26    1.03
  -2  26   6    7.14    1.03
  -2 -26  -6    5.88    1.17
   2  26  -5    4.13    1.04
  -2  26   5    2.69    1.04
  -2 -26  -5    2.07    1.14
  -2  26   4   20.88    1.39
   2  26  -4   22.16    1.33
  -2 -26  -4   17.29    1.39
  -2  26   3    2.64    1.13
   2  26  -3    2.93    1.15
  -2 -26  -3    2.81    1.13
  -2  26   2    0.33    1.17
   2  26  -2    1.65    1.09
  -2 -26  -2    1.18    1.17
   2  26  -1    0.54    1.14
  -2 -26  -1    0.88    1.18
  -2  26   0   20.58    1.42
   2  26   0   18.90    1.40
  -2 -26   0   16.55    1.44
  -2  26  -1    1.17    1.15
  -2 -26   1    1.72    1.19
  -2  26  -2    1.08    1.12
  -2 -26   2    2.03    1.17
  -2  26  -3    2.66    1.15
   2  26   3    3.21    1.11
  -2 -26   3    3.31    1.22
  -2  26  -4   21.47    1.33
   2  26   4   19.33    1.38
  -2 -26   4   20.26    1.57
   2  26   5    3.01    1.08
  -2  26  -5    3.66    1.01
  -2 -26   5    4.02    1.29
  -2  26  -6    6.16    1.00
   2  26   6    6.24    1.05
   2  26   7    0.24    0.91
  -2  26  -7   -0.06    0.87
  -2  26  -8    2.64    0.80
   2  26   8    3.85    0.86
   2  26   9   -0.46    0.50
  -2 -27 -11   25.71    1.21
  -2 -27 -10   34.54    1.43
  -2 -27  -9   17.69    1.15
  -2 -27  -8    1.71    0.95
   2  27  -8    1.51    0.70
  -2  27   8    1.87    0.73
  -2  27   7   19.02    0.94
   2  27  -7   21.07    1.10
  -2  27   7   22.35    1.11
  -2 -27  -7   20.94    1.28
  -2  27   6    5.28    0.96
   2  27  -6    6.70    0.96
  -2 -27  -6    3.69    1.08
  -2  27   5   40.09    1.66
   2  27  -5   41.04    1.64
  -2 -27  -5   40.45    1.75
   2  27  -4   69.74    2.31
  -2  27   4   68.20    2.31
  -2  27   3   44.24    1.85
   2  27  -3   43.67    1.84
  -2 -27  -3   43.67    1.87
   2  27  -2   94.79    3.05
  -2  27   2   94.07    3.05
  -2 -27  -2   89.53    3.04
   2  27  -1   44.67    1.87
  -2 -27  -1   44.46    1.90
  -2  27   0   11.75    1.25
   2  27   0   10.04    1.30
  -2 -27   0   11.35    1.30
  -2 -27   1   42.30    1.84
  -2  27  -1   42.81    1.82
  -2 -27   2   95.56    3.05
   2  27   2   85.17    2.92
  -2  27  -2   90.63    2.96
  -2 -27   3   43.59    1.96
   2  27   3   43.58    1.82
  -2  27  -3   44.63    1.80
  -2 -27   4   63.66    2.42
  -2  27  -4   63.33    2.20
   2  27   4   61.70    2.25
  -2  27  -5   39.45    1.61
   2  27   5   39.67    1.64
   2  27   6    5.49    0.98
  -2  27  -6    5.59    0.91
  -2  27  -7   20.96    1.07
   2  27   7   20.97    1.15
   2  27   8    1.91    0.73
  -2  27  -8    1.57    0.69
  -2 -28 -10   43.40    1.53
  -2 -28  -9   14.35    1.00
  -2 -28  -8   43.79    1.64
   2  28  -7    0.60    0.73
  -2  28   7    1.07    0.73
  -2 -28  -7    0.87    0.95
   2  28  -6    5.19    0.87
  -2  28   6    3.61    0.88
   2  28  -5    3.87    0.93
  -2  28   5    3.69    0.91
  -2 -28  -5    3.15    0.99
   2  28  -4   65.07    2.16
  -2  28   4   65.58    2.15
  -2  28   3    6.38    1.04
   2  28  -3    7.03    0.99
  -2 -28  -3    5.99    1.04
  -2  28   2   13.16    1.14
   2  28  -2   11.20    1.09
  -2 -28  -2   12.20    1.14
  -2 -28  -1    0.58    0.99
   2  28  -1    1.07    0.94
  -2 -28   0    0.91    1.00
  -2  28   0    1.69    0.99
   2  28   0    1.19    1.00
  -2 -28   1    0.50    0.99
  -2  28  -1    1.41    0.95
  -2 -28   2   11.64    1.21
   2  28   2   11.73    1.15
  -2  28  -2   12.15    1.08
  -2 -28   3    5.52    1.15
   2  28   3    6.99    1.04
  -2  28  -3    6.94    1.00
  -2  28  -4   60.27    2.01
   2  28   4   54.12    2.01
  -2  28  -5    4.76    0.88
   2  28   5    2.97    0.93
  -2  28  -6    4.16    0.81
   2  28   6    2.53    0.86
   2  28   7    2.96    0.76
  -2  28  -7    1.02    0.70
  -2 -29  -8   14.38    0.87
  -2 -29  -7    7.41    0.84
   2  29  -6    5.31    0.68
  -2  29   6    5.27    0.68
  -2 -29  -6    6.43    0.88
  -2  29   5   17.74    0.99
   2  29  -5   16.40    0.99
  -2 -29  -5   18.69    1.10
  -2  29   4   10.68    0.93
   2  29  -4   10.68    0.92
  -2 -29  -4    9.59    0.99
  -2  29   3   15.73    1.03
   2  29  -3   15.40    1.03
  -2 -29  -3   16.74    1.10
  -2  29   2    9.19    0.97
   2  29  -2   10.31    0.98
  -2 -29  -2   10.32    1.02
   2  29  -1   15.13    1.07
  -2 -29  -1   16.42    1.12
  -2  29   0    6.27    0.93
   2  29   0    5.29    0.95
  -2 -29   0    5.78    0.98
  -2  29  -1   14.11    1.07
  -2 -29   1   16.20    1.15
   2  29   2    9.40    0.98
  -2  29  -2   10.38    0.97
  -2 -29   2   10.76    1.10
  -2  29  -3   16.09    1.02
   2  29   3   14.88    1.04
  -2  29  -4   12.04    0.92
   2  29   4   11.53    0.96
   2  29   5   17.43    0.99
  -2  29  -5   17.73    0.96
   2  29   6    6.69    0.78
  -2  29  -6    5.48    0.70
  -2 -30  -5    5.45    0.76
   2  30  -4   15.81    0.89
  -2  30   4   14.35    0.90
  -2 -30  -4   13.60    0.94
  -2  30   3   13.41    0.86
   2  30  -3   14.66    0.87
  -2 -30  -3   13.96    0.94
  -2  30   2    5.41    0.77
   2  30  -2    3.85    0.77
  -2 -30  -2    4.94    0.82
   2  30  -1    1.18    0.75
  -2 -30  -1    0.04    0.80
  -2  30   0    2.78    0.75
   2  30   0    1.32    0.75
  -2 -30   0    2.30    0.84
  -2  30  -1    0.14    0.73
  -2  30  -2    4.48    0.76
   2  30   2    3.99    0.75
   2  30   3   14.27    0.91
  -2  30  -3   16.63    0.91
  -2  30  -4   17.49    0.89
   2  30   4   14.62    0.91
   3   0   1 2673.02   72.29
  -3   0   1 2868.62   72.38
   3   0  -2    4.66    0.63
  -3   0   2    5.58    0.87
  -3   0  -3    3.31    0.46
   3   0  -3    4.14    0.78
  -3   0   3    4.70    1.22
  -3   0  -3    3.70    0.40
  -3   0  -4    0.47    0.66
  -3   0   4    0.30    1.43
  -3   0  -4   -0.42    0.58
   3   0  -4    1.67    0.86
  -3   0   5  155.12    3.55
   3   0  -5  155.45    3.08
  -3   0   6    4.10    1.68
  -3   0  -6    5.43    0.95
   3   0  -6    7.81    1.32
  -3   0  -6    5.65    0.75
   3   0  -6    5.19    1.09
  -3   0  -7    2.95    0.89
   3   0  -7    3.00    1.26
  -3   0  -7    2.34    1.02
  -3   0   8    0.03    1.71
   3   0   8    0.76    1.28
   3   0  -8    0.14    1.08
  -3   0  -8    0.61    0.84
   3   0  -8    0.89    1.39
  -3   0  -8    1.18    1.00
   3   0   9   87.99    3.02
   3   0  -9   78.51    2.85
  -3   0  -9   77.64    2.62
   3   0  -9   78.78    3.04
  -3   0  -9   80.93    2.71
  -3   0 -10   19.28    1.25
  -3   0 -10   21.72    1.41
   3   0 -10   19.51    1.78
   3   0 -11   40.89    2.29
  -3   0 -11   42.98    1.95
   3   0  12   47.17    1.44
  -3   0  12   21.56    1.32
   3   0  12   63.05    2.60
  -3   0 -12   35.75    1.86
   3   0 -12   23.34    2.01
  -3   0  13  352.16    9.99
   3   0  13  389.57   10.91
   3   0  13  375.53   10.01
  -3   0 -13  366.64   10.41
   3   0 -13  380.43   10.73
  -3   0  14   59.72    2.18
   3   0  14   65.95    2.22
   3   0 -14   63.98    3.08
  -3   0  15   90.33    2.87
   3   0 -15   93.37    3.74
   3   0  15   92.72    2.88
   3   0 -16   42.68    2.55
  -3   0  16   42.31    1.72
   3   0  16   39.97    1.69
  -3   0  16   44.80    2.74
   3   0  16   43.99    2.82
   3   0 -17    8.95    2.06
   3   0 -17    5.99    1.76
  -3   0  17    6.22    2.03
   3   0  17    5.80    2.04
   3   0  17    6.37    1.05
  -3   0  17    8.21    1.10
   3   0 -18   13.87    2.17
   3   0  18   12.73    2.31
  -3   0  18   15.86    1.24
   3   0  18   11.66    1.22
  -3   0  19   35.73    2.82
   3   0  19   31.05    2.69
  -3   0  19   37.18    1.65
   3   0  19   30.65    1.61
  -3   0  20   23.92    1.48
   3   0  20   16.48    1.32
  -3   0  21    1.77    1.08
   3   0  21    0.06    1.07
   3   0  22   15.33    1.17
  -3   0  22   16.30    1.24
  -3   0  23   -1.31    0.92
  -3   0  24    3.61    0.82
  -3   1  24    4.92    0.83
  -3   1  23   12.28    0.99
  -3   1  22    0.92    0.96
   3  -1  22   -0.21    0.94
   3  -1  21   13.45    1.21
  -3   1  21   13.67    1.24
   3  -1  20   11.43    1.20
  -3   1  20   13.50    1.30
   3  -1  19   12.22    2.26
   3  -1  19   10.91    1.22
  -3   1  19   11.06    1.27
   3   1 -18    9.19    2.08
   3  -1  18    9.80    2.28
   3  -1  18    8.97    1.21
  -3   1  18   11.93    1.25
   3  -1  17   33.80    2.62
   3  -1  17   30.49    1.53
  -3   1  17   31.19    1.52
   3   1 -17   31.74    2.30
  -3   1  16    8.06    1.06
   3  -1  16    9.26    2.09
   3  -1  16    7.23    1.02
   3   1 -16    7.69    1.76
   3   1 -15    2.14    1.61
   3  -1  15    0.53    0.95
  -3  -1 -15    1.01    1.45
  -3   1  15    0.63    0.93
   3  -1  15    1.48    1.76
   3   1 -14   97.74    3.65
   3  -1  14   97.27    2.85
  -3  -1 -14   95.95    3.52
   3  -1  14  102.62    3.95
   3  -1  13    1.82    0.84
   3  -1  13    3.13    1.69
  -3   1  13    1.32    0.83
  -3  -1 -13    1.99    1.21
   3   1 -13    1.78    1.55
   3  -1  12   36.98    1.41
   3  -1  12   37.98    2.23
  -3   1  12   35.84    1.37
  -3  -1 -12   36.41    1.82
   3   1 -12   36.54    2.23
   3  -1  11   21.07    1.77
   3   1 -11   16.84    1.53
  -3  -1 -11   19.73    1.46
   3   1 -11   17.47    1.88
   3   1 -10   19.78    1.47
  -3  -1 -10   21.36    1.42
   3  -1  10   23.27    1.79
   3   1 -10   22.51    1.77
   3   1  -9   25.04    1.57
  -3  -1  -9   25.15    1.47
   3  -1   9   25.90    1.72
   3   1  -9   24.54    1.89
   3   1  -8   35.17    1.73
  -3  -1  -8   32.67    1.57
   3  -1   8   35.68    1.85
   3   1  -8   38.04    1.96
  -3  -1  -7   76.18    2.54
   3   1  -7   81.57    2.66
   3  -1   7   80.23    3.06
  -3  -1  -6  102.20    3.05
   3  -1   6  104.37    3.23
   3   1  -6  105.34    3.19
  -3  -1  -6   94.94    2.96
   3  -1   6  107.55    3.51
  -3  -1  -5   47.93    1.59
   3   1  -5   45.15    1.82
  -3  -1  -5   43.22    1.48
   3  -1   5   49.07    2.09
  -3  -1  -4   52.01    1.64
  -3  -1  -4   51.83    1.56
   3   1  -4   51.33    1.87
  -3   1   4   54.94    2.24
   3  -1   4   57.59    2.09
  -3  -1  -3   50.90    1.61
   3  -1   3   56.52    1.91
  -3   1   3   61.04    2.10
   3  -1   3   53.67    1.85
   3   1  -3   63.20    1.83
   3  -1   2   10.88    0.72
   3  -1   2   10.19    0.73
   3   1  -2   10.34    0.72
  -3  -1  -2    9.48    0.46
   3  -1   1   24.69    0.93
   3   1   0   34.33    1.02
   3   1   1   21.18    0.82
  -3  -1   2   10.41    0.96
   3   1   2    9.62    0.79
   3  -1  -2   10.19    0.87
  -3  -1   3   58.44    2.15
   3  -1  -3   60.57    2.04
  -3   1  -4   53.91    1.67
  -3  -1   4   55.35    2.27
   3  -1  -4   50.65    2.07
  -3  -1   5   53.22    2.39
  -3   1  -5   46.42    1.60
   3  -1  -5   50.60    2.10
   3  -1  -5   48.45    1.85
  -3   1  -6  102.16    3.09
  -3  -1   6  111.74    3.71
   3  -1  -6  103.39    3.39
  -3  -1   7   79.97    3.15
  -3   1  -7   78.28    2.59
  -3   1  -7   80.17    2.52
   3  -1  -7   79.03    2.85
  -3  -1   8   33.35    2.27
  -3   1  -8   37.34    1.66
   3  -1  -8   35.41    1.87
  -3   1  -8   36.09    1.53
  -3  -1   9   21.83    2.13
   3  -1  -9   22.38    1.76
  -3   1  -9   27.59    1.51
  -3   1  -9   25.76    1.35
   3  -1 -10   21.69    1.78
  -3   1 -10   21.25    1.47
  -3   1 -10   21.11    1.30
  -3   1 -11   20.28    1.41
  -3   1 -11   20.59    1.33
   3   1  12   36.91    1.44
  -3  -1  12   38.96    1.42
  -3   1 -12   40.05    1.88
   3  -1 -12   40.13    2.24
  -3  -1  13    0.98    0.82
   3   1  13    1.40    0.84
   3  -1 -13    2.73    1.69
  -3   1 -13    1.50    1.21
   3  -1 -14   94.79    3.70
   3   1  14   97.77    2.82
   3  -1 -15    2.83    1.74
   3   1  15    0.14    0.90
  -3  -1  15    0.89    0.95
   3  -1 -16    8.83    1.80
  -3  -1  16    6.60    1.05
   3   1  16    6.81    1.02
  -3  -1  16    9.80    1.97
   3  -1 -16    8.59    1.99
   3  -1 -17   28.90    2.29
   3  -1 -17   32.88    2.61
  -3  -1  17   31.97    2.53
   3   1  17   33.63    1.55
  -3  -1  17   30.62    1.48
   3  -1 -18   12.16    2.13
  -3  -1  18   11.32    2.15
   3   1  18    8.74    1.15
  -3  -1  18   11.93    1.23
  -3  -1  19   15.04    2.29
  -3  -1  19   11.86    1.27
   3   1  19   10.91    1.19
  -3  -1  20   12.72    1.25
   3   1  20   12.74    1.22
  -3  -1  21   14.66    1.26
   3   1  21   12.15    1.16
  -3  -1  22    0.48    1.01
   3   1  22   -0.01    0.94
  -3  -1  23   11.77    1.05
   3   1  23   12.38    1.02
  -3  -2 -25    0.60    0.55
   3  -2  22    7.18    1.02
   3  -2  21    2.66    1.09
   3  -2  20   24.76    1.45
  -3   2  20   25.87    1.51
  -3   2  19   44.00    2.93
   3  -2  19   37.53    2.90
  -3   2  19   44.38    1.83
   3  -2  19   38.26    1.82
   3  -2  18    9.09    2.27
  -3   2  18   11.12    1.20
   3  -2  18    7.08    1.22
   3  -2  17    6.64    2.08
  -3   2  17    6.90    1.16
   3   2 -17    8.08    1.75
   3   2 -16   29.69    2.24
   3  -2  16   32.10    2.45
  -3   2  16   27.36    1.42
  -3  -2 -15   21.43    1.87
  -3   2  15   19.83    1.17
   3  -2  15   21.79    2.21
   3   2 -15   20.85    2.05
   3   2 -14   32.16    2.27
   3  -2  14   31.38    1.42
  -3  -2 -14   32.69    2.10
  -3   2  14   32.22    1.42
   3   2 -13  124.02    4.30
   3  -2  13  118.60    3.43
  -3  -2 -13  119.06    4.07
  -3   2  13  110.41    3.41
   3  -2  13  127.91    4.38
  -3  -2 -12   68.53    2.55
   3   2 -12   68.42    2.92
   3  -2  12   66.26    2.11
   3   2 -12   65.05    2.71
  -3  -2 -12   68.13    2.73
   3  -2  12   74.32    2.99
  -3   2  12   58.88    2.08
   3   2 -11   63.45    2.65
  -3  -2 -11   68.81    2.54
   3  -2  11   69.29    2.86
   3   2 -11   65.32    2.94
   3   2 -10   18.01    1.50
  -3  -2 -10   20.64    1.46
   3  -2  10   22.84    1.78
   3   2 -10   20.59    1.88
  -3  -2  -9   73.18    2.54
   3  -2   9   72.09    2.77
   3   2  -9   67.86    2.65
   3  -2   9   75.61    3.09
  -3  -2  -8   56.06    2.07
   3  -2   8   54.62    2.30
   3   2  -8   53.21    2.15
   3  -2   8   56.20    2.65
  -3  -2  -7  122.88    3.78
   3  -2   7  131.40    4.01
   3   2  -7  127.22    3.95
   3  -2   7  130.04    4.27
  -3  -2  -6  314.29    8.48
   3  -2   6  300.76    8.61
   3   2  -6  303.00    8.59
   3  -2   6  319.15    8.83
  -3  -2  -5   87.47    2.79
   3  -2   5   82.91    3.21
   3  -2   5   92.98    3.00
  -3  -2  -4  119.55    3.48
   3   2  -4  118.87    3.60
   3  -2   4  121.47    3.76
   3  -2   4  130.05    3.63
  -3  -2  -3  363.76   10.39
   3  -2   3  367.38   10.54
   3  -2   3  391.86   10.50
  -3  -2  -2   46.08    1.37
   3  -2   2   42.14    1.50
   3  -2   1  638.97   17.06
   3   2   0  317.35    8.50
   3   2   1  603.57   16.12
   3   2   2   45.57    1.61
   3  -2  -2   43.36    1.55
  -3  -2   3  429.93   12.14
   3  -2  -3  454.76   12.05
  -3  -2   4  123.17    3.84
  -3   2  -4  120.07    3.45
   3  -2  -4  121.54    3.68
  -3  -2   5  106.49    3.57
   3  -2  -5  110.88    3.27
  -3   2  -6  314.02    8.46
  -3  -2   6  301.20    8.89
   3  -2  -6  302.63    8.62
  -3  -2   7  122.78    4.46
  -3   2  -7  121.73    3.79
  -3   2  -8   56.89    2.02
  -3  -2   8   51.15    2.71
   3  -2  -8   53.81    2.35
  -3   2  -9   69.26    2.43
  -3   2  -9   73.82    2.54
   3  -2  -9   66.85    2.80
  -3   2 -10   22.39    1.38
  -3   2 -10   21.39    1.49
   3  -2 -10   19.17    1.79
  -3   2 -11   68.73    2.48
   3  -2 -11   62.89    2.89
  -3   2 -11   69.67    2.55
  -3   2 -12   70.06    2.55
   3   2  12   71.27    2.14
  -3  -2  12   61.82    2.14
   3  -2 -12   63.97    2.84
  -3   2 -12   69.76    2.58
  -3   2 -13  120.20    3.88
  -3  -2  13  112.51    3.47
   3   2  13  120.20    3.47
  -3   2 -13  118.47    3.91
   3  -2 -13  128.45    4.31
  -3  -2  14   33.34    1.44
   3   2  14   33.71    1.46
   3  -2 -14   31.34    2.30
   3   2  15   20.33    1.19
  -3  -2  15   19.37    1.21
   3  -2 -15   21.27    2.02
   3  -2 -15   18.92    2.23
   3  -2 -16   30.40    2.26
  -3  -2  16   28.59    1.43
   3   2  16   27.54    1.46
  -3  -2  16   33.19    2.51
   3  -2 -16   33.13    2.48
  -3  -2  17    6.43    1.11
   3   2  17    6.79    1.06
  -3  -2  17    7.23    2.04
   3  -2 -17    9.82    2.01
   3   2  18    8.32    2.16
   3  -2 -18    9.24    2.14
   3   2  18    7.90    1.11
  -3  -2  18   10.98    1.23
  -3  -2  18   11.55    2.16
   3   2  18    5.23    2.18
   3   2  19   41.87    1.80
  -3  -2  19   42.57    1.83
  -3  -2  19   42.99    2.96
   3   2  19   39.01    2.87
  -3  -2  20   24.35    1.46
   3   2  20   21.97    1.41
  -3  -2  21    5.04    1.14
   3   2  21    3.95    1.06
  -3  -2  22    7.12    1.09
   3   2  22    8.39    1.01
  -3  -2  23    5.13    0.94
   3   2  23    5.35    0.89
   3  -2 -25    0.20    0.57
   3  -3  19   77.28    3.90
  -3   3  19   82.59    3.87
   3  -3  18    2.52    2.05
  -3   3  18    8.29    2.16
   3  -3  17   44.79    2.95
  -3   3  17   44.54    2.90
   3   3 -17   42.88    2.56
  -3   3  16    9.24    1.94
   3  -3  16    6.20    2.02
   3   3 -16    4.24    1.68
  -3  -3 -15   14.94    1.70
   3  -3  15   16.05    2.08
   3   3 -15   15.32    1.91
  -3  -3 -14   41.95    2.29
   3   3 -14   40.12    2.48
   3   3 -13   70.27    3.04
   3   3 -13   69.53    2.85
   3  -3  13   74.01    3.14
  -3   3  13   64.80    2.16
  -3  -3 -13   67.29    2.84
  -3   3  12  117.53    3.59
   3   3 -12  131.87    4.40
   3   3 -12  121.46    4.22
   3  -3  12  139.21    4.49
  -3  -3 -12  135.61    4.25
  -3   3  11  208.61    6.02
   3   3 -11  231.08    6.75
  -3  -3 -11  234.05    6.58
   3  -3  11  222.68    6.71
   3   3 -11  223.96    6.62
   3  -3  10   92.99    3.85
  -3  -3 -10  100.01    3.40
   3   3 -10   89.60    3.36
   3  -3   9  162.00    5.24
  -3  -3  -9  156.08    4.77
   3  -3   9  157.68    4.88
   3   3  -9  151.58    4.78
   3  -3   8  110.62    3.92
  -3  -3  -8  102.90    3.42
   3  -3   8  104.18    3.54
   3   3  -8  107.76    3.45
   3  -3   7  224.58    6.57
  -3  -3  -7  216.51    6.22
   3  -3   7  216.57    6.32
   3   3  -7  216.09    6.30
   3  -3   6  187.55    5.65
  -3  -3  -6  186.19    5.28
   3  -3   6  185.28    5.37
   3   3  -6  179.57    5.36
  -3  -3  -5  363.37   10.04
   3   3  -5  370.38   10.14
   3  -3   5  373.42   10.29
   3  -3   5  369.63   10.12
  -3  -3  -4   84.74    2.63
   3  -3   4   87.95    2.98
   3   3  -4   89.05    2.76
   3  -3   4   89.66    2.77
  -3  -3  -3   32.95    1.33
   3   3  -3   36.46    1.45
   3  -3   3   37.38    1.42
   3  -3   2   46.75    1.56
   3  -3   1    3.05    0.63
  -3   3  -1    2.71    0.50
   3   3   1    2.20    0.60
   3  -3  -2   42.51    1.66
   3  -3  -2   46.09    1.62
   3   3   2   45.12    1.51
   3  -3  -3   39.85    1.59
   3  -3  -3   38.65    1.59
   3   3   3   30.57    1.70
   3   3   3   33.49    1.40
  -3  -3   4   86.54    3.16
   3  -3  -4   88.54    2.89
   3   3   4   93.56    2.80
  -3   3  -5  381.13   10.07
  -3  -3   5  373.97   10.41
   3  -3  -5  368.84   10.20
   3   3   5  352.13   10.13
  -3  -3   6  184.17    5.80
  -3   3  -6  195.95    5.35
   3  -3  -6  182.39    5.53
   3   3   6  184.10    5.45
  -3   3  -7  230.99    6.31
  -3  -3   7  210.81    6.79
   3  -3  -7  224.71    6.51
   3   3   7  215.17    6.44
  -3   3  -8  108.50    3.37
   3  -3  -8  105.29    3.61
   3   3   8  107.71    3.63
   3  -3  -9  156.54    4.98
   3   3   9  159.04    5.00
  -3   3  -9  162.40    4.77
  -3   3 -10   97.80    3.26
   3  -3 -10   94.77    3.55
  -3   3 -10   95.72    3.32
  -3   3 -11  229.37    6.67
   3   3  11  232.42    6.98
  -3   3 -11  225.22    6.69
   3  -3 -11  224.41    6.92
   3   3  12  144.40    3.88
   3   3  12  149.60    4.75
  -3  -3  12  127.30    3.86
  -3   3 -12  130.41    4.29
  -3   3 -12  129.27    4.30
   3  -3 -12  130.56    4.58
  -3   3 -13   69.87    2.69
   3  -3 -13   70.07    3.07
  -3  -3  13   67.64    2.23
  -3   3 -13   72.58    2.68
   3  -3 -13   71.57    3.18
   3   3  13   69.65    2.22
   3   3  13   73.66    3.25
   3  -3 -14   38.41    2.38
  -3   3 -14   38.29    1.93
  -3  -3  14   37.05    1.54
   3  -3 -14   40.74    2.57
   3   3  14   40.11    1.57
   3   3  14   43.86    2.60
   3  -3 -15   16.16    1.97
  -3  -3  15   14.50    1.10
   3   3  15   16.34    2.08
   3   3  15   15.88    1.13
   3  -3 -15   17.15    2.08
  -3  -3  16    4.78    1.04
   3   3  16    6.11    2.00
  -3  -3  16    8.42    2.03
   3   3  16    5.17    1.00
   3  -3 -16    5.08    1.99
   3  -3 -17   43.40    2.87
   3   3  17   41.79    2.88
  -3  -3  17   46.62    2.93
  -3  -3  17   45.39    1.76
   3   3  17   42.66    1.76
   3  -3 -18    3.25    1.97
   3   3  18    1.71    2.09
  -3  -3  18    6.05    1.09
   3   3  18    4.41    1.14
   3   3  18    4.01    2.16
  -3  -3  18    7.98    2.14
   3   3  19   78.73    2.69
  -3  -3  19   82.48    2.72
   3   3  19   76.98    3.85
  -3  -3  19   84.67    3.98
  -3  -3  20   28.31    1.51
   3   3  20   24.24    1.45
  -3  -3  21    7.10    1.15
   3   3  21    5.06    1.09
  -3  -3  22   28.28    1.39
   3   3  22   23.71    1.32
   3   3  23    7.43    0.89
   3  -4  19   67.61    3.60
  -3   4  19   66.10    3.51
   3  -4  18    6.48    2.18
  -3   4  18    9.47    2.16
  -3   4  17   32.02    2.59
   3  -4  17   30.65    2.69
   3   4 -17   28.21    2.23
  -3   4  16   24.64    2.36
   3  -4  16   22.44    2.34
   3   4 -16   21.31    2.10
   3  -4  15   84.86    3.61
  -3  -4 -15   72.85    3.14
   3   4 -15   79.82    3.42
  -3  -4 -14    6.30    1.48
   3   4 -14    2.70    1.62
   3  -4  14    6.56    1.81
   3   4 -14    4.59    1.48
   3   4 -13   74.75    3.16
   3  -4  13   73.81    3.21
   3   4 -13   69.71    2.93
  -3  -4 -13   69.53    2.91
   3   4 -12   31.34    2.23
  -3  -4 -12   33.03    1.97
   3  -4  12   32.21    2.13
   3   4 -12   30.81    1.93
   3  -4  11  117.63    4.39
  -3  -4 -11  118.05    3.94
   3  -4  11  117.02    4.09
   3   4 -11  114.19    3.94
   3  -4  10  352.82   10.53
  -3  -4 -10  358.00   10.07
   3  -4  10  369.79   10.20
   3   4 -10  340.49   10.11
   3  -4   9  140.90    4.86
  -3  -4  -9  144.59    4.39
   3  -4   9  140.10    4.47
   3   4  -9  134.63    4.42
   3  -4   8   36.13    2.31
  -3  -4  -8   36.53    1.81
   3  -4   8   35.51    1.83
   3   4  -8   34.69    1.76
  -3  -4  -7   29.43    1.60
   3   4  -7   28.92    1.62
   3  -4   7   28.23    2.15
   3  -4   7   34.46    1.70
  -3  -4  -6   37.72    1.68
   3  -4   6   37.97    2.13
   3   4  -6   37.94    1.75
   3  -4   6   38.16    1.73
  -3  -4  -5   48.27    1.92
   3   4  -5   55.89    2.04
   3  -4   5   44.98    2.29
   3  -4   5   56.68    2.02
  -3  -4  -4  243.96    6.95
   3   4  -4  254.39    7.03
   3  -4   4  257.48    7.00
   3   4  -3  586.85   14.71
   3  -4   3  551.89   14.62
   3  -4   2   53.53    1.73
   3  -4   1  494.01   13.22
  -3   4   0    8.57    0.94
  -3   4  -1  512.85   13.26
   3   4   1  480.16   13.21
   3  -4  -2   45.60    1.85
   3   4   2   51.77    1.64
   3  -4  -3  614.09   15.12
   3   4   3  524.19   14.97
   3  -4  -4  243.01    6.96
   3   4   4  245.26    6.83
   3  -4  -4  248.54    6.92
   3   4   4  245.01    7.06
   3  -4  -5   60.51    2.33
  -3   4  -5   51.61    2.00
  -3  -4   5   60.57    2.57
   3   4   5   49.21    2.02
   3  -4  -5   53.89    2.37
   3  -4  -6   39.48    1.99
  -3  -4   6   37.39    2.23
  -3   4  -6   39.46    1.64
   3   4   6   37.75    1.74
   3  -4  -6   39.74    1.97
   3  -4  -7   31.29    1.99
  -3   4  -7   28.86    1.49
   3  -4  -7   27.68    1.90
   3   4   7   31.41    1.74
  -3   4  -8   36.34    1.68
   3  -4  -8   33.00    2.00
   3   4   8   36.38    1.87
  -3   4  -9  150.19    4.55
   3   4   9  155.33    4.72
   3  -4 -10  339.89   10.39
  -3   4 -10  371.15   10.15
   3   4  10  369.37   10.34
   3  -4 -10  353.81   10.33
   3  -4 -11  114.86    4.11
  -3   4 -11  118.63    3.84
   3  -4 -11  114.41    4.22
   3   4  11  118.96    4.09
  -3   4 -11  117.67    3.83
  -3  -4  11  113.70    3.35
   3   4  12   32.42    1.33
   3  -4 -12   29.02    2.06
  -3   4 -12   29.21    1.79
   3  -4 -12   30.64    2.25
   3   4  12   33.25    2.17
  -3  -4  12   32.48    1.32
  -3   4 -12   33.41    1.75
  -3   4 -13   70.95    2.70
  -3  -4  13   69.75    2.23
   3  -4 -13   65.91    3.22
   3   4  13   67.91    2.22
  -3   4 -13   70.30    2.71
   3  -4 -13   68.86    3.07
   3   4  13   76.44    3.23
  -3  -4  14    3.35    0.95
  -3   4 -14    3.68    1.20
   3   4  14    5.38    1.85
   3   4  14    5.03    0.90
   3  -4 -14    3.92    1.85
  -3  -4  15   81.07    2.71
   3   4  15   88.08    3.73
   3   4  15   89.25    2.71
   3  -4 -15   87.98    3.80
  -3  -4  16   21.16    1.32
   3  -4 -16   21.02    2.34
   3   4  16   21.32    1.30
   3   4  16   18.53    2.30
   3   4  17   24.10    2.72
   3   4  17   30.08    2.57
  -3  -4  17   32.33    2.58
   3  -4 -17   28.64    2.51
   3   4  17   29.88    1.53
  -3  -4  17   28.35    1.49
   3   4  18    7.54    2.28
   3   4  18    7.85    1.15
  -3  -4  18    8.98    1.24
   3  -4 -18    8.62    2.03
   3   4  18    6.96    2.11
  -3  -4  18    9.58    2.23
   3   4  19   67.87    3.59
  -3  -4  19   72.65    3.60
   3   4  19   67.25    2.40
  -3  -4  19   67.95    2.40
   3   4  20   13.74    1.25
  -3  -4  20   15.77    1.31
  -3  -4  21    9.13    1.19
   3   4  21    9.79    1.06
   3   4  22   24.79    1.26
   3   4  23    9.19    0.89
  -3   5  25    6.76    0.61
  -3  -5 -24    3.42    0.72
  -3   5  19   27.87    2.55
   3  -5  19   27.64    2.63
  -3   5  18    9.53    2.12
   3  -5  18    5.48    2.10
  -3   5  17   31.05    2.49
   3  -5  17   29.10    2.54
   3   5 -17   22.63    2.11
  -3   5  16   44.76    2.75
   3  -5  16   43.87    2.81
   3   5 -16   38.52    2.54
  -3  -5 -15   52.93    2.61
   3   5 -15   55.06    2.85
   3  -5  15   60.59    3.01
   3   5 -15   50.14    2.68
   3   5 -14   17.54    1.92
   3  -5  14   23.49    2.20
   3   5 -14   16.93    1.81
  -3  -5 -14   17.52    1.82
   3   5 -13  154.18    5.16
  -3  -5 -13  139.67    4.83
   3   5 -13  146.99    4.97
   3  -5  13  158.71    5.19
   3  -5  12   31.03    2.53
  -3  -5 -12   34.12    2.01
   3   5 -12   29.82    1.93
   3  -5  11  249.79    7.74
  -3  -5 -11  236.71    7.18
   3   5 -11  242.11    7.27
   3  -5  11  246.56    7.34
   3  -5  10    9.20    1.93
  -3  -5 -10   14.94    1.57
   3   5 -10    8.76    1.51
   3  -5  10   15.17    1.67
   3  -5   9  197.11    6.17
  -3  -5  -9  188.59    5.66
   3   5  -9  184.92    5.76
   3  -5   9  191.55    5.76
   3  -5   8    8.06    1.95
  -3  -5  -8    9.76    1.36
   3   5  -8    8.47    1.37
   3  -5   8    6.96    1.43
  -3  -5  -7   67.87    2.47
   3   5  -7   73.22    2.58
   3  -5   7   68.77    2.92
   3  -5   7   67.06    2.52
  -3  -5  -6  124.06    3.74
   3   5  -6  124.11    3.83
   3  -5   6  119.71    4.10
   3  -5   6  121.51    3.77
  -3  -5  -5   76.39    2.71
   3   5  -5   85.80    2.84
   3  -5   5   72.38    3.01
   3  -5   5   88.86    2.72
  -3  -5  -4   44.88    1.80
[truncated: 3,078,048 more chars]
