# Supplementary material for: Structural Exploration of Zirconium Metal–Organic Frameworks Through Linker Desymmetrization and Modulator Compensation
Source: Adv Mater. 2025 Dec 22;38(10):e14373. doi: 10.1002/adma.202514373 (PMC12910544; doi:10.1002/adma.202514373)
Supplement: Supplementary file 2 — Supporting File 2: adma71841‐sup‐0002‐Data.zip [file ADMA-38-e14373-s001.zip › PCN-1006.cif]

data_1_94_5_0m
_audit_creation_date               2025-05-19
_audit_creation_method
;
Olex2 1.5
(compiled 2025.04.05 svn.rf049d14d for OlexSys, GUI svn.r7224)
;
_shelx_SHELXL_version_number       '2018/3'
_audit_contact_author_address      ?
_audit_contact_author_email        ?
_audit_contact_author_name         ''
_audit_contact_author_phone        ?
_publ_contact_author_id_orcid      ?
_publ_section_references
;
Dolomanov, O.V., Bourhis, L.J., Gildea, R.J, Howard, J.A.K. & Puschmann, H.
 (2009), J. Appl. Cryst. 42, 339-341.

Sheldrick, G.M. (2015). Acta Cryst. A71, 3-8.

Sheldrick, G.M. (2015). Acta Cryst. C71, 3-8.
;
_chemical_name_common              ?
_chemical_name_systematic          ?
_chemical_formula_moiety           'C49 H18 O48 Zr9'
_chemical_formula_sum              'C49 H18 O48 Zr9'
_chemical_formula_weight           2195.61
_chemical_melting_point            ?
loop_
  _atom_type_symbol
  _atom_type_description
  _atom_type_scat_dispersion_real
  _atom_type_scat_dispersion_imag
  _atom_type_scat_source
 'C' 'C' 0.0039 0.0019 'International Tables Vol C Tables 4.2.6.8 and 6.1.1.4'
 'H' 'H' 0.0000 0.0000 'International Tables Vol C Tables 4.2.6.8 and 6.1.1.4'
 'O' 'O' 0.0130 0.0072 'International Tables Vol C Tables 4.2.6.8 and 6.1.1.4'
 'Zr' 'Zr' -1.8500 0.6484
 'International Tables Vol C Tables 4.2.6.8 and 6.1.1.4'

_shelx_space_group_comment
;
The symmetry employed for this shelxl refinement is uniquely defined
by the following loop, which should always be used as a source of
symmetry information in preference to the above space-group names.
They are only intended as comments.
;
_space_group_crystal_system        'monoclinic'
_space_group_IT_number             14
_space_group_name_H-M_alt          'P 1 21/n 1'
_space_group_name_Hall             '-P 2yn'
loop_
  _space_group_symop_operation_xyz
 'x, y, z'
 '-x+1/2, y+1/2, -z+1/2'
 '-x, -y, -z'
 'x-1/2, -y-1/2, z-1/2'

_cell_length_a                     17.5286(15)
_cell_length_b                     27.933(2)
_cell_length_c                     22.6490(17)
_cell_angle_alpha                  90
_cell_angle_beta                   90.790(5)
_cell_angle_gamma                  90
_cell_volume                       11088.4(15)
_cell_formula_units_Z              4
_cell_measurement_reflns_used      6571
_cell_measurement_temperature      100
_cell_measurement_theta_max        20.474
_cell_measurement_theta_min        2.229
_shelx_estimated_absorpt_T_max     0.190
_shelx_estimated_absorpt_T_min     0.190
_exptl_absorpt_coefficient_mu      1.092
_exptl_absorpt_correction_T_max    0.7185
_exptl_absorpt_correction_T_min    0.6046
_exptl_absorpt_correction_type     multi-scan
_exptl_absorpt_process_details
;
CrysAlisPro 1.171.42.101a (Rigaku Oxford Diffraction, 2023)
Empirical absorption correction using spherical harmonics,
implemented in SCALE3 ABSPACK scaling algorithm.
;
_exptl_absorpt_special_details     ?
_exptl_crystal_colour              'clear light colourless'
_exptl_crystal_colour_lustre       clear
_exptl_crystal_colour_modifier     light
_exptl_crystal_colour_primary      colourless
_exptl_crystal_density_diffrn      1.315
_exptl_crystal_density_meas        ?
_exptl_crystal_density_method      ?
_exptl_crystal_description         block
_exptl_crystal_F_000               4224
_exptl_crystal_preparation         ?
_exptl_crystal_size_max            0.1
_exptl_crystal_size_mid            0.1
_exptl_crystal_size_min            0.1
_exptl_transmission_factor_max     ?
_exptl_transmission_factor_min     ?
_diffrn_reflns_av_R_equivalents    0.0805
_diffrn_reflns_av_unetI/netI       0.0446
_diffrn_reflns_Laue_measured_fraction_full  0.971
_diffrn_reflns_Laue_measured_fraction_max  0.971
_diffrn_reflns_limit_h_max         15
_diffrn_reflns_limit_h_min         -16
_diffrn_reflns_limit_k_max         25
_diffrn_reflns_limit_k_min         -25
_diffrn_reflns_limit_l_max         20
_diffrn_reflns_limit_l_min         -20
_diffrn_reflns_number              39230
_diffrn_reflns_point_group_measured_fraction_full  0.971
_diffrn_reflns_point_group_measured_fraction_max  0.971
_diffrn_reflns_theta_full          20.726
_diffrn_reflns_theta_max           20.726
_diffrn_reflns_theta_min           1.482
_diffrn_ambient_temperature        100
_diffrn_detector_area_resol_mean   ?
_diffrn_measured_fraction_theta_full  0.971
_diffrn_measured_fraction_theta_max  0.971
_diffrn_measurement_device_type    Bruker
_diffrn_measurement_method         ?
_diffrn_radiation_type             synchrotron
_diffrn_radiation_wavelength       0.7678
_diffrn_source                     ?
_diffrn_source_current             0.0
_diffrn_source_power               0.0
_diffrn_source_voltage             0.0
_diffrn_special_details            ?
_reflns_Friedel_coverage           0.000
_reflns_Friedel_fraction_full      .
_reflns_Friedel_fraction_max       .
_reflns_number_gt                  7448
_reflns_number_total               8829
_reflns_special_details
;
 Reflections were merged by SHELXL according to the crystal
 class for the calculation of statistics and refinement.
 
 Structure factors included contributions from the .fab file.
 
 _reflns_Friedel_fraction is defined as the number of unique
 Friedel pairs measured divided by the number that would be
 possible theoretically, ignoring centric projections and
 systematic absences.
;
_reflns_threshold_expression       'I > 2\s(I)'
_computing_cell_refinement         'SAINT V8.38A (Bruker, 2018)'
_computing_data_collection         ?
_computing_data_reduction          'SAINT V8.38A (Bruker, 2018)'
_computing_molecular_graphics      'Olex2 1.5 (Dolomanov et al., 2009)'
_computing_publication_material    'Olex2 1.5 (Dolomanov et al., 2009)'
_computing_structure_refinement    'SHELXL 2018/3 (Sheldrick, 2015)'
_computing_structure_solution      'SHELXT 2018/2 (Sheldrick, 2018)'
_refine_diff_density_max           1.943
_refine_diff_density_min           -1.809
_refine_diff_density_rms           0.299
_refine_ls_extinction_coef         .
_refine_ls_extinction_method       none
_refine_ls_goodness_of_fit_ref     1.041
_refine_ls_hydrogen_treatment      constr
_refine_ls_matrix_type             full
_refine_ls_number_parameters       955
_refine_ls_number_reflns           8829
_refine_ls_number_restraints       603
_refine_ls_R_factor_all            0.1631
_refine_ls_R_factor_gt             0.1450
_refine_ls_restrained_S_all        1.026
_refine_ls_shift/su_max            0.003
_refine_ls_shift/su_mean           0.000
_refine_ls_structure_factor_coef   Fsqd
_refine_ls_weighting_details      
 'w=1/[\s^2^(Fo^2^)+(0.1840P)^2^+1095.3076P] where P=(Fo^2^+2Fc^2^)/3'
_refine_ls_weighting_scheme        calc
_refine_ls_wR_factor_gt            0.3620
_refine_ls_wR_factor_ref           0.3799
_refine_special_details            ?
_olex2_refinement_description
;
1. Restrained distances
 C01D-C022
 1.5 with sigma of 0.02
 C01N-C025
 1.5 with sigma of 0.02
 C01X-C02D
 1.5 with sigma of 0.02
 C02F-C02V
 1.5 with sigma of 0.02
 C01U-C026
 1.5 with sigma of 0.02
 C02H-C02O
 1.4 with sigma of 0.02
 C02J-C02Y
 1.5 with sigma of 0.02
 O00U_$1-O00F
 3 with sigma of 0.02
 O00L-O00J_$1
 3 with sigma of 0.02
2. Uiso/Uaniso restraints and constraints
All non-hydrogen atoms have similar U: within 2A with sigma of 0.01 and sigma
for terminal atoms of 0.02 within 2A
Uanis(O00V) \\sim Ueq: with sigma of 0.01 and sigma for terminal atoms of 0.02
Uanis(O00D) \\sim Ueq: with sigma of 0.01 and sigma for terminal atoms of 0.02
Uanis(O00U) \\sim Ueq: with sigma of 0.01 and sigma for terminal atoms of 0.02
Uanis(O02B) \\sim Ueq: with sigma of 0.01 and sigma for terminal atoms of 0.02
Uanis(O010) \\sim Ueq, Uanis(O019) \\sim Ueq, Uanis(O01R) \\sim Ueq: with sigma
of 0.01 and sigma for terminal atoms of 0.02
Uanis(O013) \\sim Ueq, Uanis(O012) \\sim Ueq, Uanis(C02N) \\sim Ueq: with sigma
of 0.01 and sigma for terminal atoms of 0.02
Uanis(O00F) \\sim Ueq: with sigma of 0.01 and sigma for terminal atoms of 0.02
Uanis(O00L) \\sim Ueq: with sigma of 0.01 and sigma for terminal atoms of 0.02
Uanis(O00E) \\sim Ueq, Uanis(O00B) \\sim Ueq: with sigma of 0.01 and sigma for
terminal atoms of 0.02
Uanis(O01M) \\sim Ueq: with sigma of 0.01 and sigma for terminal atoms of 0.02
Uanis(O020) \\sim Ueq, Uanis(O011) \\sim Ueq: with sigma of 0.01 and sigma for
terminal atoms of 0.02
Uanis(O00C) \\sim Ueq, Uanis(O1) \\sim Ueq: with sigma of 0.01 and sigma for
terminal atoms of 0.02
Uanis(O00Q) \\sim Ueq, Uanis(O00N) \\sim Ueq: with sigma of 0.01 and sigma for
terminal atoms of 0.02
Uanis(O017) \\sim Ueq: with sigma of 0.01 and sigma for terminal atoms of 0.02
Uanis(O00A) \\sim Ueq: with sigma of 0.01 and sigma for terminal atoms of 0.02
3.a Aromatic/amide H refined with riding coordinates:
 C015(H015), C018(H018), C01F(H01F), C01G(H01G), C01Q(H01Q), C01T(H01T),
 C01Y(H01Y), C01Z(H01Z), C029(H029), C02A(H02A), C02E(H02E), C02K(H02K),
 C02O(H02O), C02P(H02P), C02Q(H02Q), C02R(H02R), C02U(H02U), C02X(H02X)
;
_atom_sites_solution_hydrogens     geom
_atom_sites_solution_primary       dual
_atom_sites_solution_secondary     ?
loop_
  _atom_site_label
  _atom_site_type_symbol
  _atom_site_fract_x
  _atom_site_fract_y
  _atom_site_fract_z
  _atom_site_U_iso_or_equiv
  _atom_site_adp_type
  _atom_site_occupancy
  _atom_site_site_symmetry_order
  _atom_site_calc_flag
  _atom_site_refinement_flags_posn
  _atom_site_refinement_flags_adp
  _atom_site_refinement_flags_occupancy
  _atom_site_disorder_assembly
  _atom_site_disorder_group
 Zr01 Zr 1.00188(16) 0.42569(9) 0.55751(11) 0.0266(8) Uani 1 1 d . . . . .
 Zr02 Zr 0.50826(16) 0.66536(10) 0.84520(12) 0.0315(8) Uani 1 1 d . . . . .
 Zr03 Zr 0.60323(18) 0.58239(10) 0.75715(14) 0.0418(9) Uani 1 1 d . . . . .
 Zr04 Zr 0.58529(18) 0.03780(10) 0.92660(13) 0.0386(9) Uani 1 1 d . . . . .
 Zr05 Zr 0.40274(18) 0.57677(10) 0.77196(13) 0.0394(9) Uani 1 1 d . . . . .
 Zr06 Zr 0.42621(18) 0.57302(10) 0.92731(13) 0.0381(9) Uani 1 1 d . . . . .
 Zr07 Zr 0.88540(18) 0.47085(10) 0.44297(13) 0.0384(9) Uani 1 1 d . . . . .
 Zr08 Zr 0.52144(17) 0.48947(10) 0.83792(12) 0.0360(9) Uani 1 1 d . . . . .
 Zr09 Zr 0.62761(18) 0.57858(10) 0.91145(13) 0.0417(9) Uani 1 1 d . . . . .
 O00A O 0.9168(11) 0.2039(7) 0.5987(8) 0.039(4) Uani 1 1 d . U . . .
 O00B O 0.8729(10) 0.1555(6) 0.7798(8) 0.029(4) Uani 1 1 d . U . . .
 O00C O 0.5234(10) 0.6129(7) 0.9110(8) 0.035(5) Uani 1 1 d . U . . .
 O00D O 0.6380(11) 0.3518(7) 0.2599(9) 0.039(4) Uani 1 1 d . U . . .
 O00E O 0.5065(12) 0.6178(7) 0.7764(9) 0.044(6) Uani 1 1 d . U . . .
 O00F O 0.5642(12) 0.1378(7) 1.0243(8) 0.043(5) Uani 1 1 d D U . . .
 O00G O 0.9403(11) 0.4168(6) 0.6407(8) 0.033(4) Uani 1 1 d . U . . .
 O00H O 0.9279(12) 0.2088(6) 0.7206(8) 0.038(4) Uani 1 1 d . U . . .
 O00I O 0.9174(10) 0.3725(7) 0.5402(9) 0.036(4) Uani 1 1 d . U . . .
 O00J O 0.5778(10) 0.2939(6) 0.2113(7) 0.030(4) Uani 1 1 d . U . . .
 O00K O 0.9047(12) 0.5408(7) 0.4808(8) 0.039(5) Uani 1 1 d . . . . .
 O00L O 0.5589(12) 0.3001(7) 1.0823(7) 0.044(5) Uani 1 1 d D U . . .
 O00M O 0.5047(13) 0.5310(8) 0.7487(8) 0.053(7) Uani 1 1 d . . . . .
 O00N O 0.9267(12) 0.0511(7) 0.2885(9) 0.040(4) Uani 1 1 d . U . . .
 O00O O 0.8531(11) -0.0075(7) 0.2520(8) 0.037(4) Uani 1 1 d . U . . .
 O00P O 0.8398(10) 0.1533(6) 0.5451(8) 0.028(4) Uani 1 1 d . U . . .
 O00Q O 0.6303(11) 0.6284(7) 0.8350(8) 0.036(5) Uani 1 1 d . U . . .
 O00R O 0.4303(14) 0.5351(7) 0.8444(10) 0.057(7) Uani 1 1 d . . . . .
 O00S O 0.3958(11) 0.6208(8) 0.8521(10) 0.053(6) Uani 1 1 d . . . . .
 O00T O 0.8474(11) 0.3961(7) 0.4658(10) 0.045(5) Uani 1 1 d . U . . .
 O00U O 0.5857(11) 0.0857(6) 0.1321(8) 0.038(4) Uani 1 1 d . U . . .
 O00V O 0.6060(12) 0.3571(7) 1.0268(8) 0.041(4) Uani 1 1 d . U . . .
 O00W O 0.5380(13) 0.4341(7) 0.9826(10) 0.050(5) Uani 1 1 d . U . . .
 O00X O 0.6037(12) 0.5416(8) 0.8338(9) 0.055(6) Uani 1 1 d . . . . .
 O00Y O 0.6516(11) 0.5099(7) 0.7257(9) 0.036(4) Uani 1 1 d . U . . .
 O00Z O 0.5870(12) 0.4507(7) 0.7717(9) 0.040(5) Uani 1 1 d . U . . .
 O010 O 0.3938(13) 0.5729(7) 0.6755(8) 0.048(6) Uani 1 1 d . U . . .
 O011 O 0.3081(18) 0.5723(9) 0.9261(12) 0.088(9) Uani 1 1 d . U . . .
 O012 O 0.4913(12) 0.4283(7) 0.8904(9) 0.044(5) Uani 1 1 d . U . . .
 O013 O 0.6927(12) 0.5068(8) 0.9249(9) 0.047(5) Uani 1 1 d . U . . .
 O014 O 0.6034(11) 0.4986(8) 1.0357(9) 0.046(5) Uani 1 1 d . U . . .
 C015 C 0.6930(19) 0.1273(11) 0.2130(14) 0.047(5) Uani 1 1 d . U . . .
 H015 H 0.654811 0.146968 0.195308 0.056 Uiso 1 1 calc R U . . .
 C016 C 0.7815(17) 0.2537(10) 0.4209(13) 0.037(4) Uani 1 1 d . U . . .
 O017 O 0.5281(13) 0.5225(8) 0.9256(10) 0.055(6) Uani 1 1 d . U . . .
 C018 C 0.6807(19) 0.2066(11) 0.9204(14) 0.047(5) Uani 1 1 d . U . . .
 H018 H 0.692282 0.183309 0.891275 0.057 Uiso 1 1 calc R U . . .
 O019 O 0.5783(14) 0.5819(10) 0.6569(11) 0.081(8) Uani 1 1 d . U . . .
 C01A C 0.6270(19) 0.2786(11) 1.0038(13) 0.044(4) Uani 1 1 d . U . . .
 C01B C 0.8743(19) 0.0354(11) 0.2608(13) 0.037(4) Uani 1 1 d . U . . .
 O01C O 0.6466(12) 0.5707(8) 1.0082(9) 0.049(5) Uani 1 1 d . U . . .
 C01D C 0.6254(17) 0.3075(9) 0.2452(13) 0.036(4) Uani 1 1 d D U . . .
 O01E O 0.5606(16) 0.0753(7) 0.8450(11) 0.070(8) Uani 1 1 d . . . . .
 C01F C 0.8314(19) 0.2821(11) 0.7593(14) 0.043(5) Uani 1 1 d . U . . .
 H01F H 0.852753 0.287683 0.721621 0.052 Uiso 1 1 calc R U . . .
 C01G C 0.8068(17) 0.2203(11) 0.4617(13) 0.037(4) Uani 1 1 d . U . . .
 H01G H 0.798187 0.187434 0.452882 0.045 Uiso 1 1 calc R U . . .
 O01H O 0.6207(14) 0.4514(8) 0.8817(9) 0.057(5) Uani 1 1 d . U . . .
 O01I O 0.7100(14) 0.0377(8) 0.9223(14) 0.079(8) Uani 1 1 d . . . . .
 C01J C 0.8885(19) 0.4493(11) 0.6593(13) 0.042(4) Uani 1 1 d . U . . .
 O01K O 0.6208(14) 0.1178(8) 0.9457(10) 0.059(5) Uani 1 1 d . U . . .
 O01L O 0.8922(13) 0.4928(7) 0.6532(9) 0.048(5) Uani 1 1 d . U . . .
 O01M O 0.6062(14) -0.0301(8) 0.9597(10) 0.061(7) Uani 1 1 d . U . . .
 C01N C 0.7071(18) 0.2540(11) 0.9197(12) 0.045(4) Uani 1 1 d D U . . .
 O01O O 0.8781(14) 0.4249(9) 0.3606(14) 0.086(10) Uani 1 1 d . . . . .
 O01P O 0.7519(15) 0.5913(10) 0.8963(13) 0.084(9) Uani 1 1 d . . . . .
 C01Q C 0.6814(18) 0.2891(11) 0.9606(13) 0.044(5) Uani 1 1 d . U . . .
 H01Q H 0.701777 0.320555 0.958650 0.053 Uiso 1 1 calc R U . . .
 O01R O 0.7317(16) 0.5916(9) 0.7450(13) 0.088(9) Uani 1 1 d . U . . .
 C01T C 0.8649(15) 0.2789(10) 0.5264(13) 0.028(4) Uani 1 1 d . U . . .
 H01T H 0.896124 0.285090 0.560111 0.033 Uiso 1 1 calc R U . . .
 C01U C 0.8690(17) 0.3678(9) 0.5022(14) 0.036(4) Uani 1 1 d D U . . .
 C01V C 0.8706(17) 0.1899(11) 0.5520(13) 0.032(4) Uani 1 1 d . U . . .
 C01W C 0.7455(18) 0.2475(10) 0.3667(13) 0.038(4) Uani 1 1 d . U . . .
 C01X C 0.6311(19) 0.1971(9) 0.9741(14) 0.046(4) Uani 1 1 d D U . . .
 C01Y C 0.6985(17) 0.2799(10) 0.3395(14) 0.039(5) Uani 1 1 d . U . . .
 H01Y H 0.685228 0.308791 0.358884 0.046 Uiso 1 1 calc R U . . .
 C01Z C 0.7966(16) 0.3017(11) 0.4404(13) 0.038(4) Uani 1 1 d . U . . .
 H01Z H 0.774047 0.326256 0.417037 0.045 Uiso 1 1 calc R U . . .
 O020 O 0.9864(16) 0.4279(11) 0.4655(12) 0.087(9) Uani 1 1 d . U . . .
 C021 C 0.695(2) 0.4653(13) 0.9075(14) 0.052(5) Uani 1 1 d . U . . .
 C022 C 0.6690(17) 0.2698(9) 0.2808(13) 0.038(4) Uani 1 1 d D U . . .
 O023 O 0.2790(15) 0.5820(9) 0.7856(14) 0.083(9) Uani 1 1 d . . . . .
 C024 C 0.791(2) 0.3151(12) 0.7866(14) 0.049(4) Uani 1 1 d . U . . .
 C025 C 0.7525(18) 0.2653(12) 0.8644(12) 0.046(4) Uani 1 1 d D U . . .
 C026 C 0.8404(15) 0.3174(8) 0.4895(13) 0.033(4) Uani 1 1 d D U . . .
 C027 C 0.8157(19) 0.0721(11) 0.2444(14) 0.042(4) Uani 1 1 d . U . . .
 C029 C 0.6102(19) 0.2297(11) 1.0118(13) 0.043(5) Uani 1 1 d . U . . .
 H029 H 0.582862 0.220152 1.045744 0.051 Uiso 1 1 calc R U . . .
 C02A C 0.7542(18) 0.1992(10) 0.3407(14) 0.043(5) Uani 1 1 d . U . . .
 H02A H 0.779182 0.174542 0.362472 0.051 Uiso 1 1 calc R U . . .
 O02B O 0.9799(12) 0.5026(8) 0.4077(11) 0.059(7) Uani 1 1 d . U . . .
 C02C C 0.5967(19) 0.3135(12) 1.0467(14) 0.041(4) Uani 1 1 d . U . . .
 C02D C 0.6014(19) 0.1453(9) 0.9781(14) 0.045(4) Uani 1 1 d D U . . .
 C02E C 0.8044(19) 0.1192(11) 0.2697(14) 0.046(5) Uani 1 1 d . U . . .
 H02E H 0.839593 0.131633 0.298084 0.055 Uiso 1 1 calc R U . . .
 C02F C 0.7061(17) 0.4343(10) 0.7360(14) 0.047(4) Uani 1 1 d D U . . .
 C02G C 0.8424(16) 0.2307(10) 0.5126(13) 0.033(4) Uani 1 1 d . U . . .
 C02H C 0.7258(18) 0.1900(10) 0.2847(14) 0.045(4) Uani 1 1 d D U . . .
 C02I C 0.774(2) 0.3612(12) 0.7554(15) 0.054(4) Uani 1 1 d . U . . .
 C02J C 0.6412(18) 0.0651(11) 0.1433(14) 0.049(4) Uani 1 1 d D U . . .
 C02K C 0.7594(18) 0.0557(11) 0.2036(14) 0.045(5) Uani 1 1 d . U . . .
 H02K H 0.768252 0.026979 0.182391 0.054 Uiso 1 1 calc R U . . .
 C02L C 0.830(2) 0.4320(11) 0.6992(14) 0.047(4) Uani 1 1 d . U . . .
 C02M C 0.6397(18) 0.5347(13) 1.0508(14) 0.045(5) Uani 1 1 d . U . . .
 C02N C 0.5061(19) 0.4104(11) 0.9412(15) 0.043(5) Uani 1 1 d . U . . .
 C02O C 0.6811(17) 0.2260(9) 0.2555(14) 0.040(5) Uani 1 1 d D U . . .
 H02O H 0.659412 0.219410 0.217759 0.048 Uiso 1 1 calc R U . . .
 C02P C 0.838(2) 0.3835(12) 0.7245(14) 0.052(5) Uani 1 1 d . U . . .
 H02P H 0.884744 0.366613 0.720760 0.062 Uiso 1 1 calc R U . . .
 C02Q C 0.7956(18) 0.2308(11) 0.8390(13) 0.043(5) Uani 1 1 d . U . . .
 H02Q H 0.794088 0.199806 0.856250 0.051 Uiso 1 1 calc R U . . .
 C02R C 0.741(2) 0.3045(12) 0.8380(14) 0.049(5) Uani 1 1 d . U . . .
 H02R H 0.701828 0.326015 0.849944 0.058 Uiso 1 1 calc R U . . .
 C02S C 0.736(2) 0.1479(11) 0.2505(15) 0.048(4) Uani 1 1 d . U . . .
 C02T C 0.8821(18) 0.2006(10) 0.7615(13) 0.036(4) Uani 1 1 d . U . . .
 C02U C 0.7644(19) 0.4516(11) 0.7061(14) 0.046(5) Uani 1 1 d . U . . .
 H02U H 0.756791 0.481824 0.687703 0.055 Uiso 1 1 calc R U . . .
 C02V C 0.6422(17) 0.4689(10) 0.7531(14) 0.041(4) Uani 1 1 d D U . . .
 C02X C 0.709(2) 0.3867(11) 0.7596(14) 0.051(5) Uani 1 1 d . U . . .
 H02X H 0.665649 0.373194 0.777917 0.062 Uiso 1 1 calc R U . . .
 C02Y C 0.6938(18) 0.0796(10) 0.1940(13) 0.046(4) Uani 1 1 d D U . . .
 O032 O 0.6561(13) 0.0174(8) 0.1240(11) 0.062(5) Uani 1 1 d . U . . .
 C7 C 0.8416(19) 0.2366(11) 0.7900(13) 0.044(4) Uani 1 1 d . U . . .
 O1 O 0.7693(13) 0.4773(10) 0.4530(13) 0.083(8) Uani 1 1 d . U . . .

loop_
  _atom_site_aniso_label
  _atom_site_aniso_U_11
  _atom_site_aniso_U_22
  _atom_site_aniso_U_33
  _atom_site_aniso_U_23
  _atom_site_aniso_U_13
  _atom_site_aniso_U_12
 Zr01 0.0445(19) 0.0125(15) 0.0226(16) 0.0028(12) -0.0025(14) 0.0008(13)
 Zr02 0.0437(19) 0.0239(17) 0.0268(17) -0.0039(13) 0.0001(14) -0.0056(14)
 Zr03 0.059(2) 0.0197(17) 0.047(2) -0.0020(14) 0.0089(16) 0.0048(15)
 Zr04 0.052(2) 0.0211(17) 0.043(2) -0.0106(14) 0.0122(15) -0.0083(14)
 Zr05 0.056(2) 0.0252(18) 0.0370(19) -0.0005(14) -0.0026(16) 0.0006(15)
 Zr06 0.057(2) 0.0225(18) 0.0353(19) -0.0005(14) 0.0083(15) -0.0035(15)
 Zr07 0.053(2) 0.0212(17) 0.0402(19) 0.0095(14) -0.0169(15) -0.0071(15)
 Zr08 0.056(2) 0.0224(17) 0.0299(18) -0.0002(13) -0.0023(15) 0.0033(15)
 Zr09 0.056(2) 0.0291(19) 0.040(2) 0.0002(14) -0.0131(16) 0.0004(15)
 O00A 0.049(8) 0.032(7) 0.034(7) 0.012(6) -0.014(6) 0.001(6)
 O00B 0.043(7) 0.017(7) 0.027(7) -0.007(6) 0.003(6) 0.002(6)
 O00C 0.037(9) 0.034(9) 0.033(8) -0.019(7) 0.006(7) -0.002(7)
 O00D 0.054(8) 0.020(7) 0.042(7) 0.012(6) -0.014(7) -0.005(7)
 O00E 0.064(9) 0.031(9) 0.036(9) -0.006(7) -0.005(8) 0.008(8)
 O00F 0.059(8) 0.034(7) 0.035(8) -0.013(7) 0.005(7) 0.006(7)
 O00G 0.057(10) 0.014(9) 0.028(9) 0.006(8) 0.024(8) 0.000(8)
 O00H 0.061(10) 0.023(9) 0.031(9) 0.001(8) 0.022(8) 0.008(8)
 O00I 0.022(9) 0.041(9) 0.045(10) 0.005(9) -0.014(8) -0.002(8)
 O00J 0.037(9) 0.020(9) 0.031(9) 0.001(8) -0.012(8) 0.014(8)
 O00K 0.071(15) 0.030(12) 0.015(11) -0.009(9) 0.000(10) -0.014(11)
 O00L 0.059(8) 0.044(8) 0.031(8) -0.009(7) 0.014(7) 0.004(7)
 O00M 0.073(16) 0.063(16) 0.023(12) 0.024(11) 0.030(11) 0.049(13)
 O00N 0.052(8) 0.024(7) 0.042(8) -0.008(7) -0.001(7) 0.009(7)
 O00O 0.058(10) 0.029(9) 0.024(9) 0.002(8) -0.016(8) 0.019(9)
 O00P 0.037(9) 0.017(9) 0.030(9) 0.007(8) -0.007(8) -0.013(8)
 O00Q 0.039(9) 0.028(8) 0.042(9) -0.007(7) -0.002(7) -0.011(7)
 O00R 0.085(18) 0.027(13) 0.060(16) -0.001(11) 0.041(13) -0.005(12)
 O00S 0.029(12) 0.042(14) 0.089(18) 0.004(13) -0.009(12) -0.025(11)
 O00T 0.030(9) 0.039(10) 0.065(11) 0.009(9) -0.025(9) 0.000(8)
 O00U 0.040(8) 0.021(7) 0.052(8) -0.009(6) -0.019(7) 0.007(6)
 O00V 0.054(8) 0.040(8) 0.030(7) 0.006(6) 0.021(6) -0.004(7)
 O00W 0.064(10) 0.037(9) 0.048(10) 0.007(8) -0.001(9) -0.001(9)
 O00X 0.045(14) 0.073(17) 0.047(15) 0.000(13) 0.012(11) 0.003(12)
 O00Y 0.043(10) 0.022(9) 0.044(10) 0.006(8) 0.011(8) 0.014(8)
 O00Z 0.046(10) 0.026(9) 0.049(10) 0.009(8) 0.016(9) 0.026(8)
 O010 0.092(14) 0.030(11) 0.022(10) 0.007(9) -0.015(10) 0.014(10)
 O011 0.120(17) 0.067(14) 0.075(15) 0.011(12) -0.038(13) 0.004(13)
 O012 0.058(8) 0.036(8) 0.038(8) 0.013(6) -0.001(7) 0.003(7)
 O013 0.062(8) 0.051(8) 0.027(8) 0.003(7) -0.012(7) 0.013(8)
 O014 0.038(11) 0.064(13) 0.036(11) 0.004(9) -0.004(9) -0.013(9)
 C015 0.063(9) 0.021(9) 0.055(10) 0.003(8) -0.031(9) 0.010(8)
 C016 0.045(8) 0.024(8) 0.041(8) 0.008(7) -0.012(7) 0.009(7)
 O017 0.061(10) 0.046(9) 0.059(10) 0.017(8) 0.013(8) 0.002(8)
 C018 0.070(10) 0.033(9) 0.039(9) -0.012(8) 0.007(8) -0.001(9)
 O019 0.059(13) 0.110(16) 0.074(14) -0.072(13) 0.019(11) -0.009(12)
 C01A 0.063(8) 0.037(8) 0.033(8) -0.011(7) 0.019(7) -0.003(8)
 C01B 0.056(8) 0.025(8) 0.030(8) 0.002(7) -0.012(7) 0.010(7)
 O01C 0.046(11) 0.060(13) 0.041(11) -0.011(9) 0.000(9) -0.012(10)
 C01D 0.047(8) 0.019(7) 0.041(8) 0.002(7) -0.013(7) 0.000(7)
 O01E 0.12(2) 0.019(13) 0.076(18) -0.010(12) 0.026(16) -0.002(13)
 C01F 0.062(10) 0.036(9) 0.032(9) 0.007(8) 0.013(8) 0.012(9)
 C01G 0.045(9) 0.027(9) 0.040(9) 0.009(8) -0.011(8) 0.007(8)
 O01H 0.081(12) 0.053(11) 0.037(10) 0.000(9) -0.014(9) 0.026(10)
 O01I 0.056(17) 0.046(16) 0.13(3) -0.021(16) 0.023(16) -0.010(13)
 C01J 0.065(9) 0.021(8) 0.039(8) 0.013(8) 0.016(8) 0.007(8)
 O01K 0.093(11) 0.035(10) 0.050(10) -0.015(9) 0.019(10) -0.001(10)
 O01L 0.080(11) 0.017(9) 0.047(10) 0.010(9) 0.011(9) 0.015(9)
 O01M 0.087(11) 0.032(9) 0.065(10) 0.014(8) -0.016(8) 0.003(8)
 C01N 0.064(9) 0.036(8) 0.037(8) -0.011(7) 0.017(7) 0.004(8)
 O01O 0.053(16) 0.056(18) 0.15(3) 0.031(17) -0.035(17) -0.021(13)
 O01P 0.067(18) 0.08(2) 0.10(2) 0.002(17) 0.015(16) 0.045(16)
 C01Q 0.062(9) 0.034(9) 0.038(9) -0.010(8) 0.026(8) 0.003(9)
 O01R 0.104(16) 0.044(13) 0.116(17) -0.031(13) -0.009(14) 0.030(12)
 C01T 0.020(9) 0.029(8) 0.034(9) 0.008(8) -0.009(8) 0.006(8)
 C01U 0.023(8) 0.039(8) 0.047(9) 0.009(8) -0.016(7) 0.002(8)
 C01V 0.037(8) 0.025(8) 0.034(7) 0.012(7) -0.014(7) -0.001(7)
 C01W 0.051(8) 0.019(7) 0.044(8) -0.003(7) -0.011(7) -0.002(7)
 C01X 0.073(9) 0.029(8) 0.037(8) -0.009(7) 0.014(8) -0.001(8)
 C01Y 0.051(9) 0.018(8) 0.046(9) -0.005(8) -0.010(8) -0.001(8)
 C01Z 0.037(9) 0.032(9) 0.044(9) 0.011(8) -0.012(8) 0.008(8)
 O020 0.083(12) 0.104(12) 0.075(11) 0.011(9) -0.005(9) 0.002(9)
 C021 0.076(10) 0.052(10) 0.028(9) 0.005(9) -0.013(9) 0.013(10)
 C022 0.050(8) 0.018(8) 0.046(8) 0.000(7) -0.013(7) -0.005(7)
 O023 0.080(19) 0.046(16) 0.12(2) -0.010(15) -0.005(17) -0.036(14)
 C024 0.068(9) 0.042(8) 0.039(8) 0.007(7) 0.015(8) 0.012(8)
 C025 0.064(9) 0.039(8) 0.037(8) -0.003(7) 0.018(8) 0.003(8)
 C026 0.024(8) 0.034(8) 0.040(8) 0.007(7) -0.014(7) 0.005(7)
 C027 0.059(8) 0.029(8) 0.037(8) 0.010(7) -0.026(7) 0.007(7)
 C029 0.068(9) 0.030(9) 0.031(9) -0.002(8) 0.018(8) -0.002(9)
 C02A 0.061(9) 0.021(8) 0.046(9) 0.002(8) -0.019(8) -0.008(8)
 O02B 0.046(9) 0.042(9) 0.089(11) -0.010(8) 0.001(8) 0.002(8)
 C02C 0.057(8) 0.039(7) 0.027(8) -0.001(7) 0.020(7) -0.005(7)
 C02D 0.073(9) 0.028(8) 0.033(8) -0.016(7) 0.017(8) 0.001(8)
 C02E 0.064(9) 0.032(9) 0.041(9) 0.010(8) -0.030(8) 0.008(8)
 C02F 0.062(9) 0.028(8) 0.051(9) 0.008(8) 0.014(8) 0.019(8)
 C02G 0.033(8) 0.029(7) 0.036(8) 0.014(7) -0.012(7) 0.007(7)
 C02H 0.062(9) 0.025(8) 0.046(8) -0.002(7) -0.021(8) -0.003(8)
 C02I 0.071(9) 0.041(8) 0.050(8) 0.002(8) 0.013(8) 0.017(8)
 C02J 0.050(8) 0.029(8) 0.068(9) -0.010(7) -0.036(8) 0.016(7)
 C02K 0.055(9) 0.027(9) 0.051(9) 0.008(8) -0.028(8) 0.013(8)
 C02L 0.064(9) 0.031(8) 0.046(8) 0.010(8) 0.017(8) 0.013(8)
 C02M 0.041(11) 0.057(13) 0.038(11) 0.000(9) -0.007(9) -0.014(9)
 C02N 0.055(8) 0.035(8) 0.039(8) 0.012(7) -0.001(7) -0.003(7)
 C02O 0.054(9) 0.020(8) 0.045(9) -0.001(8) -0.019(8) -0.008(8)
 C02P 0.069(10) 0.038(9) 0.049(9) 0.007(8) 0.019(9) 0.021(9)
 C02Q 0.058(10) 0.036(9) 0.034(9) 0.002(8) 0.016(8) 0.004(8)
 C02R 0.066(10) 0.042(9) 0.039(9) 0.003(8) 0.016(8) 0.005(9)
 C02S 0.065(9) 0.029(8) 0.050(9) 0.004(7) -0.030(8) 0.008(8)
 C02T 0.056(8) 0.025(7) 0.028(8) 0.005(7) 0.011(7) 0.007(7)
 C02U 0.064(10) 0.031(9) 0.043(9) 0.010(8) 0.019(9) 0.019(9)
 C02V 0.048(9) 0.025(8) 0.049(9) 0.007(7) 0.017(8) 0.021(8)
 C02X 0.071(10) 0.035(9) 0.049(9) 0.001(9) 0.007(9) 0.017(9)
 C02Y 0.055(8) 0.022(8) 0.060(9) 0.003(7) -0.034(8) 0.014(7)
 O032 0.060(10) 0.039(9) 0.085(11) -0.015(9) -0.036(9) 0.022(9)
 C7 0.061(9) 0.037(8) 0.033(8) 0.007(7) 0.018(7) 0.005(8)
 O1 0.044(13) 0.096(16) 0.109(16) 0.011(13) -0.028(12) -0.002(12)

_geom_special_details
;
 All esds (except the esd in the dihedral angle between two l.s. planes)
 are estimated using the full covariance matrix.  The cell esds are taken
 into account individually in the estimation of esds in distances, angles
 and torsion angles; correlations between esds in cell parameters are only
 used when they are defined by crystal symmetry.  An approximate (isotropic)
 treatment of cell esds is used for estimating esds involving l.s. planes.
;
loop_
  _geom_bond_atom_site_label_1
  _geom_bond_atom_site_label_2
  _geom_bond_distance
  _geom_bond_site_symmetry_2
  _geom_bond_publ_flag
 Zr01 Zr04 3.477(4) 4_665 ?
 Zr01 Zr04 3.505(4) 2_656 ?
 Zr01 Zr07 3.513(4) . ?
 Zr01 Zr07 3.501(4) 3_766 ?
 Zr01 O00F 2.220(19) 4_665 ?
 Zr01 O00G 2.198(17) . ?
 Zr01 O00I 2.129(19) . ?
 Zr01 O00K 2.09(2) 3_766 ?
 Zr01 O00U 2.246(18) 4_666 ?
 Zr01 O01M 2.29(2) 2_656 ?
 Zr01 O020 2.10(3) . ?
 Zr01 O02B 2.18(2) 3_766 ?
 Zr02 Zr03 3.494(4) . ?
 Zr02 Zr05 3.494(4) . ?
 Zr02 Zr06 3.501(4) . ?
 Zr02 Zr09 3.524(4) . ?
 Zr02 O00A 2.111(18) 2_656 ?
 Zr02 O00C 2.11(2) . ?
 Zr02 O00E 2.047(19) . ?
 Zr02 O00H 2.235(18) 2_656 ?
 Zr02 O00J 2.270(16) 3_666 ?
 Zr02 O00L 2.250(18) 3_667 ?
 Zr02 O00Q 2.39(2) . ?
 Zr02 O00S 2.339(19) . ?
 Zr03 Zr05 3.538(4) . ?
 Zr03 Zr08 3.494(4) . ?
 Zr03 Zr09 3.516(4) . ?
 Zr03 O00B 2.250(17) 2_656 ?
 Zr03 O00E 2.02(2) . ?
 Zr03 O00M 2.25(3) . ?
 Zr03 O00Q 2.228(18) . ?
 Zr03 O00X 2.08(2) . ?
 Zr03 O00Y 2.310(18) . ?
 Zr03 O019 2.31(3) . ?
 Zr03 O01R 2.29(3) . ?
 Zr04 Zr07 3.537(4) 4_566 ?
 Zr04 Zr07 3.528(4) 2_646 ?
 Zr04 O00K 2.104(18) 2_646 ?
 Zr04 O01E 2.16(3) . ?
 Zr04 O01I 2.19(2) . ?
 Zr04 O01K 2.36(2) . ?
 Zr04 O01L 2.24(2) 2_646 ?
 Zr04 O01M 2.07(2) . ?
 Zr04 O020 2.18(3) 4_566 ?
 Zr04 O02B 2.20(2) 4_566 ?
 Zr05 Zr06 3.538(4) . ?
 Zr05 Zr08 3.524(4) . ?
 Zr05 O00D 2.237(18) 3_666 ?
 Zr05 O00E 2.15(2) . ?
 Zr05 O00M 2.266(19) . ?
 Zr05 O00O 2.168(18) 4_566 ?
 Zr05 O00R 2.06(2) . ?
 Zr05 O00S 2.20(2) . ?
 Zr05 O010 2.191(19) . ?
 Zr05 O023 2.20(3) . ?
 Zr06 Zr08 3.525(4) . ?
 Zr06 Zr09 3.557(4) . ?
 Zr06 O00C 2.072(19) . ?
 Zr06 O00R 2.16(2) . ?
 Zr06 O00S 2.22(2) . ?
 Zr06 O00V 2.29(2) 3_667 ?
 Zr06 O00W 2.14(2) 3_667 ?
 Zr06 O011 2.07(3) . ?
 Zr06 O014 2.23(2) 3_667 ?
 Zr06 O017 2.28(2) . ?
 Zr07 O00K 2.158(18) . ?
 Zr07 O00T 2.25(2) . ?
 Zr07 O01M 2.21(2) 2_656 ?
 Zr07 O01O 2.27(3) . ?
 Zr07 O020 2.19(3) . ?
 Zr07 O02B 2.05(2) . ?
 Zr07 O032 2.12(2) 2_655 ?
 Zr07 O1 2.06(2) . ?
 Zr08 Zr09 3.514(4) . ?
 Zr08 O00M 2.345(18) . ?
 Zr08 O00N 2.29(2) 4_566 ?
 Zr08 O00R 2.05(2) . ?
 Zr08 O00X 2.05(2) . ?
 Zr08 O00Z 2.188(19) . ?
 Zr08 O012 2.152(19) . ?
 Zr08 O017 2.19(2) . ?
 Zr08 O01H 2.26(2) . ?
 Zr09 O00C 2.062(19) . ?
 Zr09 O00P 2.374(18) 2_656 ?
 Zr09 O00Q 2.221(19) . ?
 Zr09 O00X 2.08(2) . ?
 Zr09 O013 2.32(2) . ?
 Zr09 O017 2.37(2) . ?
 Zr09 O01C 2.22(2) . ?
 Zr09 O01P 2.24(3) . ?
 O00A C01V 1.38(3) . ?
 O00B C02T 1.34(3) . ?
 O00D C01D 1.30(3) . ?
 O00F C02D 1.26(3) . ?
 O00G C01J 1.36(4) . ?
 O00H C02T 1.25(3) . ?
 O00I C01U 1.21(3) . ?
 O00J C01D 1.19(3) . ?
 O00L C02C 1.12(3) . ?
 O00N C01B 1.19(3) . ?
 O00O C01B 1.27(4) . ?
 O00P C01V 1.16(3) . ?
 O00T C01U 1.20(3) . ?
 O00U C02J 1.15(3) . ?
 O00V C02C 1.31(4) . ?
 O00W C02N 1.27(4) . ?
 O00Y C02V 1.31(4) . ?
 O00Z C02V 1.18(3) . ?
 O012 C02N 1.28(4) . ?
 O013 C021 1.23(4) . ?
 O014 C02M 1.24(4) . ?
 C015 H015 0.9500 . ?
 C015 C02S 1.27(4) . ?
 C015 C02Y 1.40(4) . ?
 C016 C01G 1.38(4) . ?
 C016 C01W 1.38(4) . ?
 C016 C01Z 1.43(4) . ?
 C018 H018 0.9500 . ?
 C018 C01N 1.40(4) . ?
 C018 C01X 1.53(4) . ?
 C01A C01Q 1.41(4) . ?
 C01A C029 1.41(4) . ?
 C01A C02C 1.48(4) . ?
 C01B C027 1.49(4) . ?
 O01C C02M 1.40(4) . ?
 C01D C022 1.526(19) . ?
 C01F H01F 0.9500 . ?
 C01F C024 1.32(4) . ?
 C01F C7 1.46(4) . ?
 C01G H01G 0.9500 . ?
 C01G C02G 1.33(4) . ?
 O01H C021 1.47(4) . ?
 C01J O01L 1.22(3) . ?
 C01J C02L 1.46(4) . ?
 O01K C02D 1.12(3) . ?
 C01N C01Q 1.43(4) . ?
 C01N C025 1.526(19) . ?
 C01Q H01Q 0.9500 . ?
 C01T H01T 0.9500 . ?
 C01T C026 1.42(4) . ?
 C01T C02G 1.44(4) . ?
 C01U C026 1.520(19) . ?
 C01V C02G 1.53(4) . ?
 C01W C01Y 1.36(4) . ?
 C01W C02A 1.48(4) . ?
 C01X C029 1.30(4) . ?
 C01X C02D 1.541(19) . ?
 C01Y H01Y 0.9500 . ?
 C01Y C022 1.45(4) . ?
 C01Z H01Z 0.9500 . ?
 C01Z C026 1.41(4) . ?
 C022 C02O 1.37(4) . ?
 C024 C02I 1.50(5) . ?
 C024 C02R 1.50(4) . ?
 C025 C02Q 1.36(4) . ?
 C025 C02R 1.26(4) . ?
 C027 C02E 1.45(4) . ?
 C027 C02K 1.42(4) . ?
 C029 H029 0.9500 . ?
 C02A H02A 0.9500 . ?
 C02A C02H 1.38(4) . ?
 C02E H02E 0.9500 . ?
 C02E C02S 1.50(4) . ?
 C02F C02U 1.32(4) . ?
 C02F C02V 1.533(19) . ?
 C02F C02X 1.43(4) . ?
 C02H C02O 1.430(19) . ?
 C02H C02S 1.42(4) . ?
 C02I C02P 1.47(5) . ?
 C02I C02X 1.35(4) . ?
 C02J C02Y 1.518(19) . ?
 C02J O032 1.43(4) . ?
 C02K H02K 0.9500 . ?
 C02K C02Y 1.34(4) . ?
 C02L C02P 1.48(4) . ?
 C02L C02U 1.29(4) . ?
 C02O H02O 0.9500 . ?
 C02P H02P 0.9500 . ?
 C02Q H02Q 0.9500 . ?
 C02Q C7 1.39(4) . ?
 C02R H02R 0.9500 . ?
 C02T C7 1.39(4) . ?
 C02U H02U 0.9500 . ?
 C02X H02X 0.9500 . ?

loop_
  _geom_angle_atom_site_label_1
  _geom_angle_atom_site_label_2
  _geom_angle_atom_site_label_3
  _geom_angle
  _geom_angle_site_symmetry_1
  _geom_angle_site_symmetry_3
  _geom_angle_publ_flag
 Zr04 Zr01 Zr04 90.83(9) 4_665 2_656 ?
 Zr04 Zr01 Zr07 60.74(8) 4_665 3_766 ?
 Zr04 Zr01 Zr07 60.79(8) 4_665 . ?
 Zr04 Zr01 Zr07 60.35(8) 2_656 . ?
 Zr07 Zr01 Zr04 60.64(8) 3_766 2_656 ?
 Zr07 Zr01 Zr07 91.35(9) 3_766 . ?
 O00F Zr01 Zr04 74.4(5) 4_665 4_665 ?
 O00F Zr01 Zr04 165.0(5) 4_665 2_656 ?
 O00F Zr01 Zr07 112.2(5) 4_665 3_766 ?
 O00F Zr01 Zr07 108.7(5) 4_665 . ?
 O00F Zr01 O00U 79.7(6) 4_665 4_666 ?
 O00F Zr01 O01M 141.5(7) 4_665 2_656 ?
 O00G Zr01 Zr04 78.1(5) . 2_656 ?
 O00G Zr01 Zr04 168.9(5) . 4_665 ?
 O00G Zr01 Zr07 112.7(5) . . ?
 O00G Zr01 Zr07 112.3(5) . 3_766 ?
 O00G Zr01 O00F 116.7(7) . 4_665 ?
 O00G Zr01 O00U 70.3(8) . 4_666 ?
 O00G Zr01 O01M 78.0(8) . 2_656 ?
 O00I Zr01 Zr04 110.3(5) . 4_665 ?
 O00I Zr01 Zr04 109.8(5) . 2_656 ?
 O00I Zr01 Zr07 73.7(5) . . ?
 O00I Zr01 Zr07 165.0(5) . 3_766 ?
 O00I Zr01 O00F 74.0(7) . 4_665 ?
 O00I Zr01 O00G 74.4(7) . . ?
 O00I Zr01 O00U 119.1(7) . 4_666 ?
 O00I Zr01 O01M 76.9(8) . 2_656 ?
 O00I Zr01 O02B 143.8(8) . 3_766 ?
 O00K Zr01 Zr04 34.1(5) 3_766 4_665 ?
 O00K Zr01 Zr04 89.3(6) 3_766 2_656 ?
 O00K Zr01 Zr07 35.1(5) 3_766 3_766 ?
 O00K Zr01 Zr07 89.0(5) 3_766 . ?
 O00K Zr01 O00F 79.9(7) 3_766 4_665 ?
 O00K Zr01 O00G 143.6(7) 3_766 . ?
 O00K Zr01 O00I 141.7(7) 3_766 . ?
 O00K Zr01 O00U 82.4(7) 3_766 4_666 ?
 O00K Zr01 O01M 109.8(8) 3_766 2_656 ?
 O00K Zr01 O020 70.5(9) 3_766 . ?
 O00K Zr01 O02B 67.9(8) 3_766 3_766 ?
 O00U Zr01 Zr04 109.3(5) 4_666 2_656 ?
 O00U Zr01 Zr04 113.9(5) 4_666 4_665 ?
 O00U Zr01 Zr07 75.9(5) 4_666 3_766 ?
 O00U Zr01 Zr07 166.8(5) 4_666 . ?
 O00U Zr01 O01M 137.3(7) 4_666 2_656 ?
 O01M Zr01 Zr04 34.4(5) 2_656 2_656 ?
 O01M Zr01 Zr04 93.0(6) 2_656 4_665 ?
 O01M Zr01 Zr07 37.8(6) 2_656 . ?
 O01M Zr01 Zr07 91.1(6) 2_656 3_766 ?
 O020 Zr01 Zr04 36.4(8) . 4_665 ?
 O020 Zr01 Zr04 91.5(8) . 2_656 ?
 O020 Zr01 Zr07 92.2(8) . 3_766 ?
 O020 Zr01 Zr07 35.9(8) . . ?
 O020 Zr01 O00F 75.2(9) . 4_665 ?
 O020 Zr01 O00G 142.7(10) . . ?
 O020 Zr01 O00I 75.9(10) . . ?
 O020 Zr01 O00U 145.6(9) . 4_666 ?
 O020 Zr01 O01M 73.7(10) . 2_656 ?
 O020 Zr01 O02B 110.4(11) . 3_766 ?
 O02B Zr01 Zr04 37.0(6) 3_766 2_656 ?
 O02B Zr01 Zr04 88.7(7) 3_766 4_665 ?
 O02B Zr01 Zr07 32.9(6) 3_766 3_766 ?
 O02B Zr01 Zr07 91.0(6) 3_766 . ?
 O02B Zr01 O00F 142.0(8) 3_766 4_665 ?
 O02B Zr01 O00G 82.3(8) 3_766 . ?
 O02B Zr01 O00U 76.5(8) 3_766 4_666 ?
 O02B Zr01 O01M 71.5(8) 3_766 2_656 ?
 Zr03 Zr02 Zr05 60.83(9) . . ?
 Zr03 Zr02 Zr06 90.97(9) . . ?
 Zr03 Zr02 Zr09 60.14(9) . . ?
 Zr05 Zr02 Zr06 60.78(8) . . ?
 Zr05 Zr02 Zr09 91.28(9) . . ?
 Zr06 Zr02 Zr09 60.84(9) . . ?
 O00A Zr02 Zr03 112.6(5) 2_656 . ?
 O00A Zr02 Zr05 165.5(5) 2_656 . ?
 O00A Zr02 Zr06 108.2(6) 2_656 . ?
 O00A Zr02 Zr09 74.6(5) 2_656 . ?
 O00A Zr02 O00H 79.1(8) 2_656 2_656 ?
 O00A Zr02 O00J 119.1(7) 2_656 3_666 ?
 O00A Zr02 O00L 70.7(8) 2_656 3_667 ?
 O00A Zr02 O00Q 74.2(7) 2_656 . ?
 O00A Zr02 O00S 138.6(8) 2_656 . ?
 O00C Zr02 Zr03 83.4(5) . . ?
 O00C Zr02 Zr05 84.5(5) . . ?
 O00C Zr02 Zr06 32.8(5) . . ?
 O00C Zr02 Zr09 31.9(5) . . ?
 O00C Zr02 O00A 81.8(7) . 2_656 ?
 O00C Zr02 O00H 142.3(7) . 2_656 ?
 O00C Zr02 O00J 145.5(7) . 3_666 ?
 O00C Zr02 O00L 81.0(7) . 3_667 ?
 O00C Zr02 O00Q 70.3(7) . . ?
 O00C Zr02 O00S 71.4(8) . . ?
 O00E Zr02 Zr03 30.4(6) . . ?
 O00E Zr02 Zr05 34.6(6) . . ?
 O00E Zr02 Zr06 85.6(6) . . ?
 O00E Zr02 Zr09 83.1(6) . . ?
 O00E Zr02 O00A 142.4(8) . 2_656 ?
 O00E Zr02 O00C 95.0(7) . . ?
 O00E Zr02 O00H 81.2(8) . 2_656 ?
 O00E Zr02 O00J 83.9(7) . 3_666 ?
 O00E Zr02 O00L 146.1(8) . 3_667 ?
 O00E Zr02 O00Q 69.5(7) . . ?
 O00E Zr02 O00S 72.6(8) . . ?
 O00H Zr02 Zr03 74.5(5) 2_656 . ?
 O00H Zr02 Zr05 109.6(5) 2_656 . ?
 O00H Zr02 Zr06 165.4(5) 2_656 . ?
 O00H Zr02 Zr09 111.0(5) 2_656 . ?
 O00H Zr02 O00J 71.8(7) 2_656 3_666 ?
 O00H Zr02 O00L 121.7(7) 2_656 3_667 ?
 O00H Zr02 O00Q 73.3(7) 2_656 . ?
 O00H Zr02 O00S 139.8(8) 2_656 . ?
 O00J Zr02 Zr03 109.2(4) 3_666 . ?
 O00J Zr02 Zr05 75.2(5) 3_666 . ?
 O00J Zr02 Zr06 113.2(5) 3_666 . ?
 O00J Zr02 Zr09 166.1(5) 3_666 . ?
 O00J Zr02 O00Q 138.7(6) 3_666 . ?
 O00J Zr02 O00S 75.5(7) 3_666 . ?
 O00L Zr02 Zr03 163.4(5) 3_667 . ?
 O00L Zr02 Zr05 111.8(6) 3_667 . ?
 O00L Zr02 Zr06 72.8(5) 3_667 . ?
 O00L Zr02 Zr09 107.3(5) 3_667 . ?
 O00L Zr02 O00J 81.2(6) 3_667 3_666 ?
 O00L Zr02 O00Q 137.2(7) 3_667 . ?
 O00L Zr02 O00S 74.3(8) 3_667 . ?
 O00Q Zr02 Zr03 39.1(4) . . ?
 O00Q Zr02 Zr05 96.7(4) . . ?
 O00Q Zr02 Zr06 96.2(5) . . ?
 O00Q Zr02 Zr09 38.4(5) . . ?
 O00S Zr02 Zr03 95.4(6) . . ?
 O00S Zr02 Zr05 38.1(6) . . ?
 O00S Zr02 Zr06 38.7(6) . . ?
 O00S Zr02 Zr09 95.8(5) . . ?
 O00S Zr02 O00Q 122.2(7) . . ?
 Zr02 Zr03 Zr05 59.58(8) . . ?
 Zr02 Zr03 Zr08 89.53(10) . . ?
 Zr02 Zr03 Zr09 60.35(8) . . ?
 Zr08 Zr03 Zr05 60.15(8) . . ?
 Zr08 Zr03 Zr09 60.16(8) . . ?
 Zr09 Zr03 Zr05 90.67(10) . . ?
 O00B Zr03 Zr02 72.7(5) 2_656 . ?
 O00B Zr03 Zr05 105.4(5) 2_656 . ?
 O00B Zr03 Zr08 161.7(5) 2_656 . ?
 O00B Zr03 Zr09 112.1(5) 2_656 . ?
 O00B Zr03 O00M 133.9(7) 2_656 . ?
 O00B Zr03 O00Y 127.6(7) 2_656 . ?
 O00B Zr03 O019 70.9(8) 2_656 . ?
 O00B Zr03 O01R 70.4(8) 2_656 . ?
 O00E Zr03 Zr02 30.9(6) . . ?
 O00E Zr03 Zr05 33.1(6) . . ?
 O00E Zr03 Zr08 84.2(6) . . ?
 O00E Zr03 Zr09 83.7(6) . . ?
 O00E Zr03 O00B 78.2(8) . 2_656 ?
 O00E Zr03 O00M 71.7(8) . . ?
 O00E Zr03 O00Q 73.5(8) . . ?
 O00E Zr03 O00X 94.7(8) . . ?
 O00E Zr03 O00Y 144.1(8) . . ?
 O00E Zr03 O019 93.9(8) . . ?
 O00E Zr03 O01R 143.4(8) . . ?
 O00M Zr03 Zr02 95.8(5) . . ?
 O00M Zr03 Zr05 38.6(5) . . ?
 O00M Zr03 Zr08 41.5(5) . . ?
 O00M Zr03 Zr09 98.5(5) . . ?
 O00M Zr03 O00Y 72.5(7) . . ?
 O00M Zr03 O019 77.2(8) . . ?
 O00M Zr03 O01R 144.8(8) . . ?
 O00Q Zr03 Zr02 42.6(5) . . ?
 O00Q Zr03 Zr05 98.7(5) . . ?
 O00Q Zr03 Zr08 95.6(5) . . ?
 O00Q Zr03 Zr09 37.7(5) . . ?
 O00Q Zr03 O00B 74.5(7) . 2_656 ?
 O00Q Zr03 O00M 126.1(7) . . ?
 O00Q Zr03 O00Y 132.4(7) . . ?
 O00Q Zr03 O019 144.9(9) . . ?
 O00Q Zr03 O01R 80.3(8) . . ?
 O00X Zr03 Zr02 83.3(6) . . ?
 O00X Zr03 Zr05 83.6(6) . . ?
 O00X Zr03 Zr08 32.0(6) . . ?
 O00X Zr03 Zr09 32.2(6) . . ?
 O00X Zr03 O00B 144.2(8) . 2_656 ?
 O00X Zr03 O00M 73.5(8) . . ?
 O00X Zr03 O00Q 69.9(8) . . ?
 O00X Zr03 O00Y 77.3(8) . . ?
 O00X Zr03 O019 144.9(10) . . ?
 O00X Zr03 O01R 99.8(10) . . ?
 O00Y Zr03 Zr02 159.5(5) . . ?
 O00Y Zr03 Zr05 111.1(5) . . ?
 O00Y Zr03 Zr08 70.5(5) . . ?
 O00Y Zr03 Zr09 103.9(5) . . ?
 O019 Zr03 Zr02 118.7(7) . . ?
 O019 Zr03 Zr05 85.3(6) . . ?
 O019 Zr03 Zr08 115.9(7) . . ?
 O019 Zr03 Zr09 175.5(6) . . ?
 O019 Zr03 O00Y 75.9(8) . . ?
 O01R Zr03 Zr02 118.1(6) . . ?
 O01R Zr03 Zr05 175.8(7) . . ?
 O01R Zr03 Zr08 124.0(7) . . ?
 O01R Zr03 Zr09 91.0(8) . . ?
 O01R Zr03 O00Y 72.3(8) . . ?
 O01R Zr03 O019 93.2(10) . . ?
 Zr01 Zr04 Zr01 89.16(9) 4_566 2_646 ?
 Zr01 Zr04 Zr07 60.12(8) 4_566 4_566 ?
 Zr01 Zr04 Zr07 59.62(8) 2_646 4_566 ?
 Zr01 Zr04 Zr07 59.96(8) 4_566 2_646 ?
 Zr01 Zr04 Zr07 59.94(8) 2_646 2_646 ?
 Zr07 Zr04 Zr07 90.52(9) 2_646 4_566 ?
 O00K Zr04 Zr01 33.7(5) 2_646 4_566 ?
 O00K Zr04 Zr01 87.9(6) 2_646 2_646 ?
 O00K Zr04 Zr07 88.1(6) 2_646 4_566 ?
 O00K Zr04 Zr07 34.6(5) 2_646 2_646 ?
 O00K Zr04 O01E 147.7(8) 2_646 . ?
 O00K Zr04 O01I 88.6(10) 2_646 . ?
 O00K Zr04 O01K 76.2(8) 2_646 . ?
 O00K Zr04 O01L 144.4(8) 2_646 2_646 ?
 O00K Zr04 O020 68.6(9) 2_646 4_566 ?
 O00K Zr04 O02B 105.8(9) 2_646 4_566 ?
 O01E Zr04 Zr01 116.0(6) . 2_646 ?
 O01E Zr04 Zr01 120.3(6) . 4_566 ?
 O01E Zr04 Zr07 175.8(7) . 2_646 ?
 O01E Zr04 Zr07 86.3(7) . 4_566 ?
 O01E Zr04 O01I 98.7(11) . . ?
 O01E Zr04 O01K 75.4(8) . . ?
 O01E Zr04 O01L 67.5(8) . 2_646 ?
 O01E Zr04 O020 88.9(10) . 4_566 ?
 O01E Zr04 O02B 85.7(9) . 4_566 ?
 O01I Zr04 Zr01 116.1(6) . 2_646 ?
 O01I Zr04 Zr01 118.0(8) . 4_566 ?
 O01I Zr04 Zr07 84.4(8) . 2_646 ?
 O01I Zr04 Zr07 174.7(8) . 4_566 ?
 O01I Zr04 O01K 75.4(9) . . ?
 O01I Zr04 O01L 77.1(9) . 2_646 ?
 O01I Zr04 O02B 145.8(9) . 4_566 ?
 O01K Zr04 Zr01 71.3(5) . 4_566 ?
 O01K Zr04 Zr01 160.4(5) . 2_646 ?
 O01K Zr04 Zr07 108.3(6) . 2_646 ?
 O01K Zr04 Zr07 107.8(6) . 4_566 ?
 O01L Zr04 Zr01 158.9(5) 2_646 4_566 ?
 O01L Zr04 Zr01 70.4(5) 2_646 2_646 ?
 O01L Zr04 Zr07 103.4(6) 2_646 4_566 ?
 O01L Zr04 Zr07 110.7(5) 2_646 2_646 ?
 O01L Zr04 O01K 129.1(8) 2_646 . ?
 O01M Zr04 Zr01 91.9(7) . 4_566 ?
 O01M Zr04 Zr01 38.7(7) . 2_646 ?
 O01M Zr04 Zr07 94.0(7) . 4_566 ?
 O01M Zr04 Zr07 35.7(7) . 2_646 ?
 O01M Zr04 O00K 70.3(8) . 2_646 ?
 O01M Zr04 O01E 141.8(9) . . ?
 O01M Zr04 O01I 81.0(10) . . ?
 O01M Zr04 O01K 139.2(9) . . ?
 O01M Zr04 O01L 75.3(9) . 2_646 ?
 O01M Zr04 O020 113.2(11) . 4_566 ?
 O01M Zr04 O02B 75.2(9) . 4_566 ?
 O020 Zr04 Zr01 90.1(8) 4_566 2_646 ?
 O020 Zr04 Zr01 34.9(7) 4_566 4_566 ?
 O020 Zr04 Zr07 90.1(8) 4_566 2_646 ?
 O020 Zr04 Zr07 36.1(8) 4_566 4_566 ?
 O020 Zr04 O01I 145.0(10) 4_566 . ?
 O020 Zr04 O01K 73.6(10) 4_566 . ?
 O020 Zr04 O01L 136.3(10) 4_566 2_646 ?
 O020 Zr04 O02B 68.5(10) 4_566 4_566 ?
 O02B Zr04 Zr01 87.4(6) 4_566 4_566 ?
 O02B Zr04 Zr01 36.5(6) 4_566 2_646 ?
 O02B Zr04 Zr07 32.4(6) 4_566 4_566 ?
 O02B Zr04 Zr07 90.2(6) 4_566 2_646 ?
 O02B Zr04 O01K 137.7(8) 4_566 . ?
 O02B Zr04 O01L 73.3(8) 4_566 2_646 ?
 Zr02 Zr05 Zr03 59.58(8) . . ?
 Zr02 Zr05 Zr06 59.70(8) . . ?
 Zr02 Zr05 Zr08 89.04(10) . . ?
 Zr03 Zr05 Zr06 89.63(10) . . ?
 Zr08 Zr05 Zr03 59.31(8) . . ?
 Zr08 Zr05 Zr06 59.88(8) . . ?
 O00D Zr05 Zr02 71.7(5) 3_666 . ?
 O00D Zr05 Zr03 104.1(5) 3_666 . ?
 O00D Zr05 Zr06 112.3(5) 3_666 . ?
 O00D Zr05 Zr08 159.8(5) 3_666 . ?
 O00D Zr05 O00M 132.7(7) 3_666 . ?
 O00E Zr05 Zr02 32.7(5) . . ?
 O00E Zr05 Zr03 30.8(5) . . ?
 O00E Zr05 Zr06 83.2(5) . . ?
 O00E Zr05 Zr08 81.7(5) . . ?
 O00E Zr05 O00D 78.8(7) . 3_666 ?
 O00E Zr05 O00M 69.1(8) . . ?
 O00E Zr05 O00O 145.3(8) . 4_566 ?
 O00E Zr05 O00S 73.7(7) . . ?
 O00E Zr05 O010 97.0(8) . . ?
 O00E Zr05 O023 142.5(8) . . ?
 O00M Zr05 Zr02 95.5(7) . . ?
 O00M Zr05 Zr03 38.3(7) . . ?
 O00M Zr05 Zr06 97.7(5) . . ?
 O00M Zr05 Zr08 41.0(5) . . ?
 O00O Zr05 Zr02 160.0(5) 4_566 . ?
 O00O Zr05 Zr03 114.6(6) 4_566 . ?
 O00O Zr05 Zr06 102.8(5) 4_566 . ?
 O00O Zr05 Zr08 72.7(5) 4_566 . ?
 O00O Zr05 O00D 127.2(7) 4_566 3_666 ?
 O00O Zr05 O00M 76.3(9) 4_566 . ?
 O00O Zr05 O00S 130.2(7) 4_566 . ?
 O00O Zr05 O010 74.1(7) 4_566 . ?
 O00O Zr05 O023 72.2(8) 4_566 . ?
 O00R Zr05 Zr02 84.6(6) . . ?
 O00R Zr05 Zr03 83.0(6) . . ?
 O00R Zr05 Zr06 33.9(6) . . ?
 O00R Zr05 Zr08 30.9(6) . . ?
 O00R Zr05 O00D 146.2(8) . 3_666 ?
 O00R Zr05 O00E 94.3(8) . . ?
 O00R Zr05 O00M 71.9(7) . . ?
 O00R Zr05 O00O 75.6(8) . 4_566 ?
 O00R Zr05 O00S 71.0(8) . . ?
 O00R Zr05 O010 141.1(8) . . ?
 O00R Zr05 O023 98.4(10) . . ?
 O00S Zr05 Zr02 41.1(5) . . ?
 O00S Zr05 Zr03 96.9(5) . . ?
 O00S Zr05 Zr06 37.1(6) . . ?
 O00S Zr05 Zr08 94.4(6) . . ?
 O00S Zr05 O00D 75.3(8) . 3_666 ?
 O00S Zr05 O00M 124.1(8) . . ?
 O00S Zr05 O023 77.4(9) . . ?
 O010 Zr05 Zr02 122.6(6) . . ?
 O010 Zr05 Zr03 88.0(6) . . ?
 O010 Zr05 Zr06 174.8(5) . . ?
 O010 Zr05 Zr08 115.0(5) . . ?
 O010 Zr05 O00D 72.7(7) . 3_666 ?
 O010 Zr05 O00M 77.7(8) . . ?
 O010 Zr05 O00S 147.9(8) . . ?
 O010 Zr05 O023 94.9(10) . . ?
 O023 Zr05 Zr02 113.8(7) . . ?
 O023 Zr05 Zr03 173.2(6) . . ?
 O023 Zr05 Zr06 87.9(8) . . ?
 O023 Zr05 Zr08 124.3(7) . . ?
 O023 Zr05 O00D 71.1(9) . 3_666 ?
 O023 Zr05 O00M 148.5(9) . . ?
 Zr02 Zr06 Zr05 59.53(8) . . ?
 Zr02 Zr06 Zr08 88.93(9) . . ?
 Zr02 Zr06 Zr09 59.90(8) . . ?
 Zr05 Zr06 Zr09 90.01(10) . . ?
 Zr08 Zr06 Zr05 59.86(8) . . ?
 Zr08 Zr06 Zr09 59.49(8) . . ?
 O00C Zr06 Zr02 33.4(5) . . ?
 O00C Zr06 Zr05 83.8(5) . . ?
 O00C Zr06 Zr08 81.7(5) . . ?
 O00C Zr06 Zr09 30.6(5) . . ?
 O00C Zr06 O00R 94.1(8) . . ?
 O00C Zr06 O00S 74.4(7) . . ?
 O00C Zr06 O00V 80.3(7) . 3_667 ?
 O00C Zr06 O00W 89.4(8) . 3_667 ?
 O00C Zr06 O014 138.0(8) . 3_667 ?
 O00C Zr06 O017 71.5(8) . . ?
 O00R Zr06 Zr02 83.1(5) . . ?
 O00R Zr06 Zr05 32.2(6) . . ?
 O00R Zr06 Zr08 32.2(7) . . ?
 O00R Zr06 Zr09 83.6(6) . . ?
 O00R Zr06 O00S 68.8(8) . . ?
 O00R Zr06 O00V 145.7(8) . 3_667 ?
 O00R Zr06 O014 84.1(8) . 3_667 ?
 O00R Zr06 O017 69.3(9) . . ?
 O00S Zr06 Zr02 41.1(5) . . ?
 O00S Zr06 Zr05 36.6(6) . . ?
 O00S Zr06 Zr08 93.9(6) . . ?
 O00S Zr06 Zr09 97.2(5) . . ?
 O00S Zr06 O00V 77.1(8) . 3_667 ?
 O00S Zr06 O014 140.4(7) . 3_667 ?
 O00S Zr06 O017 122.6(8) . . ?
 O00V Zr06 Zr02 73.6(5) 3_667 . ?
 O00V Zr06 Zr05 113.6(5) 3_667 . ?
 O00V Zr06 Zr08 161.5(5) 3_667 . ?
 O00V Zr06 Zr09 105.1(5) 3_667 . ?
 O00W Zr06 Zr02 117.3(6) 3_667 . ?
 O00W Zr06 Zr05 168.9(6) 3_667 . ?
 O00W Zr06 Zr08 110.6(6) 3_667 . ?
 O00W Zr06 Zr09 79.7(6) 3_667 . ?
 O00W Zr06 O00R 140.6(8) 3_667 . ?
 O00W Zr06 O00S 148.5(8) 3_667 . ?
 O00W Zr06 O00V 73.6(8) 3_667 3_667 ?
 O00W Zr06 O014 67.9(8) 3_667 3_667 ?
 O00W Zr06 O017 74.8(8) 3_667 . ?
 O011 Zr06 Zr02 114.7(7) . . ?
 O011 Zr06 Zr05 83.4(8) . . ?
 O011 Zr06 Zr08 117.9(8) . . ?
 O011 Zr06 Zr09 173.1(8) . . ?
 O011 Zr06 O00C 145.8(9) . . ?
 O011 Zr06 O00R 91.7(10) . . ?
 O011 Zr06 O00S 76.5(9) . . ?
 O011 Zr06 O00V 76.1(9) . 3_667 ?
 O011 Zr06 O00W 107.0(10) . 3_667 ?
 O011 Zr06 O014 76.1(9) . 3_667 ?
 O011 Zr06 O017 141.2(9) . . ?
 O014 Zr06 Zr02 163.5(6) 3_667 . ?
 O014 Zr06 Zr05 112.1(5) 3_667 . ?
 O014 Zr06 Zr08 74.7(5) 3_667 . ?
 O014 Zr06 Zr09 108.2(5) 3_667 . ?
 O014 Zr06 O00V 122.3(7) 3_667 3_667 ?
 O014 Zr06 O017 68.7(8) 3_667 . ?
 O017 Zr06 Zr02 96.9(5) . . ?
 O017 Zr06 Zr05 94.7(6) . . ?
 O017 Zr06 Zr08 37.1(6) . . ?
 O017 Zr06 Zr09 41.0(6) . . ?
 O017 Zr06 O00V 137.4(8) . 3_667 ?
 Zr01 Zr07 Zr01 88.65(9) 3_766 . ?
 Zr01 Zr07 Zr04 59.29(8) 3_766 2_656 ?
 Zr01 Zr07 Zr04 59.74(8) 3_766 4_665 ?
 Zr01 Zr07 Zr04 59.70(8) . 2_656 ?
 Zr01 Zr07 Zr04 59.09(8) . 4_665 ?
 Zr04 Zr07 Zr04 89.48(9) 2_656 4_665 ?
 O00K Zr07 Zr01 33.7(5) . 3_766 ?
 O00K Zr07 Zr01 86.9(5) . . ?
 O00K Zr07 Zr04 87.3(6) . 4_665 ?
 O00K Zr07 Zr04 33.6(5) . 2_656 ?
 O00K Zr07 O00T 142.4(8) . . ?
 O00K Zr07 O01M 66.8(7) . 2_656 ?
 O00K Zr07 O01O 147.8(8) . . ?
 O00K Zr07 O020 106.3(10) . . ?
 O00T Zr07 Zr01 159.0(5) . 3_766 ?
 O00T Zr07 Zr01 70.6(5) . . ?
 O00T Zr07 Zr04 104.9(5) . 4_665 ?
 O00T Zr07 Zr04 109.8(6) . 2_656 ?
 O00T Zr07 O01O 69.5(9) . . ?
 O01M Zr07 Zr01 89.0(6) 2_656 3_766 ?
 O01M Zr07 Zr01 39.5(6) 2_656 . ?
 O01M Zr07 Zr04 92.9(7) 2_656 4_665 ?
 O01M Zr07 Zr04 33.2(6) 2_656 2_656 ?
 O01M Zr07 O00T 77.0(8) 2_656 . ?
 O01M Zr07 O01O 144.8(8) 2_656 . ?
 O01O Zr07 Zr01 119.4(7) . 3_766 ?
 O01O Zr07 Zr01 115.4(6) . . ?
 O01O Zr07 Zr04 85.4(6) . 4_665 ?
 O01O Zr07 Zr04 174.4(6) . 2_656 ?
 O020 Zr07 Zr01 89.9(8) . 3_766 ?
 O020 Zr07 Zr01 34.2(7) . . ?
 O020 Zr07 Zr04 89.3(8) . 2_656 ?
 O020 Zr07 Zr04 35.9(8) . 4_665 ?
 O020 Zr07 O00T 71.3(9) . . ?
 O020 Zr07 O01M 73.6(10) . 2_656 ?
 O020 Zr07 O01O 85.3(10) . . ?
 O02B Zr07 Zr01 88.7(7) . . ?
 O02B Zr07 Zr01 35.2(6) . 3_766 ?
 O02B Zr07 Zr04 89.3(7) . 2_656 ?
 O02B Zr07 Zr04 35.1(6) . 4_665 ?
 O02B Zr07 O00K 68.9(8) . . ?
 O02B Zr07 O00T 137.1(8) . . ?
 O02B Zr07 O01M 110.5(9) . 2_656 ?
 O02B Zr07 O01O 87.8(9) . . ?
 O02B Zr07 O020 70.9(10) . . ?
 O02B Zr07 O032 74.2(9) . 2_655 ?
 O02B Zr07 O1 144.2(10) . . ?
 O032 Zr07 Zr01 71.3(6) 2_655 3_766 ?
 O032 Zr07 Zr01 159.9(6) 2_655 . ?
 O032 Zr07 Zr04 107.3(7) 2_655 4_665 ?
 O032 Zr07 Zr04 108.6(7) 2_655 2_656 ?
 O032 Zr07 O00K 77.2(8) 2_655 . ?
 O032 Zr07 O00T 129.3(8) 2_655 . ?
 O032 Zr07 O01M 137.7(9) 2_655 2_656 ?
 O032 Zr07 O01O 75.2(9) 2_655 . ?
 O032 Zr07 O020 140.4(10) 2_655 . ?
 O1 Zr07 Zr01 119.1(8) . 3_766 ?
 O1 Zr07 Zr01 121.0(8) . . ?
 O1 Zr07 Zr04 89.6(8) . 2_656 ?
 O1 Zr07 Zr04 178.8(8) . 4_665 ?
 O1 Zr07 O00K 91.5(10) . . ?
 O1 Zr07 O00T 76.1(10) . . ?
 O1 Zr07 O01M 86.8(10) . 2_656 ?
 O1 Zr07 O01O 95.5(10) . . ?
 O1 Zr07 O020 144.9(11) . . ?
 O1 Zr07 O032 72.2(10) . 2_655 ?
 Zr03 Zr08 Zr05 60.54(9) . . ?
 Zr03 Zr08 Zr06 90.57(9) . . ?
 Zr03 Zr08 Zr09 60.23(9) . . ?
 Zr05 Zr08 Zr06 60.26(8) . . ?
 Zr09 Zr08 Zr05 90.95(9) . . ?
 Zr09 Zr08 Zr06 60.71(9) . . ?
 O00M Zr08 Zr03 39.5(6) . . ?
 O00M Zr08 Zr05 39.3(4) . . ?
 O00M Zr08 Zr06 96.5(5) . . ?
 O00M Zr08 Zr09 96.7(6) . . ?
 O00N Zr08 Zr03 114.3(5) 4_566 . ?
 O00N Zr08 Zr05 73.4(5) 4_566 . ?
 O00N Zr08 Zr06 105.2(5) 4_566 . ?
 O00N Zr08 Zr09 163.3(5) 4_566 . ?
 O00N Zr08 O00M 75.1(8) 4_566 . ?
 O00R Zr08 Zr03 84.3(6) . . ?
 O00R Zr08 Zr05 31.2(6) . . ?
 O00R Zr08 Zr06 34.1(7) . . ?
 O00R Zr08 Zr09 86.2(7) . . ?
 O00R Zr08 O00M 70.5(8) . . ?
 O00R Zr08 O00N 77.4(8) . 4_566 ?
 O00R Zr08 O00X 96.3(9) . . ?
 O00R Zr08 O00Z 140.7(8) . . ?
 O00R Zr08 O012 104.9(8) . . ?
 O00R Zr08 O017 72.9(9) . . ?
 O00R Zr08 O01H 149.1(9) . . ?
 O00X Zr08 Zr03 32.4(6) . . ?
 O00X Zr08 Zr05 84.3(6) . . ?
 O00X Zr08 Zr06 84.0(6) . . ?
 O00X Zr08 Zr09 31.9(6) . . ?
 O00X Zr08 O00M 71.9(9) . . ?
 O00X Zr08 O00N 146.5(8) . 4_566 ?
 O00X Zr08 O00Z 86.8(8) . . ?
 O00X Zr08 O012 140.1(8) . . ?
 O00X Zr08 O017 73.4(8) . . ?
 O00X Zr08 O01H 79.4(9) . . ?
 O00Z Zr08 Zr03 77.6(5) . . ?
 O00Z Zr08 Zr05 111.4(5) . . ?
 O00Z Zr08 Zr06 168.1(5) . . ?
 O00Z Zr08 Zr09 113.3(6) . . ?
 O00Z Zr08 O00M 73.4(7) . . ?
 O00Z Zr08 O00N 78.7(8) . 4_566 ?
 O00Z Zr08 O017 143.8(8) . . ?
 O00Z Zr08 O01H 70.0(8) . . ?
 O012 Zr08 Zr03 170.0(6) . . ?
 O012 Zr08 Zr05 129.5(6) . . ?
 O012 Zr08 Zr06 95.0(6) . . ?
 O012 Zr08 Zr09 115.7(6) . . ?
 O012 Zr08 O00M 147.2(9) . . ?
 O012 Zr08 O00N 72.3(7) . 4_566 ?
 O012 Zr08 O00Z 96.9(8) . . ?
 O012 Zr08 O017 81.1(8) . . ?
 O012 Zr08 O01H 65.0(8) . . ?
 O017 Zr08 Zr03 98.3(6) . . ?
 O017 Zr08 Zr05 96.7(6) . . ?
 O017 Zr08 Zr06 38.8(6) . . ?
 O017 Zr08 Zr09 41.5(6) . . ?
 O017 Zr08 O00M 125.3(8) . . ?
 O017 Zr08 O00N 132.9(8) . 4_566 ?
 O017 Zr08 O01H 76.6(8) . . ?
 O01H Zr08 Zr03 105.1(6) . . ?
 O01H Zr08 Zr05 163.6(6) . . ?
 O01H Zr08 Zr06 115.3(6) . . ?
 O01H Zr08 Zr09 74.1(6) . . ?
 O01H Zr08 O00M 134.3(8) . . ?
 O01H Zr08 O00N 122.1(8) . 4_566 ?
 Zr02 Zr09 Zr06 59.26(8) . . ?
 Zr03 Zr09 Zr02 59.51(8) . . ?
 Zr03 Zr09 Zr06 89.69(10) . . ?
 Zr08 Zr09 Zr02 88.74(9) . . ?
 Zr08 Zr09 Zr03 59.61(8) . . ?
 Zr08 Zr09 Zr06 59.80(8) . . ?
 O00C Zr09 Zr02 32.6(5) . . ?
 O00C Zr09 Zr03 83.4(5) . . ?
 O00C Zr09 Zr06 30.7(5) . . ?
 O00C Zr09 Zr08 82.2(5) . . ?
 O00C Zr09 O00P 78.6(7) . 2_656 ?
 O00C Zr09 O00Q 74.6(7) . . ?
 O00C Zr09 O00X 93.4(8) . . ?
 O00C Zr09 O013 146.5(8) . . ?
 O00C Zr09 O017 69.8(8) . . ?
 O00C Zr09 O01C 99.9(8) . . ?
 O00C Zr09 O01P 142.1(9) . . ?
 O00P Zr09 Zr02 73.1(4) 2_656 . ?
 O00P Zr09 Zr03 114.3(4) 2_656 . ?
 O00P Zr09 Zr06 103.3(4) 2_656 . ?
 O00P Zr09 Zr08 160.4(4) 2_656 . ?
 O00Q Zr09 Zr02 41.9(5) . . ?
 O00Q Zr09 Zr03 37.8(5) . . ?
 O00Q Zr09 Zr06 97.9(5) . . ?
 O00Q Zr09 Zr08 95.2(5) . . ?
 O00Q Zr09 O00P 76.4(6) . 2_656 ?
 O00Q Zr09 O013 128.8(7) . . ?
 O00Q Zr09 O017 122.9(7) . . ?
 O00Q Zr09 O01C 145.6(7) . . ?
 O00Q Zr09 O01P 75.5(9) . . ?
 O00X Zr09 Zr02 82.5(6) . . ?
 O00X Zr09 Zr03 32.1(6) . . ?
 O00X Zr09 Zr06 82.8(6) . . ?
 O00X Zr09 Zr08 31.5(6) . . ?
 O00X Zr09 O00P 146.4(8) . 2_656 ?
 O00X Zr09 O00Q 70.0(8) . . ?
 O00X Zr09 O013 77.0(8) . . ?
 O00X Zr09 O017 69.3(8) . . ?
 O00X Zr09 O01C 144.3(9) . . ?
 O00X Zr09 O01P 97.7(9) . . ?
 O013 Zr09 Zr02 159.5(5) . . ?
 O013 Zr09 Zr03 102.0(5) . . ?
 O013 Zr09 Zr06 115.8(6) . . ?
 O013 Zr09 Zr08 73.0(5) . . ?
 O013 Zr09 O00P 126.1(7) . 2_656 ?
 O013 Zr09 O017 76.9(8) . . ?
 O017 Zr09 Zr02 94.5(5) . . ?
 O017 Zr09 Zr03 94.3(6) . . ?
 O017 Zr09 Zr06 39.1(5) . . ?
 O017 Zr09 Zr08 37.8(6) . . ?
 O017 Zr09 O00P 134.3(7) . 2_656 ?
 O01C Zr09 Zr02 124.6(6) . . ?
 O01C Zr09 Zr03 175.7(6) . . ?
 O01C Zr09 Zr06 91.8(5) . . ?
 O01C Zr09 Zr08 117.9(6) . . ?
 O01C Zr09 O00P 69.3(7) . 2_656 ?
 O01C Zr09 O013 73.7(8) . . ?
 O01C Zr09 O017 84.3(8) . . ?
 O01C Zr09 O01P 92.0(9) . . ?
 O01P Zr09 Zr02 113.5(7) . . ?
 O01P Zr09 Zr03 87.0(7) . . ?
 O01P Zr09 Zr06 172.7(7) . . ?
 O01P Zr09 Zr08 123.4(7) . . ?
 O01P Zr09 O00P 72.2(8) . 2_656 ?
 O01P Zr09 O013 71.3(9) . . ?
 O01P Zr09 O017 147.7(9) . . ?
 C01V O00A Zr02 132.0(17) . 2_646 ?
 C02T O00B Zr03 135.7(17) . 2_646 ?
 Zr06 O00C Zr02 113.8(9) . . ?
 Zr09 O00C Zr02 115.4(9) . . ?
 Zr09 O00C Zr06 118.7(9) . . ?
 C01D O00D Zr05 135.6(16) . 3_666 ?
 Zr02 O00E Zr05 112.7(9) . . ?
 Zr03 O00E Zr02 118.6(10) . . ?
 Zr03 O00E Zr05 116.2(9) . . ?
 C02D O00F Zr01 132.6(17) . 4_566 ?
 C01J O00G Zr01 122.0(16) . . ?
 C02T O00H Zr02 136.3(18) . 2_646 ?
 C01U O00I Zr01 133.4(18) . . ?
 C01D O00J Zr02 131.3(16) . 3_666 ?
 Zr01 O00K Zr04 112.2(9) 3_766 2_656 ?
 Zr01 O00K Zr07 111.2(9) 3_766 . ?
 Zr04 O00K Zr07 111.7(8) 2_656 . ?
 C02C O00L Zr02 135(2) . 3_667 ?
 Zr03 O00M Zr05 103.1(9) . . ?
 Zr03 O00M Zr08 98.9(9) . . ?
 Zr05 O00M Zr08 99.7(7) . . ?
 C01B O00N Zr08 128.7(19) . 4_665 ?
 C01B O00O Zr05 134.0(19) . 4_665 ?
 C01V O00P Zr09 127.3(18) . 2_646 ?
 Zr03 O00Q Zr02 98.3(7) . . ?
 Zr09 O00Q Zr02 99.6(7) . . ?
 Zr09 O00Q Zr03 104.4(8) . . ?
 Zr05 O00R Zr06 113.9(9) . . ?
 Zr08 O00R Zr05 117.9(10) . . ?
 Zr08 O00R Zr06 113.7(12) . . ?
 Zr05 O00S Zr02 100.7(9) . . ?
 Zr05 O00S Zr06 106.3(9) . . ?
 Zr06 O00S Zr02 100.2(8) . . ?
 C01U O00T Zr07 132.7(17) . . ?
 C02J O00U Zr01 129.4(18) . 4_565 ?
 C02C O00V Zr06 127.3(17) . 3_667 ?
 C02N O00W Zr06 141(2) . 3_667 ?
 Zr03 O00X Zr09 115.7(11) . . ?
 Zr08 O00X Zr03 115.6(11) . . ?
 Zr08 O00X Zr09 116.6(10) . . ?
 C02V O00Y Zr03 124.7(16) . . ?
 C02V O00Z Zr08 118.4(19) . . ?
 C02N O012 Zr08 139(2) . . ?
 C021 O013 Zr09 142(2) . . ?
 C02M O014 Zr06 138(2) . 3_667 ?
 C02S C015 H015 115.5 . . ?
 C02S C015 C02Y 129(3) . . ?
 C02Y C015 H015 115.5 . . ?
 C01G C016 C01W 130(3) . . ?
 C01G C016 C01Z 112(3) . . ?
 C01W C016 C01Z 118(3) . . ?
 Zr06 O017 Zr09 99.9(8) . . ?
 Zr08 O017 Zr06 104.1(9) . . ?
 Zr08 O017 Zr09 100.7(8) . . ?
 C01N C018 H018 124.3 . . ?
 C01N C018 C01X 111(2) . . ?
 C01X C018 H018 124.3 . . ?
 C01Q C01A C029 116(3) . . ?
 C01Q C01A C02C 125(3) . . ?
 C029 C01A C02C 118(3) . . ?
 O00N C01B O00O 131(3) . . ?
 O00N C01B C027 114(3) . . ?
 O00O C01B C027 114(3) . . ?
 C02M O01C Zr09 137.4(19) . . ?
 O00D C01D C022 116(2) . . ?
 O00J C01D O00D 126(2) . . ?
 O00J C01D C022 118(2) . . ?
 C024 C01F H01F 121.7 . . ?
 C024 C01F C7 117(3) . . ?
 C7 C01F H01F 121.7 . . ?
 C016 C01G H01G 117.6 . . ?
 C02G C01G C016 125(3) . . ?
 C02G C01G H01G 117.6 . . ?
 C021 O01H Zr08 136.3(19) . . ?
 O00G C01J C02L 117(3) . . ?
 O01L C01J O00G 126(3) . . ?
 O01L C01J C02L 116(3) . . ?
 C02D O01K Zr04 134(2) . . ?
 C01J O01L Zr04 131(2) . 2_656 ?
 Zr04 O01M Zr01 106.9(10) . 2_646 ?
 Zr04 O01M Zr07 111.1(10) . 2_646 ?
 Zr07 O01M Zr01 102.8(10) 2_646 2_646 ?
 C018 C01N C01Q 122(3) . . ?
 C018 C01N C025 112(3) . . ?
 C01Q C01N C025 124(3) . . ?
 C01A C01Q C01N 122(3) . . ?
 C01A C01Q H01Q 118.9 . . ?
 C01N C01Q H01Q 118.9 . . ?
 C026 C01T H01T 119.9 . . ?
 C026 C01T C02G 120(2) . . ?
 C02G C01T H01T 119.9 . . ?
 O00I C01U C026 118(3) . . ?
 O00T C01U O00I 129(2) . . ?
 O00T C01U C026 112(2) . . ?
 O00A C01V C02G 115(3) . . ?
 O00P C01V O00A 128(3) . . ?
 O00P C01V C02G 116(3) . . ?
 C016 C01W C02A 115(3) . . ?
 C01Y C01W C016 126(3) . . ?
 C01Y C01W C02A 119(3) . . ?
 C018 C01X C02D 114(2) . . ?
 C029 C01X C018 125(3) . . ?
 C029 C01X C02D 121(3) . . ?
 C01W C01Y H01Y 120.3 . . ?
 C01W C01Y C022 119(3) . . ?
 C022 C01Y H01Y 120.3 . . ?
 C016 C01Z H01Z 115.5 . . ?
 C026 C01Z C016 129(3) . . ?
 C026 C01Z H01Z 115.5 . . ?
 Zr01 O020 Zr04 108.7(12) . 4_665 ?
 Zr01 O020 Zr07 109.9(13) . . ?
 Zr04 O020 Zr07 108.0(12) 4_665 . ?
 O013 C021 O01H 110(3) . . ?
 C01Y C022 C01D 121(3) . . ?
 C02O C022 C01D 118(2) . . ?
 C02O C022 C01Y 120(2) . . ?
 C01F C024 C02I 119(3) . . ?
 C01F C024 C02R 123(3) . . ?
 C02I C024 C02R 115(3) . . ?
 C02Q C025 C01N 120(3) . . ?
 C02R C025 C01N 119(3) . . ?
 C02R C025 C02Q 120(3) . . ?
 C01T C026 C01U 120(2) . . ?
 C01Z C026 C01T 112(2) . . ?
 C01Z C026 C01U 128(3) . . ?
 C02E C027 C01B 128(3) . . ?
 C02K C027 C01B 114(3) . . ?
 C02K C027 C02E 117(3) . . ?
 C01A C029 H029 118.9 . . ?
 C01X C029 C01A 122(3) . . ?
 C01X C029 H029 118.9 . . ?
 C01W C02A H02A 120.1 . . ?
 C02H C02A C01W 120(3) . . ?
 C02H C02A H02A 120.1 . . ?
 Zr01 O02B Zr04 106.4(9) 3_766 4_665 ?
 Zr07 O02B Zr01 111.9(10) . 3_766 ?
 Zr07 O02B Zr04 112.6(11) . 4_665 ?
 O00L C02C O00V 130(3) . . ?
 O00L C02C C01A 119(3) . . ?
 O00V C02C C01A 110(3) . . ?
 O00F C02D C01X 113(3) . . ?
 O01K C02D O00F 127(3) . . ?
 O01K C02D C01X 120(3) . . ?
 C027 C02E H02E 120.6 . . ?
 C027 C02E C02S 119(3) . . ?
 C02S C02E H02E 120.6 . . ?
 C02U C02F C02V 118(3) . . ?
 C02U C02F C02X 120(3) . . ?
 C02X C02F C02V 121(3) . . ?
 C01G C02G C01T 121(3) . . ?
 C01G C02G C01V 119(3) . . ?
 C01T C02G C01V 119(2) . . ?
 C02A C02H C02O 119(3) . . ?
 C02A C02H C02S 127(2) . . ?
 C02S C02H C02O 114(3) . . ?
 C02P C02I C024 116(3) . . ?
 C02X C02I C024 126(3) . . ?
 C02X C02I C02P 117(3) . . ?
 O00U C02J C02Y 122(3) . . ?
 O00U C02J O032 124(2) . . ?
 O032 C02J C02Y 112(2) . . ?
 C027 C02K H02K 118.9 . . ?
 C02Y C02K C027 122(3) . . ?
 C02Y C02K H02K 118.9 . . ?
 C01J C02L C02P 119(3) . . ?
 C02U C02L C01J 125(3) . . ?
 C02U C02L C02P 115(3) . . ?
 O014 C02M O01C 116(3) . . ?
 O00W C02N O012 123(3) . . ?
 C022 C02O C02H 122(3) . . ?
 C022 C02O H02O 119.2 . . ?
 C02H C02O H02O 119.2 . . ?
 C02I C02P C02L 120(3) . . ?
 C02I C02P H02P 119.8 . . ?
 C02L C02P H02P 119.8 . . ?
 C025 C02Q H02Q 117.0 . . ?
 C025 C02Q C7 126(3) . . ?
 C7 C02Q H02Q 117.0 . . ?
 C024 C02R H02R 121.8 . . ?
 C025 C02R C024 116(3) . . ?
 C025 C02R H02R 121.8 . . ?
 C015 C02S C02E 115(3) . . ?
 C015 C02S C02H 131(3) . . ?
 C02H C02S C02E 113(3) . . ?
 O00B C02T C7 118(3) . . ?
 O00H C02T O00B 119(3) . . ?
 O00H C02T C7 123(3) . . ?
 C02F C02U H02U 116.4 . . ?
 C02L C02U C02F 127(3) . . ?
 C02L C02U H02U 116.4 . . ?
 O00Y C02V C02F 110(2) . . ?
 O00Z C02V O00Y 131(2) . . ?
 O00Z C02V C02F 115(3) . . ?
 C02F C02X H02X 120.3 . . ?
 C02I C02X C02F 119(3) . . ?
 C02I C02X H02X 120.3 . . ?
 C015 C02Y C02J 119(2) . . ?
 C02K C02Y C015 116(3) . . ?
 C02K C02Y C02J 120(3) . . ?
 C02J O032 Zr07 136.9(16) . 2_645 ?
 C02Q C7 C01F 114(3) . . ?
 C02Q C7 C02T 126(3) . . ?
 C02T C7 C01F 118(3) . . ?

loop_
  _geom_torsion_atom_site_label_1
  _geom_torsion_atom_site_label_2
  _geom_torsion_atom_site_label_3
  _geom_torsion_atom_site_label_4
  _geom_torsion
  _geom_torsion_site_symmetry_1
  _geom_torsion_site_symmetry_2
  _geom_torsion_site_symmetry_3
  _geom_torsion_site_symmetry_4
  _geom_torsion_publ_flag
 Zr01 O00F C02D O01K -13(6) 4_566 . . . ?
 Zr01 O00F C02D C01X 177.1(19) 4_566 . . . ?
 Zr01 O00G C01J O01L -36(4) . . . . ?
 Zr01 O00G C01J C02L 155(2) . . . . ?
 Zr01 O00I C01U O00T -11(5) . . . . ?
 Zr01 O00I C01U C026 156(2) . . . . ?
 Zr01 O00U C02J C02Y 176(2) 4_565 . . . ?
 Zr01 O00U C02J O032 -22(5) 4_565 . . . ?
 Zr02 O00A C01V O00P 32(5) 2_646 . . . ?
 Zr02 O00A C01V C02G -163.8(18) 2_646 . . . ?
 Zr02 O00H C02T O00B 12(5) 2_646 . . . ?
 Zr02 O00H C02T C7 -170(2) 2_646 . . . ?
 Zr02 O00J C01D O00D 2(5) 3_666 . . . ?
 Zr02 O00J C01D C022 174.1(18) 3_666 . . . ?
 Zr02 O00L C02C O00V -14(6) 3_667 . . . ?
 Zr02 O00L C02C C01A -176(2) 3_667 . . . ?
 Zr03 O00B C02T O00H -19(4) 2_646 . . . ?
 Zr03 O00B C02T C7 163(2) 2_646 . . . ?
 Zr03 O00Y C02V O00Z 48(5) . . . . ?
 Zr03 O00Y C02V C02F -157(2) . . . . ?
 Zr04 O01K C02D O00F 17(6) . . . . ?
 Zr04 O01K C02D C01X -173(2) . . . . ?
 Zr05 O00D C01D O00J -9(5) 3_666 . . . ?
 Zr05 O00D C01D C022 179.1(19) 3_666 . . . ?
 Zr05 O00O C01B O00N -8(5) 4_665 . . . ?
 Zr05 O00O C01B C027 -173.8(19) 4_665 . . . ?
 Zr06 O00V C02C O00L 18(5) 3_667 . . . ?
 Zr06 O00V C02C C01A -178.7(19) 3_667 . . . ?
 Zr06 O00W C02N O012 178(2) 3_667 . . . ?
 Zr06 O014 C02M O01C 175.2(18) 3_667 . . . ?
 Zr07 O00T C01U O00I 4(5) . . . . ?
 Zr07 O00T C01U C026 -164.0(19) . . . . ?
 Zr08 O00N C01B O00O 3(5) 4_665 . . . ?
 Zr08 O00N C01B C027 168.9(19) 4_665 . . . ?
 Zr08 O00Z C02V O00Y -58(4) . . . . ?
 Zr08 O00Z C02V C02F 148(2) . . . . ?
 Zr08 O012 C02N O00W 15(5) . . . . ?
 Zr08 O01H C021 O013 26(4) . . . . ?
 Zr09 O00P C01V O00A -22(4) 2_646 . . . ?
 Zr09 O00P C01V C02G 173.1(17) 2_646 . . . ?
 Zr09 O013 C021 O01H -23(5) . . . . ?
 Zr09 O01C C02M O014 -14(5) . . . . ?
 O00A C01V C02G C01G 170(3) . . . . ?
 O00A C01V C02G C01T 0(4) . . . . ?
 O00B C02T C7 C01F -160(3) . . . . ?
 O00B C02T C7 C02Q 5(5) . . . . ?
 O00D C01D C022 C01Y 23(4) . . . . ?
 O00D C01D C022 C02O -156(3) . . . . ?
 O00G C01J O01L Zr04 50(5) . . . 2_656 ?
 O00G C01J C02L C02P 10(5) . . . . ?
 O00G C01J C02L C02U -156(3) . . . . ?
 O00H C02T C7 C01F 21(5) . . . . ?
 O00H C02T C7 C02Q -174(3) . . . . ?
 O00I C01U C026 C01T 7(4) . . . . ?
 O00I C01U C026 C01Z -166(3) . . . . ?
 O00J C01D C022 C01Y -150(3) . . . . ?
 O00J C01D C022 C02O 31(4) . . . . ?
 O00N C01B C027 C02E -18(5) . . . . ?
 O00N C01B C027 C02K 170(3) . . . . ?
 O00O C01B C027 C02E 150(3) . . . . ?
 O00O C01B C027 C02K -21(4) . . . . ?
 O00P C01V C02G C01G -23(4) . . . . ?
 O00P C01V C02G C01T 167(3) . . . . ?
 O00T C01U C026 C01T 176(3) . . . . ?
 O00T C01U C026 C01Z 3(5) . . . . ?
 O00U C02J C02Y C015 -25(5) . . . . ?
 O00U C02J C02Y C02K -177(3) . . . . ?
 O00U C02J O032 Zr07 19(6) . . . 2_645 ?
 C016 C01G C02G C01T -7(5) . . . . ?
 C016 C01G C02G C01V -177(3) . . . . ?
 C016 C01W C01Y C022 176(3) . . . . ?
 C016 C01W C02A C02H -175(3) . . . . ?
 C016 C01Z C026 C01T -7(5) . . . . ?
 C016 C01Z C026 C01U 166(3) . . . . ?
 C018 C01N C01Q C01A -1(5) . . . . ?
 C018 C01N C025 C02Q -33(5) . . . . ?
 C018 C01N C025 C02R 136(4) . . . . ?
 C018 C01X C029 C01A 5(6) . . . . ?
 C018 C01X C02D O00F 176(3) . . . . ?
 C018 C01X C02D O01K 5(5) . . . . ?
 C01B C027 C02E C02S -173(3) . . . . ?
 C01B C027 C02K C02Y 165(3) . . . . ?
 C01D C022 C02O C02H 176(3) . . . . ?
 C01F C024 C02I C02P -45(5) . . . . ?
 C01F C024 C02I C02X 144(4) . . . . ?
 C01F C024 C02R C025 18(5) . . . . ?
 C01G C016 C01W C01Y 154(3) . . . . ?
 C01G C016 C01W C02A -19(5) . . . . ?
 C01G C016 C01Z C026 9(5) . . . . ?
 C01J C02L C02P C02I -168(3) . . . . ?
 C01J C02L C02U C02F 171(4) . . . . ?
 O01L C01J C02L C02P -160(3) . . . . ?
 O01L C01J C02L C02U 34(5) . . . . ?
 C01N C018 C01X C029 6(5) . . . . ?
 C01N C018 C01X C02D -179(3) . . . . ?
 C01N C025 C02Q C7 -178(3) . . . . ?
 C01N C025 C02R C024 176(3) . . . . ?
 C01Q C01A C029 C01X -14(5) . . . . ?
 C01Q C01A C02C O00L -173(3) . . . . ?
 C01Q C01A C02C O00V 22(5) . . . . ?
 C01Q C01N C025 C02Q 158(3) . . . . ?
 C01Q C01N C025 C02R -32(5) . . . . ?
 C01W C016 C01G C02G 179(3) . . . . ?
 C01W C016 C01Z C026 -171(3) . . . . ?
 C01W C01Y C022 C01D -172(3) . . . . ?
 C01W C01Y C022 C02O 7(5) . . . . ?
 C01W C02A C02H C02O -7(5) . . . . ?
 C01W C02A C02H C02S 172(3) . . . . ?
 C01X C018 C01N C01Q -7(5) . . . . ?
 C01X C018 C01N C025 -176(3) . . . . ?
 C01Y C01W C02A C02H 11(5) . . . . ?
 C01Y C022 C02O C02H -3(5) . . . . ?
 C01Z C016 C01G C02G -1(4) . . . . ?
 C01Z C016 C01W C01Y -26(5) . . . . ?
 C01Z C016 C01W C02A 161(3) . . . . ?
 C024 C01F C7 C02Q 11(5) . . . . ?
 C024 C01F C7 C02T 178(3) . . . . ?
 C024 C02I C02P C02L -172(3) . . . . ?
 C024 C02I C02X C02F 168(3) . . . . ?
 C025 C01N C01Q C01A 167(3) . . . . ?
 C025 C02Q C7 C01F -10(5) . . . . ?
 C025 C02Q C7 C02T -176(3) . . . . ?
 C026 C01T C02G C01G 8(4) . . . . ?
 C026 C01T C02G C01V 179(3) . . . . ?
 C027 C02E C02S C015 1(5) . . . . ?
 C027 C02E C02S C02H 171(3) . . . . ?
 C027 C02K C02Y C015 17(5) . . . . ?
 C027 C02K C02Y C02J 170(3) . . . . ?
 C029 C01A C01Q C01N 12(5) . . . . ?
 C029 C01A C02C O00L -4(5) . . . . ?
 C029 C01A C02C O00V -169(3) . . . . ?
 C029 C01X C02D O00F -8(5) . . . . ?
 C029 C01X C02D O01K -179(4) . . . . ?
 C02A C01W C01Y C022 -11(5) . . . . ?
 C02A C02H C02O C022 3(5) . . . . ?
 C02A C02H C02S C015 148(4) . . . . ?
 C02A C02H C02S C02E -21(5) . . . . ?
 C02C C01A C01Q C01N -179(3) . . . . ?
 C02C C01A C029 C01X 176(3) . . . . ?
 C02D C01X C029 C01A -170(3) . . . . ?
 C02E C027 C02K C02Y -8(5) . . . . ?
 C02G C01T C026 C01U -176(3) . . . . ?
 C02G C01T C026 C01Z -2(4) . . . . ?
 C02I C024 C02R C025 179(3) . . . . ?
 C02K C027 C02E C02S -2(5) . . . . ?
 C02L C01J O01L Zr04 -142(2) . . . 2_656 ?
 C02O C02H C02S C015 -33(6) . . . . ?
 C02O C02H C02S C02E 158(3) . . . . ?
 C02P C02I C02X C02F -2(5) . . . . ?
 C02P C02L C02U C02F 4(6) . . . . ?
 C02Q C025 C02R C024 -15(5) . . . . ?
 C02R C024 C02I C02P 154(3) . . . . ?
 C02R C024 C02I C02X -17(5) . . . . ?
 C02R C025 C02Q C7 13(6) . . . . ?
 C02S C015 C02Y C02J -173(4) . . . . ?
 C02S C015 C02Y C02K -20(6) . . . . ?
 C02S C02H C02O C022 -176(3) . . . . ?
 C02U C02F C02V O00Y 10(4) . . . . ?
 C02U C02F C02V O00Z 169(3) . . . . ?
 C02U C02F C02X C02I 6(5) . . . . ?
 C02U C02L C02P C02I -1(5) . . . . ?
 C02V C02F C02U C02L 163(4) . . . . ?
 C02V C02F C02X C02I -164(3) . . . . ?
 C02X C02F C02U C02L -7(6) . . . . ?
 C02X C02F C02V O00Y -180(3) . . . . ?
 C02X C02F C02V O00Z -20(5) . . . . ?
 C02X C02I C02P C02L 0(5) . . . . ?
 C02Y C015 C02S C02E 11(6) . . . . ?
 C02Y C015 C02S C02H -158(4) . . . . ?
 C02Y C02J O032 Zr07 -178(2) . . . 2_645 ?
 O032 C02J C02Y C015 172(3) . . . . ?
 O032 C02J C02Y C02K 20(5) . . . . ?
 C7 C01F C024 C02I -176(3) . . . . ?
 C7 C01F C024 C02R -16(5) . . . . ?

_smtbx_masks_special_details       ?
loop_
  _smtbx_masks_void_nr
  _smtbx_masks_void_average_x
  _smtbx_masks_void_average_y
  _smtbx_masks_void_average_z
  _smtbx_masks_void_volume
  _smtbx_masks_void_count_electrons
  _smtbx_masks_void_content
 1 -0.277 -0.969 0.050 5784.0 1320.1 ?

_smtbx_masks_void_probe_radius     1.2
_smtbx_masks_void_truncation_radius  1.2
_shelx_res_file
;
TITL 1_94_5_0m_a.res in P2(1)/n
    1_94_5_0m.res
    created by SHELXL-2018/3 at 21:06:27 on 19-May-2025
REM Old TITL 1_94_5_0m in P21/n #14
REM SHELXT solution in P2(1)/n: R1 0.317, Rweak 0.048, Alpha 0.158
REM <I/s> 4.452 for 267 systematic absences, Orientation as input
REM Formula found by SHELXT: Zr9 C130 O59
CELL 0.7678 17.5286 27.9328 22.649 90 90.79 90
ZERR 4 0.0015 0.0021 0.0017 0 0.005 0
LATT 1
SYMM 0.5-X,0.5+Y,0.5-Z
SFAC C H O Zr
DISP C 0.0039 0.0019 13.5843
DISP H 0 0 0.627
DISP O 0.013 0.0072 39.8696
DISP Zr -1.85 0.6484 3076.4974
UNIT 196 72 192 36
EQIV $1 +X,+Y,1+Z
SIMU 0.01 0.02 2
ISOR 0.01 0.02 O00V
ISOR 0.01 0.02 O00D
ISOR 0.01 0.02 O00U
ISOR 0.01 0.02 O02B
ISOR 0.01 0.02 O010 O019 O01R
ISOR 0.01 0.02 O013 O012 C02N
ISOR 0.01 0.02 O00F
ISOR 0.01 0.02 O00L
ISOR 0.01 0.02 O00E O00B
ISOR 0.01 0.02 O01M
ISOR 0.01 0.02 O020 O011
ISOR 0.01 0.02 O00C O1
ISOR 0.01 0.02 O00Q O00N
ISOR 0.01 0.02 O017
DFIX 1.5 C01D C022
DFIX 1.5 C01N C025
DFIX 1.5 C01X C02D
DFIX 1.5 C02F C02V
DFIX 1.5 C01U C026
ISOR 0.01 0.02 O00A
DFIX 1.4 C02H C02O
DFIX 1.5 C02J C02Y
DFIX 3 O00U_$1 O00F
DFIX 3 O00L O00J_$1

L.S. 3 0 0
PLAN  107
TEMP -173.15
CONF
list 4
MORE -1
ABIN
BOND $H
fmap 2 53
acta
REM <olex2.extras>
REM <HklSrc "%.\\1_94_5_0m.hkl">
REM </olex2.extras>

WGHT    0.184000 1095.307617
FVAR       0.11519
ZR01  4    1.001878    0.425694    0.557510    11.00000    0.04450    0.01245 =
         0.02265    0.00280   -0.00251    0.00079
ZR02  4    0.508262    0.665358    0.845195    11.00000    0.04371    0.02394 =
         0.02682   -0.00393    0.00011   -0.00560
ZR03  4    0.603228    0.582393    0.757151    11.00000    0.05877    0.01973 =
         0.04723   -0.00200    0.00893    0.00480
ZR04  4    0.585287    0.037798    0.926602    11.00000    0.05173    0.02111 =
         0.04317   -0.01061    0.01219   -0.00832
ZR05  4    0.402742    0.576772    0.771961    11.00000    0.05605    0.02522 =
         0.03698   -0.00053   -0.00262    0.00065
ZR06  4    0.426207    0.573019    0.927310    11.00000    0.05654    0.02251 =
         0.03532   -0.00050    0.00826   -0.00351
ZR07  4    0.885399    0.470854    0.442967    11.00000    0.05336    0.02118 =
         0.04022    0.00952   -0.01690   -0.00712
ZR08  4    0.521443    0.489474    0.837919    11.00000    0.05567    0.02239 =
         0.02992   -0.00022   -0.00233    0.00334
ZR09  4    0.627606    0.578580    0.911450    11.00000    0.05616    0.02907 =
         0.03955    0.00022   -0.01308    0.00044
O00A  3    0.916820    0.203945    0.598682    11.00000    0.04941    0.03177 =
         0.03398    0.01225   -0.01354    0.00088
O00B  3    0.872880    0.155549    0.779802    11.00000    0.04299    0.01702 =
         0.02662   -0.00655    0.00269    0.00177
O00C  3    0.523403    0.612865    0.911025    11.00000    0.03710    0.03381 =
         0.03313   -0.01861    0.00646   -0.00246
O00D  3    0.638013    0.351770    0.259948    11.00000    0.05435    0.01988 =
         0.04218    0.01183   -0.01427   -0.00508
O00E  3    0.506495    0.617813    0.776434    11.00000    0.06422    0.03062 =
         0.03565   -0.00584   -0.00543    0.00771
O00F  3    0.564238    0.137817    1.024345    11.00000    0.05920    0.03382 =
         0.03523   -0.01264    0.00533    0.00614
O00G  3    0.940266    0.416798    0.640681    11.00000    0.05738    0.01429 =
         0.02765    0.00577    0.02387   -0.00043
O00H  3    0.927865    0.208836    0.720617    11.00000    0.06061    0.02254 =
         0.03075    0.00146    0.02154    0.00777
O00I  3    0.917406    0.372542    0.540204    11.00000    0.02157    0.04084 =
         0.04519    0.00509   -0.01387   -0.00243
O00J  3    0.577806    0.293935    0.211319    11.00000    0.03731    0.02045 =
         0.03100    0.00144   -0.01214    0.01414
O00K  3    0.904722    0.540790    0.480800    11.00000    0.07110    0.03045 =
         0.01524   -0.00903    0.00011   -0.01421
O00L  3    0.558918    0.300149    1.082324    11.00000    0.05874    0.04400 =
         0.03079   -0.00902    0.01449    0.00419
O00M  3    0.504737    0.530990    0.748687    11.00000    0.07349    0.06310 =
         0.02296    0.02407    0.03050    0.04893
O00N  3    0.926692    0.051073    0.288488    11.00000    0.05230    0.02435 =
         0.04192   -0.00815   -0.00052    0.00933
O00O  3    0.853083   -0.007451    0.252023    11.00000    0.05824    0.02889 =
         0.02384    0.00240   -0.01574    0.01933
O00P  3    0.839783    0.153295    0.545069    11.00000    0.03678    0.01711 =
         0.02960    0.00741   -0.00675   -0.01285
O00Q  3    0.630279    0.628379    0.835037    11.00000    0.03877    0.02820 =
         0.04175   -0.00667   -0.00205   -0.01060
O00R  3    0.430312    0.535106    0.844388    11.00000    0.08465    0.02661 =
         0.05986   -0.00120    0.04124   -0.00459
O00S  3    0.395752    0.620809    0.852074    11.00000    0.02930    0.04155 =
         0.08910    0.00377   -0.00865   -0.02500
O00T  3    0.847422    0.396146    0.465835    11.00000    0.02982    0.03916 =
         0.06480    0.00940   -0.02510   -0.00035
O00U  3    0.585694    0.085675    0.132100    11.00000    0.04019    0.02053 =
         0.05154   -0.00936   -0.01918    0.00673
O00V  3    0.606034    0.357126    1.026846    11.00000    0.05405    0.03957 =
         0.03007    0.00626    0.02053   -0.00359
O00W  3    0.537998    0.434138    0.982613    11.00000    0.06440    0.03685 =
         0.04846    0.00676   -0.00147   -0.00077
O00X  3    0.603724    0.541643    0.833760    11.00000    0.04496    0.07282 =
         0.04683    0.00032    0.01156    0.00326
O00Y  3    0.651561    0.509943    0.725718    11.00000    0.04278    0.02223 =
         0.04384    0.00572    0.01051    0.01449
O00Z  3    0.587027    0.450736    0.771745    11.00000    0.04573    0.02597 =
         0.04901    0.00862    0.01592    0.02603
O010  3    0.393768    0.572922    0.675498    11.00000    0.09163    0.02989 =
         0.02202    0.00712   -0.01453    0.01384
O011  3    0.308135    0.572349    0.926099    11.00000    0.11963    0.06689 =
         0.07513    0.01087   -0.03760    0.00424
O012  3    0.491326    0.428270    0.890387    11.00000    0.05810    0.03571 =
         0.03795    0.01320   -0.00092    0.00308
O013  3    0.692730    0.506826    0.924859    11.00000    0.06211    0.05079 =
         0.02663    0.00337   -0.01200    0.01320
O014  3    0.603355    0.498638    1.035662    11.00000    0.03752    0.06369 =
         0.03646    0.00385   -0.00424   -0.01276
C015  1    0.693012    0.127316    0.212979    11.00000    0.06325    0.02120 =
         0.05516    0.00250   -0.03140    0.01048
AFIX  43
H015  2    0.654811    0.146968    0.195308    11.00000   -1.20000
AFIX   0
C016  1    0.781549    0.253744    0.420945    11.00000    0.04487    0.02400 =
         0.04149    0.00794   -0.01176    0.00868
O017  3    0.528144    0.522515    0.925649    11.00000    0.06113    0.04637 =
         0.05864    0.01736    0.01304    0.00174
C018  1    0.680734    0.206559    0.920431    11.00000    0.06972    0.03280 =
         0.03893   -0.01182    0.00695   -0.00085
AFIX  43
H018  2    0.692282    0.183309    0.891275    11.00000   -1.20000
AFIX   0
O019  3    0.578307    0.581882    0.656876    11.00000    0.05891    0.10997 =
         0.07362   -0.07223    0.01938   -0.00865
C01A  1    0.626953    0.278631    1.003803    11.00000    0.06280    0.03683 =
         0.03280   -0.01139    0.01941   -0.00304
C01B  1    0.874279    0.035398    0.260796    11.00000    0.05563    0.02515 =
         0.03006    0.00239   -0.01194    0.00974
O01C  3    0.646612    0.570710    1.008249    11.00000    0.04647    0.06035 =
         0.04120   -0.01052    0.00033   -0.01177
C01D  1    0.625361    0.307524    0.245229    11.00000    0.04683    0.01868 =
         0.04113    0.00245   -0.01258   -0.00046
O01E  3    0.560567    0.075318    0.844985    11.00000    0.11666    0.01903 =
         0.07561   -0.00972    0.02557   -0.00244
C01F  1    0.831448    0.282068    0.759335    11.00000    0.06250    0.03646 =
         0.03155    0.00685    0.01282    0.01176
AFIX  43
H01F  2    0.852753    0.287683    0.721621    11.00000   -1.20000
AFIX   0
C01G  1    0.806815    0.220253    0.461725    11.00000    0.04518    0.02670 =
         0.03974    0.00905   -0.01138    0.00676
AFIX  43
H01G  2    0.798187    0.187434    0.452882    11.00000   -1.20000
AFIX   0
O01H  3    0.620682    0.451436    0.881664    11.00000    0.08094    0.05333 =
         0.03741   -0.00007   -0.01414    0.02629
O01I  3    0.709971    0.037708    0.922317    11.00000    0.05579    0.04620 =
         0.13486   -0.02119    0.02252   -0.01037
C01J  1    0.888482    0.449311    0.659294    11.00000    0.06494    0.02138 =
         0.03914    0.01289    0.01628    0.00727
O01K  3    0.620815    0.117801    0.945723    11.00000    0.09270    0.03456 =
         0.04978   -0.01489    0.01937   -0.00094
O01L  3    0.892201    0.492821    0.653246    11.00000    0.08016    0.01731 =
         0.04733    0.00956    0.01146    0.01460
O01M  3    0.606152   -0.030120    0.959726    11.00000    0.08683    0.03231 =
         0.06478    0.01442   -0.01626    0.00283
C01N  1    0.707106    0.254026    0.919696    11.00000    0.06372    0.03590 =
         0.03733   -0.01071    0.01733    0.00449
O01O  3    0.878094    0.424851    0.360630    11.00000    0.05272    0.05649 =
         0.14738    0.03102   -0.03480   -0.02111
O01P  3    0.751926    0.591312    0.896285    11.00000    0.06744    0.08475 =
         0.09990    0.00227    0.01532    0.04495
C01Q  1    0.681430    0.289082    0.960609    11.00000    0.06225    0.03363 =
         0.03758   -0.00965    0.02583    0.00295
AFIX  43
H01Q  2    0.701777    0.320555    0.958650    11.00000   -1.20000
AFIX   0
O01R  3    0.731718    0.591646    0.744967    11.00000    0.10400    0.04405 =
         0.11577   -0.03141   -0.00869    0.03006
C01T  1    0.864887    0.278890    0.526363    11.00000    0.02038    0.02861 =
         0.03411    0.00761   -0.00909    0.00625
AFIX  43
H01T  2    0.896124    0.285090    0.560111    11.00000   -1.20000
AFIX   0
C01U  1    0.868960    0.367824    0.502203    11.00000    0.02333    0.03865 =
         0.04704    0.00900   -0.01624    0.00224
C01V  1    0.870618    0.189858    0.551951    11.00000    0.03729    0.02495 =
         0.03401    0.01197   -0.01446   -0.00078
C01W  1    0.745495    0.247519    0.366702    11.00000    0.05065    0.01908 =
         0.04402   -0.00314   -0.01067   -0.00217
C01X  1    0.631114    0.197088    0.974095    11.00000    0.07267    0.02863 =
         0.03672   -0.00884    0.01401   -0.00068
C01Y  1    0.698495    0.279879    0.339467    11.00000    0.05123    0.01786 =
         0.04636   -0.00456   -0.01035   -0.00094
AFIX  43
H01Y  2    0.685228    0.308791    0.358884    11.00000   -1.20000
AFIX   0
C01Z  1    0.796620    0.301667    0.440400    11.00000    0.03654    0.03228 =
         0.04385    0.01134   -0.01228    0.00826
AFIX  43
H01Z  2    0.774047    0.326256    0.417037    11.00000   -1.20000
AFIX   0
O020  3    0.986369    0.427868    0.465496    11.00000    0.08309    0.10410 =
         0.07453    0.01120   -0.00480    0.00220
C021  1    0.694770    0.465297    0.907537    11.00000    0.07569    0.05221 =
         0.02798    0.00513   -0.01310    0.01290
C022  1    0.669038    0.269811    0.280802    11.00000    0.04956    0.01819 =
         0.04622    0.00043   -0.01291   -0.00495
O023  3    0.279004    0.581951    0.785571    11.00000    0.07961    0.04642 =
         0.12369   -0.01016   -0.00457   -0.03631
C024  1    0.791085    0.315117    0.786638    11.00000    0.06839    0.04155 =
         0.03861    0.00692    0.01524    0.01168
C025  1    0.752529    0.265332    0.864401    11.00000    0.06381    0.03854 =
         0.03651   -0.00263    0.01828    0.00338
C026  1    0.840397    0.317436    0.489511    11.00000    0.02428    0.03382 =
         0.03975    0.00653   -0.01449    0.00521
C027  1    0.815716    0.072119    0.244382    11.00000    0.05858    0.02866 =
         0.03695    0.01010   -0.02590    0.00667
C029  1    0.610231    0.229685    1.011794    11.00000    0.06759    0.02985 =
         0.03074   -0.00211    0.01760   -0.00227
AFIX  43
H029  2    0.582862    0.220152    1.045744    11.00000   -1.20000
AFIX   0
C02A  1    0.754168    0.199151    0.340676    11.00000    0.06084    0.02069 =
         0.04649    0.00193   -0.01890   -0.00769
AFIX  43
H02A  2    0.779182    0.174542    0.362472    11.00000   -1.20000
AFIX   0
O02B  3    0.979887    0.502555    0.407741    11.00000    0.04578    0.04248 =
         0.08949   -0.01034    0.00127    0.00176
C02C  1    0.596743    0.313483    1.046716    11.00000    0.05731    0.03905 =
         0.02737   -0.00123    0.01957   -0.00466
C02D  1    0.601416    0.145286    0.978085    11.00000    0.07263    0.02833 =
         0.03300   -0.01629    0.01655    0.00096
C02E  1    0.804397    0.119187    0.269746    11.00000    0.06377    0.03178 =
         0.04083    0.01025   -0.03023    0.00826
AFIX  43
H02E  2    0.839593    0.131633    0.298084    11.00000   -1.20000
AFIX   0
C02F  1    0.706105    0.434314    0.736024    11.00000    0.06237    0.02778 =
         0.05121    0.00812    0.01444    0.01889
C02G  1    0.842409    0.230653    0.512562    11.00000    0.03294    0.02940 =
         0.03609    0.01431   -0.01189    0.00699
C02H  1    0.725774    0.190014    0.284683    11.00000    0.06224    0.02536 =
         0.04634   -0.00216   -0.02104   -0.00345
C02I  1    0.774125    0.361191    0.755393    11.00000    0.07115    0.04097 =
         0.04979    0.00243    0.01293    0.01683
C02J  1    0.641160    0.065096    0.143341    11.00000    0.04999    0.02853 =
         0.06755   -0.00973   -0.03589    0.01563
C02K  1    0.759359    0.055747    0.203586    11.00000    0.05543    0.02724 =
         0.05067    0.00785   -0.02819    0.01319
AFIX  43
H02K  2    0.768252    0.026979    0.182391    11.00000   -1.20000
AFIX   0
C02L  1    0.830150    0.432001    0.699217    11.00000    0.06359    0.03136 =
         0.04632    0.01047    0.01727    0.01295
C02M  1    0.639706    0.534670    1.050767    11.00000    0.04086    0.05698 =
         0.03775   -0.00041   -0.00676   -0.01375
C02N  1    0.506087    0.410352    0.941246    11.00000    0.05518    0.03493 =
         0.03873    0.01216   -0.00138   -0.00308
C02O  1    0.681144    0.226040    0.255536    11.00000    0.05435    0.02035 =
         0.04518   -0.00093   -0.01862   -0.00809
AFIX  43
H02O  2    0.659412    0.219410    0.217759    11.00000   -1.20000
AFIX   0
C02P  1    0.838010    0.383492    0.724510    11.00000    0.06945    0.03791 =
         0.04909    0.00712    0.01944    0.02071
AFIX  43
H02P  2    0.884744    0.366613    0.720760    11.00000   -1.20000
AFIX   0
C02Q  1    0.795574    0.230780    0.838981    11.00000    0.05791    0.03586 =
         0.03445    0.00188    0.01590    0.00351
AFIX  43
H02Q  2    0.794088    0.199806    0.856250    11.00000   -1.20000
AFIX   0
C02R  1    0.740611    0.304481    0.837979    11.00000    0.06606    0.04156 =
         0.03875    0.00251    0.01626    0.00526
AFIX  43
H02R  2    0.701828    0.326015    0.849944    11.00000   -1.20000
AFIX   0
C02S  1    0.736148    0.147913    0.250482    11.00000    0.06521    0.02880 =
         0.04998    0.00390   -0.02994    0.00771
C02T  1    0.882127    0.200582    0.761484    11.00000    0.05568    0.02525 =
         0.02776    0.00541    0.01077    0.00720
C02U  1    0.764365    0.451605    0.706114    11.00000    0.06391    0.03126 =
         0.04338    0.00954    0.01862    0.01933
AFIX  43
H02U  2    0.756791    0.481824    0.687703    11.00000   -1.20000
AFIX   0
C02V  1    0.642219    0.468928    0.753081    11.00000    0.04823    0.02481 =
         0.04907    0.00710    0.01730    0.02140
C02X  1    0.709075    0.386667    0.759567    11.00000    0.07099    0.03473 =
         0.04891    0.00132    0.00697    0.01680
AFIX  43
H02X  2    0.665649    0.373194    0.777917    11.00000   -1.20000
AFIX   0
C02Y  1    0.693843    0.079623    0.193977    11.00000    0.05496    0.02246 =
         0.05982    0.00307   -0.03418    0.01425
O032  3    0.656130    0.017395    0.123962    11.00000    0.06035    0.03944 =
         0.08523   -0.01452   -0.03564    0.02163
C7    1    0.841640    0.236581    0.789977    11.00000    0.06149    0.03713 =
         0.03287    0.00663    0.01797    0.00524
O1    3    0.769325    0.477308    0.453012    11.00000    0.04422    0.09603 =
         0.10852    0.01115   -0.02766   -0.00217
HKLF 4


REM  1_94_5_0m_a.res in P2(1)/n
REM wR2 = 0.3799, GooF = S = 1.041, Restrained GooF = 1.026 for all data
REM R1 = 0.1450 for 7448 Fo > 4sig(Fo) and 0.1631 for all 8829 data
REM 955 parameters refined using 603 restraints

END

WGHT      0.1844   1093.1271

REM Highest difference peak  1.943,  deepest hole -1.809,  1-sigma level  0.299
Q1    1   0.5592  0.5782  0.9348  11.00000  0.05    1.94
Q2    1   0.3632  0.5791  0.9003  11.00000  0.05    1.86
Q3    1   0.5616  0.6183  0.6330  11.00000  0.05    1.49
Q4    1   0.5576  0.6343  0.7535  11.00000  0.05    1.49
Q5    1   0.5020  0.3282  1.0641  11.00000  0.05    1.46
Q6    1   0.5527  0.4394  0.8980  11.00000  0.05    1.44
Q7    1   0.5583 -0.0394  0.9398  11.00000  0.05    1.41
Q8    1   0.6663  0.3806  0.8635  11.00000  0.05    1.40
Q9    1   0.5542  0.1223  1.0412  11.00000  0.05    1.39
Q10   1   0.8370 -0.0026  0.3078  11.00000  0.05    1.37
Q11   1   0.8658  0.2846  0.5832  11.00000  0.05    1.37
Q12   1   0.9772  0.5018  0.3679  11.00000  0.05    1.34
Q13   1   0.5402  0.2424  1.0422  11.00000  0.05    1.34
Q14   1   0.9841  0.1981  0.5883  11.00000  0.05    1.34
Q15   1   0.8347  0.4054  0.5166  11.00000  0.05    1.32
Q16   1   0.7937  0.2197  0.5658  11.00000  0.05    1.32
Q17   1   0.4563  0.5197  0.7160  11.00000  0.05    1.31
Q18   1   0.9263  0.4598  0.4084  11.00000  0.05    1.31
Q19   1   1.0351  0.4176  0.5236  11.00000  0.05    1.31
Q20   1   0.4932  0.3572  0.9576  11.00000  0.05    1.31
Q21   1   0.6248  0.0598  0.9270  11.00000  0.05    1.26
Q22   1   0.4855  0.1816  0.9879  11.00000  0.05    1.25
Q23   1   0.9411  0.2024  0.5397  11.00000  0.05    1.25
Q24   1   0.9833  0.4962  0.4545  11.00000  0.05    1.24
Q25   1   0.9599  0.2208  0.7662  11.00000  0.05    1.23
Q26   1   0.6650 -0.0265  0.9525  11.00000  0.05    1.22
Q27   1   0.4471  0.6809  0.8563  11.00000  0.05    1.22
Q28   1   0.5911  0.1386  1.0490  11.00000  0.05    1.19
Q29   1   0.5898  0.1336  0.9780  11.00000  0.05    1.18
Q30   1   0.6734  0.6606  0.8580  11.00000  0.05    1.16
Q31   1   0.6226  0.3377  1.0961  11.00000  0.05    1.14
Q32   1   0.6598  0.2325  1.0620  11.00000  0.05    1.14
Q33   1   0.5148  0.5622  0.7371  11.00000  0.05    1.13
Q34   1   0.4616  0.5850  0.7303  11.00000  0.05    1.12
Q35   1   0.8390  0.5045  0.4369  11.00000  0.05    1.11
Q36   1   0.9362  0.0637  0.2409  11.00000  0.05    1.11
Q37   1   0.4516  0.5805  0.6592  11.00000  0.05    1.10
Q38   1   0.7452  0.4522  0.8625  11.00000  0.05    1.10
Q39   1   0.6664  0.5603  0.7808  11.00000  0.05    1.09
Q40   1   0.5965  0.4149  0.9206  11.00000  0.05    1.08
Q41   1   0.7832  0.2381  0.7656  11.00000  0.05    1.07
Q42   1   0.6779  0.1053  0.9678  11.00000  0.05    1.07
Q43   1   0.7880  0.2592  0.3237  11.00000  0.05    1.06
Q44   1   0.3305  0.5668  0.7420  11.00000  0.05    1.05
Q45   1   0.8526  0.2024  0.6996  11.00000  0.05    1.05
Q46   1   0.5707  0.0398  0.9653  11.00000  0.05    1.03
Q47   1   0.7234  0.4472  0.4108  11.00000  0.05    1.03
Q48   1   0.6765  0.0378  0.9810  11.00000  0.05    1.03
Q49   1   0.5763  0.4233  1.0182  11.00000  0.05    1.03
Q50   1   0.7116  0.5866  0.9710  11.00000  0.05    1.02
Q51   1   0.5047  0.3790  0.9037  11.00000  0.05    1.02
Q52   1   0.6608  0.3032  0.8469  11.00000  0.05    1.02
Q53   1   0.5726  0.4558  0.9534  11.00000  0.05    1.02
Q54   1   0.7203  0.1871  0.9041  11.00000  0.05    1.01
Q55   1   0.6640  0.5416  1.1028  11.00000  0.05    1.01
Q56   1   0.7797  0.5864  0.7189  11.00000  0.05    1.01
Q57   1   0.7360  0.2803  0.4642  11.00000  0.05    1.00
Q58   1   0.9426  0.2098  0.6519  11.00000  0.05    0.99
Q59   1   0.7075  0.0614  0.2557  11.00000  0.05    0.99
Q60   1   0.7466  0.4184  0.7356  11.00000  0.05    0.99
Q61   1   0.6173  0.3715  0.7642  11.00000  0.05    0.99
Q62   1   0.4492  0.4936  0.8409  11.00000  0.05    0.99
Q63   1   0.9788  0.3945  0.4225  11.00000  0.05    0.97
Q64   1   0.8537  0.4809  0.6128  11.00000  0.05    0.97
Q65   1   0.4129  0.4021  0.8781  11.00000  0.05    0.97
Q66   1   0.9529  0.2406  0.4989  11.00000  0.05    0.96
Q67   1   0.5990  0.3846  0.9573  11.00000  0.05    0.96
Q68   1   0.8343  0.1792  0.3434  11.00000  0.05    0.95
Q69   1   0.2576  0.5968  0.9331  11.00000  0.05    0.95
Q70   1   0.8169  0.4166  0.3380  11.00000  0.05    0.95
Q71   1   0.6956  0.4813  1.0296  11.00000  0.05    0.95
Q72   1   0.7536  0.5835  0.8393  11.00000  0.05    0.94
Q73   1   0.6873  0.5780  0.8430  11.00000  0.05    0.94
Q74   1   0.6943  0.1999  0.3531  11.00000  0.05    0.93
Q75   1   0.3247  0.5969  0.7630  11.00000  0.05    0.93
Q76   1   0.8738  0.1787  0.5075  11.00000  0.05    0.93
Q77   1   0.6808  0.0800  0.0843  11.00000  0.05    0.92
Q78   1   0.8357  0.1378  0.7915  11.00000  0.05    0.92
Q79   1   0.9437  0.3359  0.4680  11.00000  0.05    0.92
Q80   1   0.5675 -0.0240  0.9804  11.00000  0.05    0.92
Q81   1   0.7027 -0.0148  0.1565  11.00000  0.05    0.91
Q82   1   0.5583  0.1174  0.9233  11.00000  0.05    0.91
Q83   1   0.8844  0.2657  0.7294  11.00000  0.05    0.91
Q84   1   0.5806  0.0977  0.1099  11.00000  0.05    0.91
Q85   1   0.6104  0.6595  0.8638  11.00000  0.05    0.90
Q86   1   0.4960  0.4954  0.9663  11.00000  0.05    0.90
Q87   1   0.8370  0.2956  0.4974  11.00000  0.05    0.90
Q88   1   0.6782  0.2198  0.9963  11.00000  0.05    0.90
Q89   1   0.8396  0.2822  0.8630  11.00000  0.05    0.89
Q90   1   0.6999  0.5598  1.0430  11.00000  0.05    0.89
Q91   1   0.2517  0.5835  0.7405  11.00000  0.05    0.89
Q92   1   0.8319  0.3486  0.8036  11.00000  0.05    0.89
Q93   1   0.7251  0.5041  0.4374  11.00000  0.05    0.88
Q94   1   0.5462  0.4157  0.7733  11.00000  0.05    0.88
Q95   1   0.7244  0.5815  0.6815  11.00000  0.05    0.87
Q96   1   0.6211  0.5011  0.9392  11.00000  0.05    0.87
Q97   1   0.8675  0.2813  0.7429  11.00000  0.05    0.86
Q98   1   0.6201  0.5071  0.7684  11.00000  0.05    0.86
Q99   1   0.8614  0.2783  0.4363  11.00000  0.05    0.86
Q100  1   0.7904  0.1816  0.2408  11.00000  0.05    0.86
Q101  1   0.7994  0.4450  0.6425  11.00000  0.05    0.85
Q102  1   0.8781  0.3941  0.3366  11.00000  0.05    0.85
Q103  1   0.9218  0.5000  0.4387  11.00000  0.05    0.85
Q104  1   0.2802  0.5394  0.9177  11.00000  0.05    0.85
Q105  1   0.3496  0.5440  0.6393  11.00000  0.05    0.85
Q106  1   0.7484  0.3438  0.7000  11.00000  0.05    0.84
Q107  1   0.6871  0.3471  0.2423  11.00000  0.05    0.84
;
_shelx_res_checksum                98423
_shelx_hkl_file
;
  -2   0   0 3414.94   42.94
  -2   0   0 3347.29   42.65
   5   0   0   13.02    8.99
  -5   0   0   -5.69    8.01
  -6   0   0  157.29   23.74
  -7   0   0    3.91    7.45
   7   0   0   13.49    8.99
  -7   0   0   45.77   23.81
   7   0   0    9.54    8.81
   7   0   0    4.58    6.52
   8   0   0 2665.17   35.78
   8   0   0 2769.53   39.55
   8   0   0 2685.20   38.52
   9   0   0    3.15   10.14
  -9   0   0   16.02   23.85
   9   0   0   10.73    9.69
  10   0   0 1843.76   30.15
 -11   0   0  -10.27    8.08
  11   0   0   -7.45   11.75
  12   0   0  413.51   11.67
  12   0   0  410.82   15.33
  13   0   0   31.83   11.29
 -13   0   0   57.83   27.14
  13   0   0   20.98    6.98
  14   0   0   75.93   15.23
  14   0   0   67.73    7.57
 -14   0   0   29.92   29.77
 -14   0   0   59.34    8.87
  15   0   0   25.34   17.42
 -15   0   0   26.62    9.92
  15   0   0   -1.14   13.17
 -16   0   0   94.49   31.45
 -16   0   0   99.58   10.36
  -1  -1   0 2355.85   29.71
  -2  -1   0   -2.90    5.03
   2  -1   0    2.65    3.34
  -2   1   0    8.64    3.53
  -2   1   0    7.20    4.20
  -3  -1   0   45.77    6.97
  -3  -1   0   33.16   16.39
   3  -1   0   49.02    6.22
   3   1   0   43.26    4.57
  -3   1   0   35.55    5.70
  -4  -1   0  148.59    5.81
  -4   1   0  150.37    6.40
  -4   1   0  128.25    6.97
   4   1   0  136.96    9.08
  -4   1   0  117.77   21.45
   4   1   0  129.72    8.31
   5  -1   0   34.66    6.13
  -5  -1   0   29.54    7.57
   5  -1   0   25.73    8.22
   5  -1   0   37.40    8.55
  -5  -1   0   36.60   23.32
   5   1   0   26.64    9.56
  -5   1   0   21.12    6.77
  -5   1   0   10.57   20.63
   6  -1   0   88.38    8.56
  -6  -1   0  101.96    8.36
   6   1   0  115.84   10.04
   6   1   0   98.83   10.22
  -6   1   0   87.22    7.31
  -7  -1   0   32.17    8.31
   7  -1   0   42.77    9.00
  -7  -1   0   24.94   22.35
   7   1   0   20.78    6.15
  -7   1   0   31.24   23.90
  -8  -1   0  318.93   26.71
   8   1   0  356.73   12.55
  -8   1   0  327.50   25.74
   9  -1   0   54.55    9.50
  -9  -1   0   50.59   26.37
   9  -1   0   70.54    9.95
   9  -1   0   59.27    7.19
  -9  -1   0   76.29    8.76
  -9   1   0   74.50    7.87
 -10  -1   0  265.03   10.45
  10   1   0  230.66   11.58
 -10   1   0  210.90   26.77
 -11  -1   0   10.59    8.38
  11  -1   0    9.26    6.58
  11  -1   0   30.81   11.76
  11  -1   0   15.42   10.01
  11   1   0   10.52    6.36
 -11   1   0    2.33    7.80
  12  -1   0    4.58   12.53
 -12  -1   0   -0.45    8.60
 -12  -1   0  -21.07   24.67
  12   1   0   -9.71   10.66
  12   1   0   -6.79   13.19
 -13  -1   0   73.39   26.65
  13   1   0   60.27   14.34
 -13   1   0   49.22    9.08
 -14  -1   0   12.37    9.11
  14  -1   0   -7.82   13.51
 -14   1   0    9.04   28.90
 -15  -1   0   45.08    9.62
 -15  -1   0   -8.15   31.05
 -15   1   0   30.52    9.19
 -15   1   0    0.71   30.85
  15   1   0   32.46   12.23
 -16   1   0  -28.34   31.08
   0   2   0   -0.52    0.36
  -1  -2   0   72.84    4.51
   3  -2   0   -3.48    5.69
  -3  -2   0   12.29    7.21
  -3  -2   0    6.86    5.16
  -3  -2   0  -15.72   15.22
  -3   2   0    4.65    5.11
  -4  -2   0 1158.99   33.39
  -5  -2   0   55.36   21.36
  -5  -2   0   88.02    8.86
   5   2   0   60.74    9.50
   5   2   0   85.89    6.26
   5   2   0   66.33    9.50
  -5   2   0   74.70    7.42
   6  -2   0  312.26   10.36
   7  -2   0  -10.60    8.38
   7  -2   0   -1.06   10.18
   7  -2   0    8.86    6.78
  -7  -2   0    2.69    8.40
   7   2   0   -7.99    6.14
  -7   2   0    6.84   23.29
   7   2   0   16.64    9.64
   7   2   0    3.45    9.94
   8  -2   0  409.21   11.80
  -8   2   0  399.94   13.47
  -8   2   0  377.92   26.99
   8   2   0  376.48   13.33
   9  -2   0  342.06   13.04
  -9  -2   0  361.37   26.95
   9  -2   0  332.77   11.45
  -9   2   0  355.45   27.97
   9   2   0  349.05   15.44
  10  -2   0  386.36   11.71
 -10  -2   0  366.09   11.70
  10   2   0  393.89   15.19
 -10   2   0  397.74   13.78
  11   2   0  212.90   14.06
  12  -2   0  130.98   10.99
  12  -2   0  126.66   12.79
 -12   2   0  116.36    9.10
  13  -2   0   -2.32   12.93
  13  -2   0    9.10    6.67
 -13   2   0   16.61   26.06
  13   2   0   -2.49   11.09
 -13   2   0   25.10    8.74
  13   2   0   22.72    7.84
  14  -2   0   54.69   14.90
 -14  -2   0   72.60   30.78
 -14  -2   0   38.25    9.97
  14   2   0   14.82   11.45
  14   2   0   19.70    7.31
 -14   2   0   42.06    9.61
 -14   2   0   37.85   29.84
  15  -2   0   -6.13   14.18
 -15  -2   0  -21.64   29.85
 -15  -2   0    4.86   10.26
  15  -2   0  -13.36   11.96
 -15   2   0  -24.98   28.45
  15   2   0  -16.55   14.96
 -16  -2   0  -11.51   29.58
 -16   2   0   10.12   29.42
   0  -3   0    8.05    4.46
   0   3   0   16.58    5.55
  -1  -3   0  587.18   12.82
   1  -3   0  620.79   13.05
   2  -3   0    0.54    4.93
  -2  -3   0    8.06    7.17
   2  -3   0    0.36    5.13
   2   3   0    4.88    8.03
  -2   3   0    8.03    5.48
  -3  -3   0    6.93   15.42
  -3  -3   0   13.79    9.01
  -3   3   0   14.04    6.83
  -3   3   0   16.62    5.66
   3   3   0    8.95    9.80
  -4   3   0  345.69   11.14
  -4   3   0  362.09   12.06
   5  -3   0  325.85    9.19
  -5   3   0  324.94   24.08
   5   3   0  303.91   11.55
  -6   3   0  637.99   26.62
   6   3   0  619.61   18.23
   6   3   0  618.37   18.18
   6   3   0  625.35   13.26
  -6   3   0  613.90   17.18
   7  -3   0   43.91    9.68
  -7  -3   0   51.70    9.28
   7  -3   0   38.89    7.66
   7   3   0   51.86    6.94
   7   3   0   64.51   10.58
  -7   3   0   60.23    7.51
  -8   3   0  334.86   26.55
  -9  -3   0  401.59   26.87
   9   3   0  401.17   14.57
  -9   3   0  396.08   10.70
  -9   3   0  378.39   28.05
  10  -3   0  496.84   12.83
  10  -3   0  520.27   18.75
  10  -3   0  522.57   17.24
 -10  -3   0  493.54   16.66
 -10   3   0  519.04   30.27
  10   3   0  505.76   12.70
 -11  -3   0  178.11   10.32
  11  -3   0  199.27    8.61
 -11   3   0  176.92   27.41
  11   3   0  203.30    8.17
  12  -3   0   57.84    7.62
  12  -3   0   28.10   11.46
  12   3   0   51.37    7.17
 -12   3   0   37.45    8.16
  13  -3   0   20.52   10.74
 -13  -3   0   -9.80   27.95
  13  -3   0   26.92    7.94
  13   3   0   22.08    8.23
  13   3   0   20.38   15.01
  14  -3   0  143.03   12.48
  14  -3   0  152.62   13.79
  14   3   0  134.00   12.05
  14   3   0  137.50   16.49
 -15  -3   0   26.63    9.97
  15  -3   0   19.58   14.67
 -15  -3   0   -8.88   28.91
  15   3   0    5.90   11.98
  15   3   0   28.31   16.74
 -15   3   0   -1.21   27.86
 -15   3   0   22.07    9.46
 -16  -3   0   40.47   32.85
 -16   3   0   39.61   32.32
   0   4   0  398.58   13.09
   1  -4   0   17.88    6.19
   1  -4   0    7.44    6.19
   1  -4   0   16.48    7.12
  -1  -4   0   17.42    7.49
  -1   4   0   23.97    6.90
  -1   4   0   30.44   14.83
   2  -4   0   51.93    7.17
   2  -4   0   63.51    5.92
  -2  -4   0   59.28   10.36
  -2   4   0   58.71    6.26
  -2   4   0   80.64   15.69
  -3  -4   0   38.44   15.11
   3  -4   0   40.80    7.53
   3   4   0   39.10    9.74
   4  -4   0   15.15    7.07
  -4  -4   0   22.43    9.28
   4  -4   0   34.08    7.04
   4   4   0   36.36   10.67
  -4   4   0   40.80   22.60
  -4   4   0   26.31    9.48
   5  -4   0  135.62    7.87
  -5  -4   0  167.57   20.58
   5   4   0  126.90   10.97
   5   4   0  141.15    8.15
  -5   4   0  130.90    7.21
  -5   4   0  130.26    8.58
   6  -4   0   52.29    7.51
  -6  -4   0   63.49    9.40
   6   4   0   64.11   11.15
  -6   4   0   62.23   23.75
   6   4   0   42.72    7.41
  -7  -4   0    7.44   23.13
   7   4   0    7.26    7.52
  -7   4   0   16.04    6.86
   7   4   0   12.01    9.35
  -8  -4   0  124.06   24.59
  -8   4   0  127.96   24.24
  -9  -4   0   -2.09    8.73
   9  -4   0  -14.16   12.70
  -9   4   0    0.63    7.11
   9   4   0  -15.79    9.64
   9   4   0   -1.87    7.11
 -10  -4   0   10.51    9.26
  10  -4   0   18.64    9.47
 -10  -4   0   16.31   25.07
  10  -4   0   15.81    7.83
  11  -4   0   70.31    7.64
 -11  -4   0   55.33    9.68
 -11   4   0   62.65    7.94
  11   4   0   62.75    7.70
  11   4   0   58.48   10.17
 -11   4   0  109.80   27.18
 -12  -4   0   34.20   27.46
  12  -4   0   56.60    7.74
 -12  -4   0   63.51   10.23
  12  -4   0   80.77   10.79
  12   4   0   86.60   11.21
 -13  -4   0   44.48   27.18
  13  -4   0   36.81   11.22
  13  -4   0   21.54    8.23
  13   4   0   50.69   11.24
 -13   4   0   39.73   27.95
  14  -4   0   26.35    9.60
  14   4   0   24.77   11.78
 -14   4   0   63.49   42.15
  14   4   0   49.95   16.23
 -14   4   0   19.86    9.37
  15  -4   0   -8.69   11.82
 -15  -4   0  -26.95   29.79
  15   4   0  -26.33   17.48
  15   4   0    1.46   12.42
 -15   4   0   -3.47    9.32
   0  -5   0   31.74    8.23
   1  -5   0   -6.26    6.33
   1  -5   0   -7.87    8.42
  -1  -5   0   10.28    9.69
   1   5   0   -7.05    9.85
  -1   5   0  -11.92    8.59
  -2  -5   0   59.40    9.62
   2  -5   0   79.99    6.93
  -2   5   0   71.49    8.44
  -2   5   0   73.35   15.87
  -2   5   0   60.89    8.03
   2   5   0   84.92    9.74
   3   5   0 1258.27   23.88
  -3   5   0 1203.66   19.48
  -3   5   0 1267.82   32.92
  -4   5   0  291.04   23.11
   4   5   0  316.80   12.06
   6  -5   0  589.61   14.52
  -6  -5   0  591.70   17.15
  -6   5   0  587.20   14.23
   6   5   0  600.28   19.54
  -6   5   0  604.83   14.93
   7   5   0  697.10   20.53
  -7   5   0  714.15   17.27
   8  -5   0    4.26    7.60
  -8  -5   0    1.56    9.48
  -8   5   0  -31.10   23.64
   9  -5   0  390.33   11.68
  -9   5   0  376.12   10.26
  10  -5   0  302.44   12.76
 -10  -5   0  262.81   14.34
  11  -5   0   22.50    7.98
 -11  -5   0   16.39    9.91
  11  -5   0    5.56    9.79
 -11  -5   0   21.49   25.39
  11   5   0   13.37   13.90
 -11   5   0    2.76    7.58
  12  -5   0   47.77   10.45
 -12  -5   0   -1.30   26.77
  12  -5   0   22.04   12.87
  12   5   0   40.57   10.78
 -12   5   0   74.81   29.09
 -13  -5   0   60.35   27.12
  13   5   0  117.32   16.66
  13   5   0   76.81   11.97
 -13   5   0   72.57   29.04
 -13   5   0   89.55    8.70
 -14  -5   0  327.24   14.05
  14  -5   0  325.82   16.14
  15  -5   0   85.42   12.48
 -15  -5   0  114.27   31.30
  15  -5   0   77.47   14.16
  15  -5   0   71.27    9.70
  15   5   0   64.84   13.00
 -15   5   0   62.26   32.60
   0  -6   0 2621.05   36.78
   0   6   0 2584.98   35.11
   1  -6   0   55.79    7.51
  -1  -6   0   57.00    7.94
  -1  -6   0   67.89   10.20
  -1   6   0   67.41    9.73
   2  -6   0  161.40    7.79
  -2  -6   0  146.01    7.94
  -2  -6   0  179.29   10.85
  -2  -6   0  153.27   11.35
  -3  -6   0   -0.91   12.43
   3  -6   0   -8.64    8.06
  -3  -6   0   11.18   11.12
   3   6   0  -15.73   10.95
  -4  -6   0  628.75   13.79
   4  -6   0  589.26   17.06
  -4   6   0  648.82   26.83
   5  -6   0   10.82    7.16
  -5  -6   0   -0.15   17.79
   5  -6   0   10.97    8.25
   5   6   0   32.46   10.82
  -5   6   0   15.35    8.96
   6  -6   0 1446.74   22.80
   6  -6   0 1482.82   22.92
  -6  -6   0 1472.99   25.57
   7  -6   0   -4.20    7.97
  -7  -6   0  -20.68   21.09
   7  -6   0    3.09    8.09
  -7  -6   0   11.04    8.94
  -7   6   0    7.27    6.99
  -7   6   0   -1.13   23.54
   7   6   0   -2.61   10.68
   8  -6   0  766.73   17.12
  -8   6   0  749.85   16.11
  -9  -6   0   25.33   23.19
  -9  -6   0   58.27    9.68
   9  -6   0   73.71    8.86
 -10  -6   0  113.12   10.46
  10  -6   0  114.69    9.82
  10  -6   0  100.03    9.76
 -10   6   0  105.82   25.91
  10   6   0   93.56   13.73
  10   6   0  138.81   11.23
  11  -6   0   84.96    9.47
  11  -6   0   77.30   11.19
 -11  -6   0   68.22   10.03
 -11  -6   0   60.72   26.27
  11   6   0   84.27   12.17
 -11   6   0   67.04    8.24
 -11   6   0   40.86   26.83
 -12  -6   0   78.46   10.84
  12  -6   0   63.29   10.64
  12  -6   0   55.51    8.80
 -12   6   0   73.65   29.13
  12   6   0   61.38   15.70
  13  -6   0   30.42   11.02
 -13  -6   0   37.60   11.03
 -13   6   0    5.11   28.06
  13   6   0   37.40   12.13
  14  -6   0   -1.95   13.83
  14  -6   0   13.89   11.32
  14   6   0   -4.34   12.32
 -14   6   0  -31.60   30.74
  14   6   0   17.80   15.98
 -14   6   0    5.61    9.05
 -15  -6   0   40.53   31.53
 -15  -6   0   32.40    7.92
 -15   6   0   43.25    9.79
  15   6   0   41.69   12.75
 -15   6   0   35.37   28.50
   0   7   0  280.63   11.58
   0   7   0  269.47    9.60
   0   7   0  295.79   11.56
  -1  -7   0  257.81    9.29
   1   7   0  258.83   11.76
  -1   7   0  281.47   11.08
  -2  -7   0    9.91    8.28
  -2  -7   0   12.67   10.48
  -2  -7   0   -1.84   10.80
  -2   7   0    1.82    9.62
  -2   7   0   -1.31    9.11
  -2   7   0  -26.23   17.12
  -3  -7   0 1728.42   29.01
  -4  -7   0   95.93    8.37
  -4  -7   0  109.04   11.36
   4   7   0   87.93   12.48
  -5  -7   0 3581.07   46.30
   5  -7   0 3510.42   47.03
  -5  -7   0 3614.36   48.88
   5   7   0 3527.66   49.34
  -5   7   0 3485.00   47.44
   5   7   0 3536.74   49.61
   6  -7   0   25.15    8.79
  -6  -7   0   47.23    7.38
   6  -7   0   36.65    7.42
   6   7   0   57.49   12.27
  -7   7   0 4572.24   59.07
   8  -7   0   -4.33    8.01
  -8   7   0   -0.32    7.22
   8   7   0  -15.11   11.76
  -8   7   0   -6.92    9.50
   9  -7   0    9.87    8.77
   9   7   0  -13.67   11.34
  -9   7   0    2.02    7.39
 -10  -7   0   94.19   25.32
  10   7   0  109.74   14.76
  11  -7   0   41.92   10.37
 -11  -7   0   31.01   25.17
  11   7   0   66.61   11.93
 -11   7   0   26.31   27.60
  11   7   0   60.53   15.09
 -12  -7   0  102.95   29.04
  12  -7   0   58.08    9.87
  12  -7   0   51.86   12.36
  12   7   0   42.81   12.96
  12   7   0   64.28   15.10
 -12   7   0   59.82    8.78
  13  -7   0   27.39   10.87
 -13  -7   0    4.01   10.95
  13  -7   0   28.79   12.70
 -13   7   0  -13.89   27.81
  13   7   0   -0.47   18.92
  13   7   0    8.72   12.12
 -14  -7   0   15.01   29.54
 -14  -7   0   34.61   11.89
  14  -7   0   14.78   10.66
 -14  -7   0   22.23   15.53
 -14   7   0   46.75   29.92
 -14   7   0   29.68   10.01
  14   7   0   19.58   13.36
 -15  -7   0   77.36   31.46
 -15  -7   0   38.42    9.58
  15  -7   0   31.42   15.68
  15  -7   0   42.09    9.96
 -15  -7   0   62.94   12.23
  15   7   0   47.09   13.24
   0  -8   0 2816.53   38.02
   0   8   0 2774.79   39.27
   1  -8   0  164.54   10.80
   1  -8   0  167.62    9.12
   1   8   0  151.91   13.38
  -1   8   0  151.11   10.74
  -1   8   0  156.73   10.24
  -2  -8   0  387.45   12.66
   2  -8   0  390.77   12.61
  -2  -8   0  356.04   13.48
   2   8   0  378.97   15.27
  -2   8   0  386.01   18.97
   3  -8   0   11.47    8.55
  -3  -8   0   32.19   12.44
  -3  -8   0    7.17    8.46
  -3  -8   0   32.22   10.98
  -3   8   0   12.14    9.92
  -3   8   0    3.52   11.29
   4  -8   0  215.66   16.35
   4  -8   0  201.50    9.16
  -4   8   0  224.03   22.54
   4   8   0  204.39   13.85
   5  -8   0   73.69    9.33
  -5  -8   0  103.42   16.27
   5  -8   0   86.38    7.79
  -5  -8   0   79.87    8.37
   5  -8   0   88.01    9.02
  -6  -8   0 1237.46   24.05
  -6  -8   0 1186.69   20.26
  -6   8   0 1152.21   39.45
  -7  -8   0  424.30   13.58
  -7  -8   0  436.74   13.08
   7   8   0  448.32   15.14
  -7   8   0  454.32   16.16
   8  -8   0  129.11    8.69
  -8  -8   0  160.10   21.54
  -8   8   0  125.30   10.16
  -8   8   0  125.75    7.89
  -9   8   0  272.15   11.67
  -9   8   0  258.50   27.28
 -11  -8   0  296.77   27.28
 -11  -8   0  335.14   10.08
  12  -8   0  228.58   13.41
 -12  -8   0  230.37   12.53
  12   8   0  210.50   16.83
 -12   8   0  201.16    9.73
 -13  -8   0   49.98   29.26
  13  -8   0   36.91   10.61
 -13   8   0    7.65   30.73
 -13   8   0   25.42    9.35
  13   8   0   34.67   13.08
 -14  -8   0   96.83   29.10
 -14  -8   0  137.31   12.84
  14  -8   0  139.28   14.81
 -14   8   0  139.93   11.18
 -14   8   0  123.40   32.69
 -15  -8   0   92.35   10.38
 -15  -8   0   62.21   30.22
  15   8   0   65.80   13.67
  15   8   0  109.79   17.49
   0  -9   0   59.95   11.47
   0  -9   0   37.85    8.44
   0   9   0   37.35   10.72
   0   9   0   51.70   11.34
   1  -9   0   13.58   10.32
   1  -9   0   29.24    9.56
  -1  -9   0    8.41    8.78
   1   9   0    3.75   12.53
  -1   9   0   27.59    9.92
   1   9   0   -0.24   11.93
  -1   9   0   25.26   10.28
  -2  -9   0   20.73    8.85
  -2  -9   0   13.07   11.59
   2  -9   0   34.71    9.95
  -2  -9   0   31.63   10.32
  -2   9   0   37.61   10.98
   2   9   0   24.30   11.52
   2   9   0   28.84   12.75
  -2   9   0   25.82    9.90
  -3  -9   0  110.82   12.48
  -3  -9   0  114.79    9.43
   3  -9   0  136.28   10.36
  -3   9   0  135.53   10.12
   3   9   0  126.51   12.57
  -4  -9   0   10.64    8.57
  -4  -9   0    8.06   13.58
   4   9   0   -3.14   12.04
  -4   9   0   -5.30    9.73
   4   9   0  -25.07   14.29
   5  -9   0  336.22   11.91
   5  -9   0  322.38    9.86
  -5  -9   0  334.35   10.88
  -5  -9   0  353.50   17.17
  -5  -9   0  359.47   12.80
  -5   9   0  342.54   24.55
   5   9   0  322.73   15.25
   5   9   0  322.24   13.59
   6  -9   0   66.81   10.43
  -6  -9   0   48.92    8.59
   6  -9   0   43.03    7.82
  -6  -9   0   42.57   17.15
   6  -9   0   54.33    9.55
  -6   9   0   61.95   10.44
   6   9   0   38.06   12.54
   6   9   0   52.13   14.19
  -7  -9   0  126.87   10.45
  -7  -9   0  142.90   20.98
   7  -9   0  102.50   10.50
  -8  -9   0   34.47   10.43
   8  -9   0   55.93   10.20
  -8  -9   0   43.92    8.66
   8   9   0   74.42   13.37
   9  -9   0   22.18    8.43
   9  -9   0   38.94    9.46
   9   9   0    4.08   14.80
  -9   9   0   31.24   24.81
  -9   9   0   13.47    9.86
  10  -9   0   14.83    8.57
  10  -9   0   21.77    9.48
 -10   9   0   -0.53    7.65
 -10   9   0    8.21   10.54
 -10   9   0  -31.13   26.50
 -11  -9   0   13.10    8.87
 -11  -9   0   28.42   10.83
  11  -9   0   16.76    9.65
  11  -9   0   25.54    8.99
 -11   9   0    4.51    7.93
  11   9   0    6.36   15.29
  11   9   0   11.19   12.40
 -12  -9   0   40.60   27.42
  12  -9   0   -4.78   10.54
  12  -9   0   21.11    9.90
 -12  -9   0    6.80    9.30
  12   9   0   33.88   12.24
  12   9   0   11.24   14.82
 -13  -9   0   42.89   11.86
  13  -9   0    8.92   11.26
 -13  -9   0   23.48    9.66
 -13   9   0   14.31    8.68
  13   9   0   41.76   15.83
 -13   9   0   25.48   37.48
  14  -9   0   11.24   11.75
 -14  -9   0   -0.40   11.89
 -14  -9   0   -4.71   29.24
  14  -9   0   13.29   11.26
  14   9   0   17.74   16.22
  14   9   0   14.53   13.21
 -14   9   0   11.90   31.93
 -14   9   0   12.38   11.00
 -15  -9   0   32.70   31.74
 -15   9   0  -54.06   33.64
   0 -10   0  121.62    9.27
   0  10   0  114.99   12.36
   0  10   0  123.76   12.71
  -1 -10   0   94.25    9.50
  -1 -10   0   94.03   10.02
  -1  10   0   87.15   13.81
  -3 -10   0   14.68    9.03
  -3  10   0  -17.27   17.99
  -4 -10   0  148.94   14.46
   4 -10   0  152.91   10.03
  -4  10   0  142.66   11.13
   4  10   0  125.14   15.91
  -5 -10   0  603.49   23.71
   5  10   0  629.07   22.14
   5  10   0  628.10   21.64
   6 -10   0  335.36   11.68
   7 -10   0  177.34   11.67
  -7 -10   0  198.32    9.89
  -7  10   0  200.54   25.96
  -8 -10   0    3.74   20.52
  -8 -10   0  -11.68   10.57
   8 -10   0   -8.43   10.07
   8 -10   0   13.77    8.26
   8 -10   0   16.67    9.58
  -8  10   0   -0.72   10.01
   8  10   0   21.79   14.37
   8  10   0   13.89   11.91
  -8  10   0    0.81   25.98
  -9 -10   0  951.35   22.14
   9 -10   0 1010.41   19.50
  -9 -10   0 1000.79   19.30
 -10 -10   0   -3.63   24.32
  10 -10   0   18.47    8.93
  10 -10   0   -2.96    9.69
  10  10   0   -1.75   13.55
 -10  10   0    9.88   10.78
 -10  10   0    8.68   26.32
  11 -10   0  473.96   16.73
 -11 -10   0  476.24   15.44
  12 -10   0   31.20    9.23
 -12 -10   0   -4.86   26.43
 -12 -10   0    2.66    9.55
  12  10   0   22.16   13.75
  12  10   0   15.86   16.74
 -13 -10   0    5.35   28.99
  13 -10   0   31.03   10.73
 -13 -10   0   38.92   12.45
  13  10   0   18.47   16.10
  13  10   0   17.32   13.44
 -13  10   0   65.72   32.04
  14 -10   0   34.49   11.51
 -14 -10   0   13.41   12.79
 -14 -10   0   59.11   16.91
  14  10   0   20.28   13.99
 -14  10   0   45.07   10.02
  14  10   0   47.05   16.40
   0 -11   0   18.06    9.51
   0  11   0    3.61   11.87
  -1  11   0 1361.64   24.05
   1  11   0 1355.86   26.27
  -1  11   0 1337.43   28.57
  -1  11   0 1388.48   31.69
  -2 -11   0   28.31    9.98
   2 -11   0   23.70    9.29
   2 -11   0   38.59   10.98
  -2  11   0   33.53   11.46
   2  11   0   18.61   13.45
   3 -11   0   93.66    9.88
  -3  11   0   71.20   10.57
  -3  11   0   73.47   11.01
   4 -11   0  204.41   11.73
   4 -11   0  205.94   11.32
  -4  11   0  201.68   11.08
   5 -11   0 1153.61   20.03
  -5 -11   0 1198.62   27.89
  -5  11   0 1191.91   22.49
   5  11   0 1143.49   26.16
   6 -11   0   -0.76    7.84
  -6  11   0   -9.29   10.50
  -7 -11   0   83.75   11.92
   7 -11   0   82.67   10.47
  -7 -11   0   94.81   17.25
   7  11   0  114.08   16.76
  -7  11   0   97.49   10.93
   8 -11   0  411.06   12.77
   8 -11   0  369.53   12.74
  -8 -11   0  393.95   13.73
   8  11   0  378.40   19.01
   8  11   0  370.03   15.72
  -9 -11   0  522.80   15.13
   9 -11   0  542.18   18.60
  -9  11   0  512.84   30.89
 -10 -11   0   76.72   23.61
  10 -11   0   62.05    8.86
  10 -11   0   44.46   10.85
  10  11   0   57.56   17.08
 -11 -11   0   46.38   11.59
  11 -11   0   61.05    9.41
  11  11   0   56.21   18.35
 -11  11   0   52.71   11.67
 -12 -11   0   24.59   10.36
 -12 -11   0  -19.50   26.13
 -12  11   0    8.97   30.58
  12  11   0   21.58   16.28
 -12  11   0   16.17   11.77
 -13 -11   0    9.00   10.69
  13 -11   0   10.06   10.65
 -13 -11   0   43.52   17.79
  13  11   0   55.68   19.09
 -13  11   0   42.93   32.38
  14 -11   0   23.31   13.81
 -14 -11   0   14.55   29.75
  14 -11   0   14.96   12.37
  14  11   0   27.96   16.95
   0 -12   0 1225.84   25.41
   0  12   0 1220.35   30.85
   0  12   0 1211.61   25.17
  -1 -12   0   -5.21   11.70
  -1 -12   0   -8.43    9.76
   1 -12   0  -14.85   11.05
  -1  12   0  -18.00   16.13
   1  12   0   18.91   13.82
   1  12   0   -5.07   12.19
  -1  12   0    3.41   10.88
  -3 -12   0   22.27    9.90
  -3 -12   0   39.53   11.11
  -3 -12   0   29.34   11.13
  -3  12   0   44.55   11.33
  -3  12   0   40.46   10.12
  -3  12   0   23.41   18.25
   3  12   0   47.38   11.56
   3  12   0   18.60   14.08
  -4 -12   0 1096.47   24.82
  -5 -12   0  114.74   14.98
  -5 -12   0  120.36   10.39
  -5 -12   0  103.02   12.82
  -5  12   0  137.29   23.28
   5  12   0  123.30   16.89
   6 -12   0  507.07   12.12
   6 -12   0  500.20   14.25
  -6 -12   0  479.25   19.14
  -6  12   0  480.16   16.59
   6  12   0  495.46   16.43
   7 -12   0   14.46    9.94
  -7 -12   0   24.80    9.78
   7 -12   0   29.53    8.02
   7 -12   0    0.23   10.52
  -7 -12   0   41.41   16.04
   7  12   0    6.03   12.70
  -7  12   0    8.92   11.45
  -8 -12   0  662.80   20.86
  -8 -12   0  725.43   17.80
  -8 -12   0  655.75   23.59
   8 -12   0  704.40   16.61
  -8  12   0  675.29   18.89
   8  12   0  728.10   25.62
   9 -12   0  257.61   12.47
   9 -12   0  258.23    9.88
  -9 -12   0  272.32   22.54
  -9  12   0  255.73   12.79
  10 -12   0  203.27   12.45
  10 -12   0  189.80   10.13
 -10  12   0  153.29   29.90
  10  12   0  213.25   14.54
 -10  12   0  204.42   12.31
  10  12   0  176.09   17.88
 -11 -12   0   82.31   10.97
  11 -12   0   90.86   11.35
 -11 -12   0  101.03   12.74
  11 -12   0   96.63    9.73
  11  12   0  114.21   13.81
  11  12   0   82.52   17.99
 -12 -12   0   24.32   13.06
 -12 -12   0   47.44   11.09
 -12  12   0   45.26   12.37
 -13 -12   0  -13.89   12.72
  13 -12   0   10.35   10.04
 -13 -12   0   15.96   11.22
 -13  12   0   10.44   32.02
 -14 -12   0   -3.83   13.42
  14  12   0  -29.74   18.72
  14  12   0   25.06   14.76
 -14  12   0   36.89   34.79
   0 -13   0   10.39   12.26
   0  13   0  -16.08   12.42
   2 -13   0  345.95   13.28
  -2  13   0  301.52   13.84
   2  13   0  325.53   14.17
  -2  13   0  325.67   19.06
  -3 -13   0 1503.82   28.17
  -3 -13   0 1459.34   25.57
   3 -13   0 1536.99   26.48
  -3  13   0 1537.28   26.45
   3  13   0 1499.22   30.64
  -4 -13   0   24.67   11.90
  -4 -13   0   21.06   12.31
   4 -13   0   36.72   10.61
   4  13   0    6.26   12.99
  -4  13   0   17.61   19.90
  -4  13   0   16.59   10.19
   5 -13   0 1591.79   27.46
  -5 -13   0 1541.20   29.23
   5 -13   0 1547.55   26.70
  -5  13   0 1520.35   27.03
   6 -13   0  204.34    9.49
   6 -13   0  217.69   11.49
   7 -13   0  166.52   11.48
  -7 -13   0  141.80   11.22
   7 -13   0  149.90    8.81
  -7  13   0  155.26   12.08
   7  13   0  140.55   13.20
  -8 -13   0  104.12   12.12
   8 -13   0   99.75   11.15
  -8 -13   0  140.55   33.73
   8  13   0  121.60   17.96
  -8  13   0   98.02   11.84
  -9 -13   0  245.37   14.11
   9 -13   0  251.51   10.21
   9 -13   0  271.25   12.87
  -9 -13   0  260.69   12.29
  -9 -13   0  267.48   22.86
   9  13   0  241.64   19.82
   9  13   0  267.00   15.08
  -9  13   0  264.38   12.63
 -10 -13   0   19.38   25.49
  10 -13   0   64.64   12.62
  10 -13   0   50.22    9.08
  10  13   0   61.70   13.97
  11 -13   0   33.17   11.72
 -11 -13   0    5.19   11.18
  11 -13   0   27.78    9.22
 -11 -13   0   -0.64   11.85
 -11  13   0  -24.27   29.34
  11  13   0    3.59   13.29
 -12 -13   0  -12.65   12.94
  12 -13   0   -5.65   11.49
 -12 -13   0  -28.55   31.12
  12 -13   0   -8.89    9.54
  12  13   0   -7.84   14.01
 -12  13   0    2.21   12.55
  12  13   0   29.13   18.70
  13 -13   0   10.35   12.31
 -13 -13   0   33.96   38.08
 -13 -13   0   22.06   13.22
  13 -13   0   11.73   13.76
 -13  13   0   49.22   32.93
  13  13   0   38.66   19.52
  13  13   0   20.66   14.83
 -13  13   0   16.75   12.66
   0 -14   0 2263.41   34.36
   1 -14   0   -2.53   11.43
  -1 -14   0   20.51   12.12
  -1  14   0    9.57   10.85
   1  14   0    3.87    9.89
  -1  14   0   -0.65   11.81
   2 -14   0  517.35   18.48
  -2  14   0  509.96   18.33
  -2  14   0  533.16   14.57
  -3 -14   0   -2.67   11.73
   3 -14   0  -13.14   10.63
  -3  14   0   -9.42   12.02
  -3  14   0  -15.44   19.08
  -4 -14   0  128.23   12.71
  -4  14   0  120.25   12.49
   4  14   0  130.17   13.12
  -4  14   0  144.23   10.72
   4  14   0  115.07   17.49
  -5 -14   0  104.19   10.49
   5 -14   0  119.95   11.36
  -5  14   0  108.08   23.06
   5  14   0   92.96   13.58
   6 -14   0   49.39   10.65
  -6 -14   0   75.90   11.74
  -6 -14   0   56.27   10.99
  -6 -14   0   42.24   15.03
   6  14   0   60.81   16.79
   6  14   0   49.78   12.73
  -6  14   0   81.38   11.77
  -6  14   0   40.79   24.35
   7 -14   0  118.36   11.58
  -7  14   0  121.13   11.95
  -8 -14   0  -10.08   11.83
  -8 -14   0  -12.92   17.48
   8 -14   0  -11.37   11.21
  -8  14   0    7.29   11.54
   8  14   0   12.80   16.54
  -8  14   0  -12.42   27.54
   9 -14   0   31.11    8.69
   9 -14   0   40.87   11.01
   9 -14   0    7.77   11.70
  -9 -14   0   21.31   10.95
  -9 -14   0   28.42   12.41
  -9  14   0   14.80   27.21
  -9  14   0    6.64   11.61
  10 -14   0   52.02   11.84
 -10 -14   0   54.47   12.94
  10 -14   0   36.96    8.94
 -10 -14   0   29.72   20.42
 -10 -14   0   17.72   11.38
  10  14   0   22.99   20.04
  10  14   0   41.95   14.54
 -10  14   0   24.41   11.89
  11 -14   0  -13.72    9.45
 -11 -14   0   16.34   22.76
  11 -14   0    5.25   11.64
  11  14   0   10.73   19.60
 -11  14   0  -14.13   11.73
  12 -14   0   21.96   12.31
 -12 -14   0   37.69   12.06
  12 -14   0   43.71   10.29
  12 -14   0   36.09   12.70
  13 -14   0   11.03   10.44
 -13 -14   0   -2.83   12.69
 -13 -14   0   57.00   28.08
  13 -14   0   40.32   12.40
 -13 -14   0   28.45   12.23
 -13  14   0   31.57   33.72
  13  14   0   27.77   14.97
   0 -15   0   11.97   10.20
   0 -15   0   22.22   12.69
   0  15   0    3.28   13.34
   1  15   0  633.14   16.52
  -1  15   0  667.47   20.65
  -2 -15   0  222.57   13.72
  -2 -15   0  227.35   11.43
   2  15   0  250.81   16.59
  -2  15   0  255.74   19.65
   3 -15   0  688.41   19.68
   3 -15   0  644.32   20.11
   3  15   0  705.87   22.01
   4 -15   0   44.05   10.79
  -4 -15   0   42.85   12.11
  -4 -15   0   43.66   11.43
   4  15   0   75.34   16.73
  -4  15   0   46.00   10.46
   5 -15   0 2410.76   37.46
  -5 -15   0 2501.34   38.53
  -5  15   0 2469.16   47.84
   5  15   0 2442.54   41.12
  -5  15   0 2492.39   37.40
   7 -15   0  753.30   21.19
  -7  15   0  769.40   32.12
   7  15   0  699.84   24.39
   8 -15   0  203.42   10.14
  -8 -15   0  212.29   19.63
  -8  15   0  177.12   12.99
  -9 -15   0   -4.94   11.48
  -9 -15   0  -19.39   11.08
  -9 -15   0  -15.77   19.82
   9  15   0  -14.61   19.06
 -10 -15   0   83.16   13.80
  10 -15   0   74.60   12.03
 -10 -15   0   47.95   11.84
 -10 -15   0   37.91   21.60
 -10  15   0   39.14   12.23
  10  15   0   63.06   18.96
 -10  15   0   17.66   29.96
  10  15   0   73.15   14.48
 -11 -15   0    1.83   11.52
  11 -15   0    2.74    9.57
  11 -15   0   20.13   12.22
  11 -15   0  -14.41   11.68
 -11 -15   0   -1.20   12.54
 -11  15   0   11.27   12.52
  11  15   0  -11.23   19.99
  11  15   0  -18.80   14.40
 -11  15   0   -8.24   30.58
  12 -15   0  -13.95   12.67
  12 -15   0   -8.34   13.92
  12 -15   0   -7.17   12.23
 -12 -15   0   -3.34   24.21
 -12 -15   0    1.23   12.46
 -12  15   0   52.95   32.10
 -13 -15   0   -5.19   25.03
 -13  15   0  -29.89   34.08
   0 -16   0   57.15   11.33
   0 -16   0   47.78   12.80
   0  16   0   55.74   11.27
   0  16   0   38.75   14.24
   0  16   0   60.55   13.19
   1 -16   0   17.64   10.98
  -1  16   0   21.08   11.01
   1  16   0   14.53   10.76
  -1  16   0   22.23   16.24
   1  16   0   23.89   14.42
   2 -16   0   36.42   11.50
  -2 -16   0   14.27   11.94
   2 -16   0   20.75   10.92
  -2  16   0   15.92   12.71
  -2  16   0   13.94   10.40
   2  16   0   55.02   21.89
   2  16   0   11.71   12.47
  -2  16   0   22.17   17.57
  -3 -16   0  298.42   13.21
   3 -16   0  292.49   13.11
  -3  16   0  252.35   20.54
  -3  16   0  293.68   12.34
   3  16   0  254.75   17.39
  -3  16   0  274.24   14.50
   4 -16   0  346.52   17.53
  -4 -16   0  357.50   15.01
   4  16   0  303.35   18.86
   4  16   0  333.27   15.03
  -4  16   0  314.45   14.30
  -5 -16   0  475.72   15.13
   5 -16   0  515.04   14.83
  -5 -16   0  492.38   16.82
  -5  16   0  475.87   27.62
   5  16   0  524.48   16.73
   6 -16   0  118.98   12.06
   6 -16   0  102.87   11.97
  -6 -16   0  126.02   12.36
  -6 -16   0   82.21   13.46
  -6 -16   0  102.39   14.68
   6  16   0   93.34   19.37
   7 -16   0  169.90    9.89
   7 -16   0  152.58   12.53
  -7 -16   0  151.29   17.10
  -7  16   0  184.15   28.13
  -7  16   0  168.02   13.29
  -8 -16   0   89.34   11.77
  -8 -16   0   62.70   12.57
  -8 -16   0   56.01   17.85
   8  16   0   68.93   19.90
   8  16   0   79.36   14.78
  -8  16   0   67.07   28.42
  -9 -16   0   46.88   20.00
   9 -16   0   53.00    8.76
  -9 -16   0   25.36   12.50
  -9  16   0   61.72   29.37
  -9  16   0   32.51   12.10
   9  16   0   38.64   14.81
 -10 -16   0   21.12   13.68
 -10 -16   0   13.45   12.16
  10 -16   0   25.05   12.79
 -10 -16   0   54.82   22.78
 -10  16   0    8.17   31.15
  10  16   0    7.60   14.62
  10  16   0   46.71   19.03
 -11 -16   0   -4.01   11.98
 -11 -16   0   38.43   23.77
  11 -16   0    6.45   15.18
  11 -16   0   -8.72    9.70
 -11  16   0    8.93   12.89
  11  16   0   25.82   14.80
 -11  16   0  -23.38   31.94
  12 -16   0    1.02   13.08
  12 -16   0   16.46   12.63
  12  16   0   16.73   14.69
  12  16   0  -31.53   20.63
   0 -17   0   10.34   12.14
   0 -17   0    7.73   12.31
   0  17   0   -7.01   12.71
  -1 -17   0   47.78   11.80
   1 -17   0   26.11   10.62
  -1  17   0   41.97   12.85
  -1  17   0   27.79   16.47
  -1  17   0   23.78   10.75
   1  17   0   23.48   14.28
   1  17   0   36.68   12.00
   1  17   0   39.60   12.16
   2 -17   0  101.35   12.18
   2 -17   0   98.43   12.53
  -2 -17   0   74.30   12.16
   2  17   0   95.27   15.49
   3 -17   0   77.91   11.93
  -3 -17   0   69.11   11.04
  -3 -17   0   56.09   12.13
   3 -17   0   52.21   11.59
   3  17   0   77.63   13.66
  -3  17   0   65.08   10.66
   3  17   0   98.35   16.50
   4 -17   0  259.94   23.31
  -4 -17   0  256.60   13.03
  -4  17   0  285.22   12.50
  -4  17   0  263.99   14.23
   5 -17   0  116.74   12.94
   5  17   0  117.97   13.62
  -5  17   0  139.78   24.35
  -5  17   0  104.10   11.14
   5  17   0   79.59   17.43
  -6 -17   0  376.99   17.07
  -6 -17   0  361.14   14.14
  -6  17   0  333.48   27.80
  -7 -17   0    3.57   15.43
   7 -17   0   13.95    9.07
  -7 -17   0   11.80   12.16
   7 -17   0   10.09   13.16
  -7  17   0    7.96   28.36
   7  17   0   14.00   14.26
  -8 -17   0   50.82   12.43
  -8 -17   0   58.88   13.25
  -8 -17   0   79.96   17.22
  -8  17   0   88.87   29.26
   8  17   0   88.02   14.93
   8  17   0  102.25   20.79
   9 -17   0  -13.09   13.60
   9 -17   0    9.69    8.83
  -9 -17   0    5.21   19.37
   9  17   0   -4.39   14.91
  -9  17   0  -21.68   30.02
  10 -17   0   26.37    9.59
  10 -17   0   33.29   12.88
 -10 -17   0   -2.72   12.80
  10 -17   0   -0.39   12.28
 -10 -17   0   13.89   21.58
 -10  17   0   11.67   12.55
  10  17   0   -4.71   15.02
 -10  17   0   52.85   31.91
  10  17   0   45.83   19.74
 -11 -17   0   26.67   13.10
 -11 -17   0   14.42   23.97
 -11 -17   0   13.88   13.19
  11 -17   0   31.83   10.20
 -11  17   0   79.49   33.57
 -11  17   0   29.48   13.19
  11  17   0   28.97   15.36
   0 -18   0 1994.61   32.57
   0  18   0 2017.60   34.78
   1 -18   0  171.91   14.10
  -1 -18   0  154.73   13.17
   1 -18   0  152.81   13.80
   1  18   0  137.52   12.45
  -1  18   0  151.88   12.19
  -1  18   0  176.54   17.94
   2 -18   0   10.71   11.54
  -2 -18   0  -18.26   12.32
  -2  18   0   12.43   12.71
   2  18   0   -6.61   10.51
  -2  18   0    8.49   10.60
   3 -18   0  452.78   15.08
   3  18   0  446.04   25.83
   3  18   0  445.84   16.12
   4 -18   0 1108.22   24.52
  -4 -18   0 1062.71   23.23
  -5 -18   0  512.06   16.24
   5 -18   0  517.06   16.01
  -6 -18   0 1209.62   25.11
   6 -18   0 1225.73   26.25
  -7 -18   0   43.30   15.77
   7 -18   0   53.50    9.35
   7 -18   0   46.73   12.19
  -7 -18   0   57.67   12.63
   7 -18   0   78.74   12.84
  -7  18   0   79.44   13.68
   7  18   0   79.64   14.73
   8 -18   0   72.20    9.93
  -8 -18   0   98.91   13.00
   8 -18   0   66.28   13.81
   8 -18   0  106.38   12.88
   8  18   0   55.63   20.73
  -8  18   0   70.72   29.99
  -8  18   0  104.66   13.67
   8  18   0   77.98   15.21
   9 -18   0  227.57   11.35
   9 -18   0  214.56   14.28
   9  18   0  252.78   22.75
   9  18   0  247.36   16.87
  10 -18   0  125.43   14.04
  10 -18   0  151.64   15.96
 -10 -18   0  127.51   14.73
  10  18   0  131.11   16.70
 -10  18   0  165.52   14.19
 -11 -18   0    8.29   14.38
 -11 -18   0  -10.45   13.47
  11  18   0  -10.57   21.55
  11  18   0  -14.58   15.32
   0 -19   0    3.09   12.20
   0 -19   0  -19.64   11.36
   0  19   0   14.85   11.06
   0  19   0  -17.53   16.05
   0  19   0   -2.93   13.61
  -1 -19   0   34.80   11.44
   1  19   0   44.19   14.44
   1  19   0   16.80   11.57
  -1  19   0   24.36   11.09
   1  19   0   50.85   13.78
  -2 -19   0   10.66   12.53
   2 -19   0   24.76   12.32
  -2  19   0    8.95   19.23
   2  19   0   22.45   11.23
   2  19   0   21.63   15.91
   2  19   0   43.55   12.38
   3 -19   0  323.71   14.89
   3 -19   0  310.54   14.38
  -3  19   0  269.73   22.24
   3  19   0  287.47   15.60
  -4 -19   0    0.57   11.59
  -4 -19   0   16.27   11.59
  -4  19   0    2.14   13.04
   4  19   0   -8.97   13.15
  -5 -19   0  676.81   19.54
   6 -19   0   13.06   12.00
  -6  19   0   -1.98   26.46
  -6  19   0  -17.03   13.34
   6  19   0    5.03   18.00
  -7 -19   0   50.43   12.34
  -7 -19   0   31.43   12.77
  -7 -19   0   35.91   15.80
   7 -19   0   27.87    9.50
  -7  19   0   42.94   28.91
   7  19   0   56.69   20.02
  -7  19   0   58.90   13.73
  -8 -19   0   27.49   17.30
  -8 -19   0   34.47   13.41
   8 -19   0   29.38   13.06
  -8 -19   0   28.59   12.93
   8  19   0    0.13   14.98
  -9 -19   0   86.14   20.09
   9 -19   0   44.56   13.38
  -9 -19   0   59.83   13.39
   9 -19   0   52.74   10.00
  -9  19   0   50.97   13.76
   9  19   0   84.59   16.13
  10 -19   0   44.26   13.37
  10 -19   0   64.64   13.88
  10 -19   0   35.60    9.79
 -10  19   0   61.79   13.97
  10  19   0   50.00   20.22
   0 -20   0 1982.43   34.05
   1 -20   0  116.55   13.59
   1 -20   0   83.54   12.71
  -1 -20   0  114.04   13.06
   2 -20   0  458.72   16.55
   2  20   0  420.16   15.29
   2  20   0  414.13   18.61
   2  20   0  449.69   15.94
  -2  20   0  433.61   22.59
   3 -20   0  195.18   14.34
  -3  20   0  197.71   15.02
  -3  20   0  226.92   12.85
   3  20   0  211.54   18.15
   3  20   0  202.32   15.23
   4 -20   0  213.59   15.53
  -4 -20   0  181.50   13.54
   4  20   0  234.28   20.73
  -4  20   0  189.22   13.04
   4  20   0  181.39   15.07
  -4  20   0  155.85   24.69
  -4  20   0  185.46   14.68
   5 -20   0   15.82   12.30
  -5 -20   0   10.79   11.71
   5 -20   0   16.88   13.35
   5  20   0   17.51   13.91
   5  20   0    1.03   17.41
  -5  20   0    7.75   15.31
  -6 -20   0   -7.49   12.00
   6 -20   0   -2.64   12.12
  -6  20   0   -2.98   13.66
   6  20   0   -7.03   14.21
   6  20   0   24.45   17.52
   7 -20   0   39.50   12.69
  -7 -20   0   32.47   13.35
   7 -20   0   14.91   13.80
   7 -20   0   24.67    9.63
  -7 -20   0   23.44   12.49
   7  20   0   -7.24   19.89
  -7  20   0   25.70   14.14
   7  20   0   10.51   13.97
  -8 -20   0  149.33   18.83
   8 -20   0  162.73   10.85
  -8 -20   0  166.25   14.67
   8 -20   0  171.47   15.25
  -8  20   0  135.02   15.23
   8  20   0  142.09   16.11
   9 -20   0   21.24   13.13
  -9 -20   0   14.13   12.78
   9 -20   0  -23.55   13.26
   9 -20   0   -5.32   10.84
  -9 -20   0   -2.80   18.85
  -9  20   0    5.02   31.39
  -9  20   0   -3.98   14.45
 -10 -20   0  323.84   24.24
   0 -21   0   12.09   12.44
   0 -21   0  -19.86   12.53
   0  21   0  -20.68   23.11
   0  21   0   -8.81   13.77
   1  21   0  187.30   16.05
  -1  21   0  162.62   15.29
  -1  21   0  189.56   12.90
  -2 -21   0   48.94   13.28
   2 -21   0   28.09   12.83
  -3 -21   0   35.66   13.03
  -3  21   0   26.18   11.59
   3  21   0    0.18   17.25
  -3  21   0   10.17   14.12
  -3  21   0    2.77   22.48
   3  21   0   40.62   13.09
  -4 -21   0   -9.74   12.08
  -4 -21   0  -10.15   12.80
  -4  21   0  -26.06   23.91
  -4  21   0   -7.98   12.07
   4  21   0    5.61   17.35
   4  21   0   13.45   14.30
   5 -21   0   27.11   13.50
  -5 -21   0   22.55   15.51
  -5 -21   0   24.07   12.82
  -5  21   0   36.58   14.92
   5  21   0   58.76   20.18
  -5  21   0   15.05   26.58
  -6 -21   0   67.12   13.94
   6 -21   0   62.69   13.52
  -6 -21   0   40.60   13.72
  -6 -21   0   49.69   13.08
  -6  21   0   98.81   28.11
   6  21   0   43.00   13.90
  -7 -21   0  282.03   16.09
   7 -21   0  278.66   15.00
  -7 -21   0  265.60   15.83
   7 -21   0  261.52   12.29
  -7  21   0  272.14   16.18
  -7  21   0  220.78   31.19
   7  21   0  267.36   17.11
   8 -21   0   70.58   14.31
  -8 -21   0   87.73   14.31
  -8  21   0   60.63   31.21
  -9 -21   0   56.38   19.70
   9 -21   0   27.76    9.60
  -9 -21   0   53.54   13.79
  -9 -21   0   22.45   13.42
   9 -21   0   43.12   13.41
   0  22   0  310.76   17.13
   0  22   0  323.99   14.65
  -1 -22   0   19.27   12.44
   1 -22   0   27.14   13.91
  -1 -22   0   14.88   12.83
   1 -22   0   27.04   13.15
  -1  22   0   35.67   15.24
   1  22   0   32.91   12.74
  -1  22   0   60.58   23.25
  -1  22   0    5.45   11.74
   1  22   0   19.98   15.72
   2 -22   0  229.12   14.52
  -2 -22   0  266.18   16.22
   2 -22   0  232.43   15.07
  -2 -22   0  232.29   14.93
  -2  22   0  251.32   13.78
  -2  22   0  252.45   26.05
   3 -22   0   -0.33   15.11
   3  22   0  -14.94   18.15
  -3  22   0  -20.73   15.33
   4 -22   0   13.09   13.33
  -4 -22   0   20.96   13.22
  -4 -22   0   49.18   13.72
   4  22   0   12.06   14.45
  -4  22   0   50.03   12.82
   4  22   0   34.99   18.60
  -4  22   0    8.14   25.05
   5 -22   0   13.17   12.85
  -5 -22   0   35.18   13.25
   5  22   0   42.41   19.60
  -5  22   0   25.71   13.04
  -5  22   0   12.16   15.25
  -5  22   0  -14.16   25.82
   6 -22   0  158.55   14.75
  -6 -22   0  180.76   15.08
   6 -22   0  170.20   15.08
  -6 -22   0  167.07   16.39
   6  22   0  192.25   16.31
  -7 -22   0   29.20   15.06
   7 -22   0   34.29   10.43
  -7  22   0   44.94   15.49
   7  22   0   21.05   18.40
   8 -22   0   55.22   14.74
  -8 -22   0   60.96   14.50
   8  22   0   45.49   15.13
   0 -23   0   -7.77   12.77
   0 -23   0   -9.93   14.69
   0  23   0   13.85   15.28
   0  23   0   13.69   12.34
   1 -23   0    1.25   13.30
  -1 -23   0   28.05   13.32
   1 -23   0    5.34   12.89
  -1 -23   0    3.97   13.15
  -1  23   0    3.99   12.08
   1  23   0  -20.04   15.67
   2 -23   0   -0.51   13.44
   2  23   0   26.38   13.33
  -2  23   0   34.38   21.88
  -2  23   0    4.34   12.14
  -3 -23   0   42.02   13.87
  -3  23   0   42.10   12.50
  -3  23   0   53.58   16.09
   3  23   0   31.16   13.98
  -4 -23   0    4.67   13.36
   4 -23   0   -8.53   13.03
  -4  23   0   37.60   27.02
  -4  23   0   14.78   16.00
   4  23   0   43.87   18.34
  -4  23   0   16.23   12.77
   5 -23   0    7.26   14.43
  -5 -23   0   -6.29   13.89
   5  23   0   -9.68   19.04
  -5  23   0   40.91   27.33
   6 -23   0   75.97   14.01
   6 -23   0   57.58   13.71
  -6  23   0   52.91   29.16
   0 -24   0  977.57   25.99
   0  24   0  949.40   26.98
  -1 -24   0   15.70   13.44
   1 -24   0  -10.25   13.45
   1 -24   0  -22.37   12.58
  -1  24   0   25.84   27.92
  -1  24   0  -13.71   15.25
   1  24   0   -0.79   12.40
   2 -24   0  379.26   16.92
  -2 -24   0  429.83   18.12
  -2  24   0  432.15   19.49
  -2  24   0  408.67   25.98
   2  24   0  434.20   20.04
   3 -24   0    5.29   13.56
   3 -24   0   -8.63   14.74
  -3 -24   0   16.06   14.18
  -3  24   0    3.79   15.68
   3  24   0    4.00   18.53
  -4 -24   0   41.05   14.59
   4 -24   0   21.77   13.53
  -4  24   0   43.53   13.36
   4  24   0   25.44   14.32
   4  24   0   41.68   18.45
  -4  24   0   15.10   15.28
  -4  24   0   69.09   26.05
   5 -24   0   32.05   14.22
  -5 -24   0   59.09   15.51
  -5 -24   0   30.38   14.83
   5 -24   0   41.26   13.80
   5  24   0   69.90   15.68
  -5  24   0   28.84   14.74
   0 -25   0   -4.37   14.04
   0 -25   0  -12.99   13.05
   0  25   0  -15.89   17.08
  -1 -25   0  259.97   15.41
  -1 -25   0  273.92   17.16
   1  25   0  228.44   17.81
  -2 -25   0   59.90   15.43
   2 -25   0   70.11   15.38
  -2  25   0   76.20   13.47
   3 -25   0   95.63   14.63
  -3 -25   0  127.86   15.03
   3 -25   0  127.42   15.12
  -3  25   0   98.52   28.62
 -16   0   1   -5.16   29.67
  15   0  -1   97.74   15.91
  15   0  -1   57.83   12.50
  14   0  -1   44.18   14.18
  14   0  -1   30.44    9.81
  14   0  -1   16.23   12.03
 -13   0   1   10.01   27.69
  13   0  -1   26.81   10.99
  13   0  -1   25.82    6.09
  13   0  -1   14.92   13.27
  12   0  -1   17.80   12.51
 -12   0   1    4.06    8.60
  12   0  -1    6.50   10.46
  11   0  -1  108.58    6.13
  10   0  -1   -7.04   12.63
 -10   0   1   -3.44   25.46
   8   0  -1   28.67    9.55
  -8   0   1   10.30   24.53
  -8   0   1   30.24    8.06
   8   0  -1    8.73    9.26
  -6   0   1    1.62    7.72
   6   0  -1   12.08    9.26
   6   0  -1    4.11    5.13
  -6   0   1    7.68   22.67
  -6   0   1    7.16    4.61
  -5   0   1  765.30   25.38
  -5   0   1  729.80   16.35
   3   0  -1  232.04    4.54
   2   0  -1   17.31    5.07
   0   0  -1  294.04    4.10
  -2   0  -1   18.50    2.91
  -2   0  -1   18.47    4.11
  -3   0  -1   73.83    5.56
  -3   0  -1   78.30   17.36
  -4   0  -1    9.77    6.50
   4   0   1    1.45    6.94
  -4   0  -1  -25.54   20.75
   4   0   1   11.25    6.40
   4   0   1    2.29    7.93
   5   0   1  653.39   15.72
  -5   0  -1  690.93   15.32
  -6   0  -1   -5.03   12.35
  -6   0  -1   16.44   23.14
  -7   0  -1  328.86   25.68
  -7   0  -1  364.78   10.70
   8   0   1    4.70    9.57
  -8   0  -1  -27.79   23.86
  -8   0  -1    5.08    7.90
   8   0   1    3.26    9.48
   9   0   1 2821.79   40.07
  -9   0  -1 2812.34   38.71
 -10   0  -1   -0.04   25.58
 -10   0  -1   -7.71    8.00
  10   0   1   14.98   11.03
  11   0   1  804.99   21.17
  11   0   1  831.17   15.53
  12   0   1   12.67   13.56
 -12   0  -1   30.36    8.32
  12   0   1   32.77   11.38
  13   0   1  187.57    8.96
  13   0   1  176.32   12.85
 -14   0  -1   12.19    8.71
  14   0   1   29.18   12.04
  15   0   1  329.67   10.94
  15   0   1  369.59   15.90
 -15   0  -1  319.80   12.84
 -16   0  -1  -42.21   30.90
 -16  -1   1  -19.02   30.59
 -16   1   1   20.22   31.85
  15  -1  -1   22.92   14.76
  15  -1  -1   36.48   12.78
 -14  -1   1   37.17   29.06
 -14  -1   1   -1.21    9.28
  14  -1  -1   10.70   11.50
  14  -1  -1    5.06    6.63
 -14   1   1   23.14   30.14
 -14   1   1    7.43    9.47
  14   1  -1    2.44   15.42
 -13  -1   1  -14.36   29.00
  13  -1  -1   18.24    6.00
 -13  -1   1   12.34    8.82
  13  -1  -1   28.97   11.27
  13   1  -1   20.58   11.56
 -13   1   1  -19.06   27.64
  13   1  -1   20.43   14.63
 -12  -1   1  469.20   16.08
  12   1  -1  465.21   10.66
  11  -1  -1  249.63   13.14
  11  -1  -1  237.61   11.93
  11  -1  -1  241.15    7.14
  11   1  -1  240.84   12.36
  11   1  -1  220.87    7.19
  10  -1  -1 1087.56   22.27
  10  -1  -1 1092.47   16.62
 -10  -1   1 1098.78   42.20
  10  -1  -1 1055.51   21.79
 -10   1   1 1061.47   19.89
  -9   1   1  949.75   18.61
   9   1  -1  935.74   14.51
   8  -1  -1  772.99   18.94
   8  -1  -1  757.44   18.79
  -8  -1   1  827.65   31.48
   7  -1  -1  132.13    6.04
   7  -1  -1  129.88   10.97
  -7   1   1  115.51    8.32
   7   1  -1  132.46    5.48
  -6  -1   1  147.25    5.26
   6  -1  -1  151.10    9.56
   6   1  -1  137.27    9.57
  -6   1   1  140.63    8.09
  -5  -1   1  522.39   15.33
   5  -1  -1  550.10   14.91
  -5  -1   1  539.45    9.31
   5   1  -1  551.77   15.85
   5   1  -1  528.31   16.31
  -4  -1   1  194.44    8.21
   4   1  -1  218.20    9.43
  -3  -1   1  195.04   17.19
   3  -1  -1  192.47    7.38
   3  -1  -1  192.87    5.29
  -3  -1   1  179.07    7.68
  -3   1   1  187.65    7.50
   2  -1  -1   79.74    5.14
  -1  -1   1 2103.90   26.67
   2  -1   1   83.60    5.10
   2  -1   1   76.26    3.33
   2   1   1   83.41    5.45
  -2   1  -1   76.54    3.12
   3  -1   1   58.30    6.42
  -3  -1  -1   54.81    6.78
  -3  -1  -1   39.96   17.20
  -3   1  -1   52.45    5.45
   3   1   1   43.51    8.25
  -4  -1  -1   71.37   19.72
  -4  -1  -1   64.95    7.49
  -4   1  -1   88.60   21.77
   4   1   1   65.79    8.42
   5  -1   1  171.49    7.62
   5   1   1  158.10    7.88
   5   1   1  184.94    9.47
   6  -1   1   60.46    9.08
  -6   1  -1   36.12   24.37
   6   1   1   71.53    9.21
   6   1   1   82.29    9.43
   7  -1   1   24.13    7.25
   7  -1   1   26.58    9.06
  -7  -1  -1   13.27    7.82
  -7   1  -1   33.25    7.49
   7   1   1   10.17    6.69
   7   1   1   30.62    9.50
  -8  -1  -1  330.83   27.05
   8  -1   1  347.98   12.26
  -8   1  -1  392.82   27.28
  -9  -1  -1  235.77    9.74
   9  -1   1  230.49   11.42
   9  -1   1  250.19   10.75
  -9   1  -1  228.57    9.15
  -9   1  -1  208.50   26.25
   9   1   1  230.89   11.97
 -10  -1  -1  457.86   28.93
 -10  -1  -1  455.95   15.37
 -10   1  -1  422.77   14.59
 -11  -1  -1   56.96   25.39
  11  -1   1   49.39   11.73
  11  -1   1   82.03   10.61
  11   1   1   85.23   13.30
 -11   1  -1   64.69    8.27
  11   1   1   81.28   11.54
  11   1   1   69.35    7.57
  12  -1   1  128.46   12.11
  12  -1   1  116.02    8.47
 -12  -1  -1  132.76    9.88
 -12   1  -1  126.27    8.60
  12   1   1  125.29    8.39
 -12   1  -1  124.72   26.28
  12   1   1  115.94   12.08
 -13  -1  -1   11.67    9.35
  13  -1   1   13.24   11.38
  13   1   1   -0.09    7.83
 -13   1  -1  -32.74   27.41
  14  -1   1   10.54   14.17
  14  -1   1   -9.34   12.08
  14   1   1    2.83   15.74
  14   1   1    1.36   12.36
 -14   1  -1    6.50    8.66
 -15  -1  -1   74.21    9.79
  15  -1   1   78.44   15.91
  15   1   1   57.42    9.43
  15   1   1   67.70   12.96
 -16  -1  -1  100.53   32.18
 -16   1  -1    8.62   30.57
 -16  -2   1   -8.79   32.95
 -15  -2   1  -12.97   29.80
 -15  -2   1   -0.40   10.32
  15   2  -1   20.41   12.40
  15   2  -1    9.38   16.37
 -15   2   1   20.87   32.46
 -15   2   1   27.45    9.85
  14  -2  -1    7.96    6.40
  14  -2  -1   31.69   14.84
 -14   2   1   21.57   30.17
 -14   2   1    3.08    9.10
  13  -2  -1   10.49   11.23
 -13  -2   1   32.63   28.86
  13  -2  -1    6.58    8.25
 -13  -2   1   15.12    9.10
  13   2  -1   24.53   11.66
  13   2  -1    2.82   14.80
 -13   2   1   41.03   27.91
  12  -2  -1   34.97   11.83
  12  -2  -1   30.79    6.29
 -12   2   1    8.99   26.06
  12   2  -1   35.55   13.95
 -12   2   1   18.89    8.93
 -11  -2   1   73.21    9.25
  11   2  -1   38.80   12.90
  11   2  -1   60.11   12.92
 -10  -2   1  564.60   30.56
  10  -2  -1  509.21   17.44
  -9  -2   1  388.42   26.46
   9   2  -1  366.48   12.22
   8   2  -1  696.56   12.36
  -7  -2   1   47.05   22.99
   7  -2  -1   36.34   10.07
   7  -2  -1   18.37    8.86
   7  -2  -1   20.59    6.15
  -7   2   1   36.64    7.44
   6  -2  -1  611.78   11.87
   6  -2  -1  605.90   15.91
  -6  -2   1  605.43   16.74
  -6   2   1  603.03   15.20
   5   2  -1  933.88   20.23
  -5   2   1  965.93   36.14
   4  -2  -1 1306.02   20.99
  -4   2   1 1319.94   17.93
  -4   2   1 1360.69   21.02
  -4   2   1 1358.83   20.76
   4   2  -1 1340.62   21.56
   3  -2  -1   56.85    6.93
  -3  -2   1   71.12   15.71
  -3   2   1   58.18    3.39
  -2  -2   1  925.52   22.06
   2   2  -1  939.47   16.32
  -1  -2   1 2868.38   36.26
  -1  -2  -1 3040.83   38.55
  -1   2  -1 3027.74   38.31
  -2  -2  -1  965.36   21.25
  -3  -2  -1   76.96    7.46
  -3  -2  -1  103.68   15.96
  -3   2  -1   86.72    4.68
   4  -2   1 1020.28   17.38
   4  -2   1 1007.42   17.16
   4   2   1 1018.27   17.56
  -6  -2  -1  327.33   23.81
   6  -2   1  299.48   10.13
   6   2   1  299.84   11.90
   6   2   1  299.86   11.97
  -6   2  -1  298.65    8.71
  -6   2  -1  331.32   24.72
  -7  -2  -1   15.00    9.34
   7  -2   1    3.83    9.17
   7  -2   1   35.84    9.24
  -7  -2  -1   33.73   24.12
   7   2   1    2.64    9.86
  -7   2  -1   19.17   24.62
  -7   2  -1   13.15    6.65
   7   2   1   32.29   10.89
  -8  -2  -1  298.74   27.13
   8  -2   1  274.75   11.43
   8   2   1  275.75    8.99
   8   2   1  264.69   13.64
   9  -2   1  895.19   19.78
 -10  -2  -1  185.14   26.12
 -10   2  -1  135.83   26.10
  10   2   1  162.79    8.17
  11   2   1  283.46   12.88
  12  -2   1   49.76   10.69
  12  -2   1   47.05    8.10
  12  -2   1   45.82   11.74
 -12   2  -1   20.69   27.80
 -12   2  -1   50.82    8.38
  13  -2   1   17.02    7.98
  13  -2   1   16.64   11.52
 -13  -2  -1    4.56    9.35
  13   2   1   -8.71   13.59
  13   2   1   -5.63    8.17
  14  -2   1   45.21   14.02
  14  -2   1   25.53   10.87
  14  -2   1   31.80   12.23
 -14  -2  -1   26.68   29.80
  14   2   1   23.24   15.07
 -14   2  -1   22.26    9.10
 -15  -2  -1    9.32   10.47
  15  -2   1    3.62   15.40
 -15  -2  -1   -0.17   69.69
  15  -2   1    0.32   12.42
  15   2   1   14.73    8.99
 -16  -2  -1  -19.55   35.36
 -16  -3   1   62.45   34.14
 -16   3   1  -23.86   29.36
  15   3  -1  212.78   14.48
  15   3  -1  208.65   19.61
 -14  -3   1    7.10   30.44
  14  -3  -1   -9.70   13.48
  14  -3  -1  -16.69   11.35
 -14  -3   1  -14.67   10.01
  14  -3  -1   -4.69    6.49
 -14   3   1   -7.49    8.54
  13  -3  -1   39.14   10.56
 -13   3   1   41.54    8.94
 -13   3   1   36.67   27.65
 -12  -3   1   97.49   25.81
  12  -3  -1  142.52    7.81
  12  -3  -1  149.73   10.97
 -12   3   1  132.78    9.09
  12   3  -1  130.64   16.55
  12   3  -1  132.05   12.32
  11   3  -1  595.60   21.64
  10  -3  -1  304.27   12.81
 -10   3   1  306.58   27.43
  -9  -3   1 1740.58   27.97
  -9  -3   1 1758.42   46.63
   9   3  -1 1799.53   29.88
  -9   3   1 1775.87   46.34
  -8  -3   1  510.02   27.16
  -8  -3   1  505.56   16.80
   8  -3  -1  500.99   12.01
   7  -3  -1    6.37    6.25
  -7  -3   1   15.49    9.52
   7  -3  -1    8.83    8.01
   7   3  -1   -4.57   10.29
  -7   3   1    2.65    7.52
   7   3  -1   18.50   10.74
  -6  -3   1  230.66   23.02
  -6   3   1  233.89   24.61
  -5  -3   1 2532.39   45.98
  -5   3   1 2409.92   33.46
   5   3  -1 2452.21   35.38
   4  -3  -1   84.15    7.17
  -4   3   1   59.03    7.92
  -3  -3   1   85.91    8.51
  -3  -3   1  107.14   15.96
   3  -3  -1   85.17    7.07
  -3   3   1   87.81    8.16
  -3   3   1   79.37   18.05
  -2  -3   1   73.02    6.96
   2  -3  -1   49.61    5.90
  -2   3   1   67.14    6.43
  -1  -3   1 1208.80   18.42
  -1   3   1 1218.85   18.51
   0  -3  -1  747.73   13.29
   0  -3   1  724.35   12.23
   1  -3   1 1065.46   14.61
  -1   3  -1 1066.07   15.08
  -2  -3  -1   37.78    9.90
   2  -3   1   32.59    4.54
   2  -3   1   30.94    6.01
  -2   3  -1   27.53    4.73
   2   3   1   18.94    8.68
  -3  -3  -1   19.62    9.55
   3  -3   1   31.65    5.91
   3   3   1   30.20    9.95
   3   3   1   29.19    9.94
  -4  -3  -1  200.57   19.43
   4  -3   1  179.05    8.01
   4   3   1  195.10   10.71
  -4   3  -1  194.62    7.15
  -4   3  -1  178.62    8.18
  -5  -3  -1  820.95   18.18
  -5   3  -1  798.73   14.99
  -5   3  -1  780.16   27.67
  -6  -3  -1  273.52   45.20
   6   3   1  290.08   12.36
  -6   3  -1  242.68   25.14
   7  -3   1   33.81    8.83
   7  -3   1   31.01    8.90
   7   3   1   18.39    7.62
  -7   3  -1   26.12    6.86
   8  -3   1  254.89    9.65
   8  -3   1  263.30   11.55
  -8  -3  -1  257.89   10.69
  -8  -3  -1  245.11   26.95
   8   3   1  234.16   13.05
  -8   3  -1  253.71    8.69
   8   3   1  251.14    8.90
   8   3   1  254.43   11.27
   9  -3   1  409.21   13.13
   9  -3   1  405.36   13.13
  -9   3  -1  431.39   13.67
  -9   3  -1  440.70   27.45
 -10  -3  -1  108.90    9.42
  10   3   1  109.31   12.88
 -10   3  -1  128.14   24.88
  11  -3   1  149.99   11.20
 -11  -3  -1  165.74   25.65
  11  -3   1  121.23    8.34
 -11   3  -1  144.25    8.76
  12  -3   1   40.99    8.34
  12  -3   1   38.73   10.51
 -12  -3  -1   65.08    9.94
 -12  -3  -1   88.89   27.67
  12  -3   1   51.60   11.39
 -12   3  -1   43.26    7.99
 -13  -3  -1   45.64    9.53
  13  -3   1   58.44   12.35
  13  -3   1   30.69    8.63
  13  -3   1   59.30   11.46
  13   3   1   73.52   16.29
 -13   3  -1   39.88    8.40
  13   3   1   52.90    8.67
  13   3   1   29.12   11.42
 -14  -3  -1  -15.83    9.30
  14  -3   1  -20.34   11.85
 -14  -3  -1  -19.15   27.04
  14   3   1   -1.93   11.31
 -14   3  -1   22.85   29.12
 -14   3  -1   -4.33    8.56
  15  -3   1   47.79   15.11
  15  -3   1   34.32   12.72
  15   3   1   51.33    9.46
  15   3   1   53.08   11.90
 -16  -3  -1   32.61   32.13
 -16   3  -1   -0.55   29.60
  15  -4  -1   45.72   12.18
  15  -4  -1   51.99   14.50
 -15  -4   1   72.96   31.83
  15   4  -1   84.77   12.74
 -14  -4   1  139.92   10.37
 -13  -4   1  227.42   31.03
  13  -4  -1  217.83   11.31
 -13   4   1  232.84   11.00
  12  -4  -1   -9.21    6.88
  12  -4  -1  -14.75   10.31
  12   4  -1   -9.35   19.00
 -12   4   1   15.05   27.13
 -12   4   1   -2.28    7.93
  11  -4  -1   53.37    9.76
  11  -4  -1   71.35   11.56
  11  -4  -1   67.01    6.97
  11   4  -1   63.60   14.05
 -11   4   1   75.87    8.04
 -10  -4   1  122.82   10.03
  10  -4  -1  107.58   10.97
  10   4  -1  122.41   11.43
 -10   4   1  111.45    8.15
  10   4  -1  127.50   14.17
  -9  -4   1   82.61    9.46
   9   4  -1   54.12   10.16
  -9   4   1   74.82    7.91
   9   4  -1   55.14   12.08
  -8  -4   1   14.09    9.07
   8   4  -1  -18.13    9.69
   8   4  -1  -16.06   12.05
  -7  -4   1  258.95   10.90
   7  -4  -1  261.27    8.49
   7  -4  -1  265.82    9.83
  -7   4   1  245.64    9.56
   6  -4  -1 1402.15   20.98
  -6  -4   1 1410.79   24.15
  -6   4   1 1404.79   22.36
   6   4  -1 1451.22   25.24
  -6   4   1 1472.26   40.47
  -5  -4   1  131.37   20.69
  -5  -4   1  102.40    5.71
   5   4  -1   93.75   11.14
  -5   4   1   75.49   21.87
  -4  -4   1  901.41   30.33
  -4  -4   1  927.56   19.46
  -3  -4   1  292.86    7.38
  -3   4   1  290.70    9.78
  -3   4   1  258.55   18.42
  -2  -4   1  138.19    6.08
  -2  -4   1  132.48   12.80
   2  -4  -1  132.13    5.84
  -1  -4   1   77.04    7.30
  -1  -4   1   90.67    9.37
   1  -4  -1   96.16    7.79
   1  -4  -1   91.42    6.08
  -1   4   1  100.83   10.30
  -1   4   1   73.09    7.55
   1   4  -1   78.83    7.26
  -1   4   1   77.51    8.17
   0  -4   1  241.54   10.41
   0   4   1  227.15    9.41
   0   4  -1  224.34    9.22
  -1   4  -1  111.44    6.28
   2  -4   1  128.13    6.72
   2   4   1  127.96    9.83
   3   4   1  182.64   10.76
  -4   4  -1  792.08   14.31
  -5  -4  -1   31.94    9.60
   5  -4   1   54.76    8.29
   5   4   1   55.48    8.47
  -5   4  -1   30.26    7.90
   5   4   1   61.70   11.11
  -5   4  -1   30.69    6.35
  -5   4  -1    0.52   24.19
   5   4   1   52.12   11.01
  -6  -4  -1  881.17   19.01
  -6   4  -1  889.14   15.88
   6   4   1  863.51   21.55
  -7   4  -1   81.42    6.89
   7   4   1   65.02    8.28
  -8  -4  -1   18.08   22.92
   8  -4   1    9.56    9.09
  -8  -4  -1   -5.16    9.14
   8  -4   1   -6.69    9.26
   8   4   1    8.46   10.17
   9  -4   1   30.75    8.97
  -9  -4  -1   31.36    9.27
  -9  -4  -1    9.45   24.85
   9   4   1    6.74   10.61
  -9   4  -1   -6.44   24.93
   9   4   1   17.04   14.34
  10  -4   1   10.17    9.36
  10  -4   1   10.61   10.56
 -10  -4  -1   29.83    9.63
  10   4   1   31.47    8.19
 -10   4  -1   15.81   24.36
  11  -4   1   69.15   11.92
  11   4   1   87.39   10.79
 -11   4  -1   70.27    7.66
  11   4   1   92.00   14.03
  11   4   1   76.52    8.44
 -12  -4  -1   31.67   26.25
  12  -4   1  -14.16    8.09
  12  -4   1    2.81   10.71
 -12  -4  -1   -7.06    9.69
  12   4   1    5.52    8.29
 -12   4  -1   -4.82    7.91
  13  -4   1   30.26   11.23
  13  -4   1   31.68    8.89
 -13  -4  -1   28.86   10.41
  13  -4   1   50.44   13.02
  13   4   1   30.51   11.08
  13   4   1   40.33    8.49
  14  -4   1   73.10    9.68
 -14   4  -1   66.65    9.25
  15  -4   1   18.19   14.93
  15  -4   1   -8.91   12.72
 -15   4  -1    0.01    9.53
  15   4   1   10.20    9.30
 -15  -5   1  263.59   11.89
  15   5  -1  306.96   18.67
  14  -5  -1   60.40    8.34
 -14  -5   1   63.07    7.52
  14  -5  -1   84.19   14.30
  14  -5  -1   77.46   11.79
 -14  -5   1   58.81   10.28
  14   5  -1   72.73   11.11
 -14   5   1   62.75    9.05
 -13  -5   1  100.02   11.31
 -13  -5   1   77.39   28.22
  13  -5  -1   96.15    8.14
  13   5  -1  108.27   16.94
  13   5  -1   99.09   12.23
 -12  -5   1   50.29   10.63
  12  -5  -1   56.08    7.56
 -12  -5   1   20.34   26.81
  11  -5  -1  251.28    9.48
  11  -5  -1  233.00   11.10
  11   5  -1  228.65   16.54
  10  -5  -1    6.79   10.63
  10  -5  -1   -4.10    9.08
  10   5  -1  -15.22   10.99
   9  -5  -1  328.32   11.85
  -9  -5   1  355.31   26.73
  -9  -5   1  353.72   11.25
  -9   5   1  338.92   10.15
  -8   5   1  148.98    8.07
   8   5  -1  146.94   13.27
   7   5  -1  570.53   20.12
   7   5  -1  603.32   18.30
  -7   5   1  601.26   16.51
   6  -5  -1  137.63    7.25
  -6   5   1  124.41    8.28
  -5  -5   1 1059.62   33.15
  -5  -5   1  990.91   20.48
   5   5  -1 1052.16   22.10
  -5   5   1 1006.57   17.98
  -4  -5   1  696.08   18.64
   3  -5  -1  227.34    7.65
  -3  -5   1  259.87   11.02
  -3  -5   1  247.41   15.81
   3   5  -1  226.70   10.87
  -2  -5   1  281.89   10.94
  -2  -5   1  266.60    8.03
  -2   5   1  270.07    9.97
   1  -5  -1   20.42    8.15
   1  -5  -1   20.88    8.89
   1  -5  -1    8.79    6.47
  -1  -5   1   13.65    8.73
  -1   5   1   20.37    8.59
   1   5  -1   18.99    8.89
   0  -5  -1   34.48    7.92
   0   5  -1   33.67    8.09
   0   5  -1   34.98    8.20
   1  -5   1   50.32    7.23
  -1  -5  -1   42.02   10.20
  -1   5  -1   36.41    7.17
  -1   5  -1   46.64    7.32
   2  -5   1  342.01    9.69
   2   5   1  351.19   11.95
  -2   5  -1  365.01    9.97
  -3  -5  -1   64.21   13.45
  -3   5  -1   67.01   20.98
   3   5   1   97.68   11.38
  -4  -5  -1 1020.47   30.35
  -4   5  -1 1057.97   34.93
   5   5   1  561.40   16.00
   5   5   1  561.63   18.45
   6  -5   1  673.14   16.12
   6   5   1  665.02   19.88
   7  -5   1  229.66    9.09
   7   5   1  216.11   11.87
  -7   5  -1  265.96   26.30
   7   5   1  240.96   13.29
  -8  -5  -1   81.06   23.49
   8   5   1   79.12   11.19
   8   5   1   82.63   12.32
  -8   5  -1  121.23   25.58
  -8   5  -1   82.27    7.15
   8   5   1   91.09    8.94
   9  -5   1  509.85   16.70
   9  -5   1  506.37   16.19
  -9   5  -1  503.27   13.77
  -9   5  -1  537.51   27.81
  10  -5   1    1.67   10.87
  10  -5   1    7.20    9.84
 -10  -5  -1   -5.14   25.64
 -10   5  -1   12.66   25.74
 -10   5  -1   -4.80    7.08
  10   5   1  -10.29   11.76
  11  -5   1   94.80   12.16
  11  -5   1   91.45   10.54
 -11  -5  -1  105.28   27.55
 -11   5  -1   47.26   25.54
 -11   5  -1   89.96    8.11
  11   5   1   86.69   13.79
  11   5   1   85.07    8.83
  12  -5   1  296.82   10.36
 -12   5  -1  273.13   29.72
 -12   5  -1  280.79   10.05
  13  -5   1   15.74    8.52
  13  -5   1   19.74   10.66
 -13  -5  -1   32.30   10.64
  13   5   1   35.71    9.24
 -13   5  -1   23.56   28.82
  13   5   1   50.31   12.43
 -14  -5  -1  120.49   12.00
  14   5   1  104.03   12.81
 -15  -5  -1   38.22   31.41
  15  -5   1  104.70   10.46
 -15   5  -1   77.83   29.90
 -15   5  -1  106.08   13.62
  14  -6  -1   82.60   16.05
  14  -6  -1   64.05    8.64
 -14  -6   1   34.26   11.54
  14  -6  -1   68.50   11.68
 -14  -6   1   21.08   28.66
 -14   6   1   59.81    9.35
  14   6  -1   61.78   12.99
  14   6  -1   38.62   17.92
  13  -6  -1  351.72   15.20
  13   6  -1  375.42   17.36
  12  -6  -1    4.63   12.32
  12  -6  -1   -3.02    9.79
 -12  -6   1   26.73   25.80
 -12  -6   1   -7.42    6.97
  12   6  -1  -10.99   15.34
 -11  -6   1  -13.30    9.89
 -11  -6   1    9.14    6.90
 -11  -6   1   29.96   25.32
  11  -6  -1   12.42    9.51
  11   6  -1   -6.55   10.91
  11   6  -1  -17.18   15.15
 -11   6   1  -28.15   25.86
 -11   6   1  -12.42    7.83
 -10  -6   1   95.88    7.16
  10  -6  -1   95.32    8.59
 -10   6   1   93.34    8.23
 -10   6   1  130.54   27.40
  -9  -6   1    1.59    9.73
  -9  -6   1   22.30   22.79
   9   6  -1   -9.06   12.56
   9   6  -1    0.60    9.70
  -9   6   1   10.74    7.45
  -8   6   1  719.38   17.78
   7  -6  -1  258.17    8.99
  -7  -6   1  251.20    8.26
  -7   6   1  219.92   24.73
  -7   6   1  255.89   10.85
  -5  -6   1  155.99   19.21
   5  -6  -1  136.14    7.87
  -5  -6   1  124.47   10.35
   5   6  -1  116.89   11.69
  -5   6   1  111.51   44.24
  -4   6   1  507.98   16.24
   4   6  -1  468.42   14.12
  -3  -6   1   26.86   14.72
   3  -6  -1   16.85    9.70
   3  -6  -1   24.80    7.06
  -3   6   1   37.59    8.40
   2  -6  -1   24.91    7.01
  -2  -6   1   37.56    7.40
   2  -6  -1   39.35    9.13
  -2   6   1   18.43    9.18
   2   6  -1   39.27    9.96
  -2   6   1   17.95    8.33
  -1  -6   1  312.88    9.25
   1   6  -1  309.97   11.96
  -1   6   1  332.99   11.41
   0  -6  -1   78.68    9.85
   0  -6  -1   70.21    7.79
   0  -6   1   82.19    7.96
   0   6   1   85.63   10.49
   1  -6   1  411.24   11.60
  -1  -6  -1  387.54   13.08
   1   6   1  378.19   12.54
  -1   6  -1  417.66   15.86
  -2  -6  -1   35.90   10.87
  -2  -6  -1   46.77    7.56
   2  -6   1   31.13    8.30
   2  -6   1   41.28    8.15
   2   6   1   24.07   11.63
  -3  -6  -1   25.99   10.57
   3  -6   1   39.14    8.73
  -3  -6  -1   35.20   12.77
   3  -6   1   13.69    8.49
  -3   6  -1   35.77    7.51
   3   6   1   24.14   11.25
  -4  -6  -1  261.48   17.27
  -4   6  -1  264.10   22.65
   4   6   1  271.58   13.41
  -5  -6  -1  128.71   11.54
  -5  -6  -1  108.53   18.94
   5   6   1  120.96   12.23
  -6  -6  -1  569.68   18.80
  -6   6  -1  623.47   13.73
  -7  -6  -1  123.82   23.00
  -7  -6  -1  144.28    9.86
   7  -6   1  147.10    8.69
   7   6   1  135.42   12.32
  -7   6  -1  145.32    9.71
  -7   6  -1  161.98    7.63
   8  -6   1  453.90   14.70
   9  -6   1    5.40    9.21
  -9  -6  -1  -16.18   10.16
  -9  -6  -1   30.38   24.38
   9   6   1   -7.54   10.85
   9   6   1   23.74   12.81
  -9   6  -1  -26.81   26.13
  10  -6   1  392.05   13.44
  10  -6   1  395.95   12.28
  10   6   1  420.16   11.91
  11  -6   1   55.97   10.60
  11  -6   1   26.25    9.84
  11  -6   1   43.59   11.75
 -11  -6  -1   48.92   10.40
 -11  -6  -1   -1.10   27.20
  11   6   1   15.88   14.43
 -11   6  -1   24.99   26.77
 -11   6  -1   37.40    7.68
  11   6   1   45.47    9.21
  12  -6   1   11.55    9.01
 -12  -6  -1  -14.94   27.42
  12   6   1    4.55    9.14
 -12   6  -1  -18.01   27.29
 -13  -6  -1  136.35   12.00
  13  -6   1  131.25   14.67
  13  -6   1  111.52    9.52
  13  -6   1  135.54   11.79
 -13   6  -1  110.94    9.31
 -13   6  -1  134.43   30.26
  14  -6   1  -14.39   13.06
  14   6   1   -8.96   12.46
 -14   6  -1  -48.28   30.42
  15  -6   1  158.68   16.10
  15   6   1  149.90   19.34
 -15   6  -1  128.87   10.75
 -15  -7   1   21.98   12.48
  15  -7  -1   14.36   11.55
 -15   7   1   23.81    9.81
 -15   7   1   61.07   32.23
  15   7  -1   18.55   23.93
  14  -7  -1   79.89   12.28
 -14  -7   1   71.52   12.07
  14  -7  -1   98.44    9.43
  14   7  -1   77.65   13.04
 -14   7   1  109.35   32.11
  14   7  -1   76.59   16.29
 -14   7   1   86.10   10.38
  13  -7  -1   42.50   11.17
 -13  -7   1   50.39   11.75
 -13  -7   1   23.27    8.08
 -13  -7   1   -6.19   26.69
  13  -7  -1   41.81    9.16
  13   7  -1   25.08   12.24
 -13   7   1   37.65    9.09
  13   7  -1   42.58   16.39
 -12  -7   1   63.40    7.85
 -12  -7   1   52.56   10.82
  12  -7  -1   42.67   10.28
  12  -7  -1   46.27    9.39
  12   7  -1   55.82   11.62
 -12   7   1   55.05    8.81
  11  -7  -1   60.69    9.34
 -11  -7   1   51.58    7.48
  11  -7  -1   57.03    9.13
 -11  -7   1   37.19   10.47
  11   7  -1   48.63   11.45
 -11   7   1   59.42    8.64
  10  -7  -1  254.66    9.98
  10  -7  -1  277.25   10.43
 -10   7   1  262.74   28.75
 -10   7   1  281.13   10.18
  10   7  -1  280.28   16.77
  -9  -7   1   91.99   10.44
   9  -7  -1   94.29    9.50
   9  -7  -1   74.37    8.78
  -9  -7   1   66.00   22.51
  -9   7   1   82.89   10.70
   9   7  -1   85.25   10.82
  -9   7   1   72.43    8.17
   8  -7  -1   52.39    8.04
  -8  -7   1   57.45    9.57
  -8  -7   1   60.43    7.28
  -8   7   1   66.24   44.08
  -8   7   1   46.91    9.82
  -7  -7   1  141.04    7.57
  -7  -7   1  135.51   21.19
   7  -7  -1  125.71    8.64
   7  -7  -1  146.56    8.22
   7   7  -1  125.51   12.99
  -7   7   1  139.56   24.22
   6   7  -1  618.69   20.19
  -5  -7   1  147.14   17.66
  -5   7   1  196.81   22.81
   5   7  -1  161.94   12.16
   5   7  -1  166.40   13.18
  -4  -7   1  767.34   25.81
   4  -7  -1  755.03   16.23
  -4  -7   1  770.33   15.57
   3  -7  -1  175.84   10.20
   3  -7  -1  160.43    8.54
  -3  -7   1  166.19   14.85
  -3   7   1  165.01    9.67
   2  -7  -1   65.54   10.17
  -2  -7   1   67.77   10.87
  -2  -7   1   61.41    7.52
   2   7  -1   57.22   11.61
  -2   7   1   56.49    9.87
  -2   7   1   41.54   16.92
  -1  -7   1  193.97    8.86
  -1  -7   1  204.47   11.46
   1  -7  -1  189.89    8.91
  -1   7   1  194.85   10.01
   1   7  -1  188.51   11.63
  -1   7   1  189.75   11.37
   0  -7   1  199.46    9.07
   0  -7   1  172.83   11.12
   0   7   1  201.07   12.32
  -1  -7  -1  192.83    9.22
   1  -7   1  202.00   10.40
  -1   7  -1  173.98   15.57
  -2  -7  -1  128.52    9.93
  -2   7  -1  148.15   20.24
   2   7   1  152.32   10.14
  -3  -7  -1  225.05   12.94
   3  -7   1  237.16   10.31
  -3   7  -1  213.83    9.55
   3   7   1  201.75   13.16
  -4  -7  -1 1324.43   21.45
   5  -7   1  623.68   16.73
   6  -7   1 2105.40   29.47
  -6   7  -1 2061.00   30.13
  -6   7  -1 2043.99   46.61
   7  -7   1  314.07   11.59
  -7   7  -1  337.36   11.04
  -7   7  -1  328.73   27.78
  -7   7  -1  329.09    9.19
   8  -7   1  361.27   11.96
   8  -7   1  343.26   10.38
  -8  -7  -1  337.22   24.80
  -8   7  -1  358.32    9.73
   8   7   1  336.53   14.90
   9  -7   1  146.30    9.93
   9   7   1  147.51   13.58
  -9   7  -1  136.77    8.17
   9   7   1  172.24   12.13
 -10   7  -1  170.29   27.42
 -10   7  -1  170.07    8.61
  10   7   1  148.82   14.89
  11  -7   1  106.48   10.07
 -11  -7  -1  138.47   10.97
 -11   7  -1  129.08    8.68
  11   7   1  133.01   16.28
 -12  -7  -1  107.57   11.34
  12   7   1  117.39   15.52
 -12   7  -1  135.77    9.27
  12   7   1  117.23   13.45
 -13  -7  -1   22.95   11.34
 -13   7  -1   19.08   29.14
 -13   7  -1    5.50    8.43
  13   7   1   30.63   12.92
 -14  -7  -1  103.10   12.19
  14  -7   1   97.24   12.46
  14   7   1   94.38   18.08
  14   7   1   87.61   14.07
  15  -7   1  138.24   15.10
 -15   7  -1  154.53   11.30
  15   7   1  124.85   14.86
  15   7   1  169.60   18.97
  15   8  -1  336.46   16.61
  14  -8  -1  215.77   16.91
 -14  -8   1  245.05   13.39
 -14  -8   1  233.56   10.38
  14  -8  -1  218.50   13.21
  14  -8  -1  246.20   16.43
  13  -8  -1  149.49   11.56
 -13  -8   1  174.94   30.37
  13   8  -1  150.23   13.12
  13   8  -1  139.61   16.38
 -12  -8   1   26.52   27.41
  12  -8  -1   27.17   10.00
 -12  -8   1   39.36   10.70
 -12   8   1   76.12   32.58
  12   8  -1   24.44   12.05
  12   8  -1   19.39   15.89
 -11  -8   1   57.71   26.56
 -11  -8   1   24.90   10.71
  11  -8  -1   43.01    9.16
 -11  -8   1   36.40    7.79
  11   8  -1   13.59   14.21
 -11   8   1   17.32   30.86
 -10  -8   1  409.28   13.26
 -10  -8   1  398.16   12.95
 -10  -8   1  405.48   27.17
 -10   8   1  394.33   13.89
  -9  -8   1   -3.17   22.35
  -9  -8   1   14.68   10.08
  -9  -8   1    9.58    7.26
   9  -8  -1    7.68    8.20
   9   8  -1   15.59   13.28
  -9   8   1    4.02   24.92
   9   8  -1   -3.23   10.94
  -9   8   1   17.93   10.34
  -8   8   1  157.34   10.74
  -8   8   1  168.58    8.47
  -7  -8   1  101.55    9.79
   7  -8  -1  108.46    8.70
   7   8  -1   83.16   11.70
  -7   8   1   78.66   24.02
   7   8  -1   90.24   12.07
  -6  -8   1 1413.30   26.19
  -6  -8   1 1472.14   22.51
   6  -8  -1 1467.99   23.06
   6   8  -1 1443.68   27.08
   6   8  -1 1443.18   27.58
   5  -8  -1   69.64   10.82
   5  -8  -1   73.14    7.74
  -5  -8   1   91.91    8.19
  -5  -8   1   72.15   10.91
  -5   8   1   75.55   10.55
  -5   8   1   45.37   22.17
  -4  -8   1  607.08   14.80
  -4  -8   1  588.00   19.65
  -4   8   1  579.13   23.81
   4   8  -1  596.26   20.11
   3  -8  -1   72.40   10.53
   3  -8  -1   71.06    9.56
   3   8  -1   64.27   11.64
  -3   8   1   79.36   10.25
  -3   8   1   62.12   10.20
  -2  -8   1   14.67    7.97
   2  -8  -1   20.64    8.15
  -2   8   1   51.32   16.88
   2   8  -1   47.96   12.71
   2   8  -1    7.02   11.92
  -2   8   1   40.83   10.10
  -2   8   1   35.23   10.97
  -1  -8   1 1138.61   22.85
   1  -8  -1 1142.12   22.47
   1   8  -1 1181.45   23.52
   1   8  -1 1159.11   22.70
  -1   8   1 1156.86   22.04
   0   8   1  546.22   14.07
   0   8   1  555.84   17.75
  -1  -8  -1 1459.30   23.39
   1   8   1 1465.87   27.13
  -1   8  -1 1469.50   24.90
  -2  -8  -1   91.21    9.32
  -2  -8  -1   98.28   11.85
   2  -8   1   91.54    9.19
  -2  -8  -1   96.40    9.26
   2  -8   1  108.03   10.24
   2   8   1   95.15   12.39
   2   8   1   76.88    9.95
   3  -8   1    1.81    8.87
  -3   8  -1    0.94    9.28
  -3   8  -1  -32.56   20.06
   4  -8   1  341.97    9.26
  -4  -8  -1  352.94   10.41
   4  -8   1  342.41   11.12
  -4  -8  -1  371.34   15.97
  -4   8  -1  346.64   11.35
   4   8   1  359.22   14.19
  -5  -8  -1   54.87   15.86
   5  -8   1   44.13    7.29
   5  -8   1   50.48    8.63
   5  -8   1   25.61    9.54
  -5   8  -1   54.33    9.64
  -6   8  -1  496.83   26.99
   7  -8   1   66.63    7.91
  -7  -8  -1   38.74   20.10
  -7  -8  -1   64.27   10.83
  -7   8  -1  104.33   25.86
   7   8   1   86.37   13.77
  -7   8  -1   57.65    9.07
   8  -8   1  140.88    8.47
  -8  -8  -1  143.89   23.09
   8  -8   1  133.26    9.95
  -8   8  -1  126.30    7.69
   9  -8   1    5.89    9.70
  -9  -8  -1   20.08    9.64
  -9  -8  -1   35.55   22.35
  -9   8  -1   21.85    7.27
 -10  -8  -1  424.76   14.75
  11  -8   1   51.89   10.78
 -11   8  -1   64.85    8.32
  11   8   1   71.64   12.87
  11   8   1   43.95   14.22
  12  -8   1   98.57   11.53
  12  -8   1  101.70   12.82
 -12  -8  -1  126.91   11.94
 -12  -8  -1   63.67   28.84
 -12   8  -1   59.80   28.44
  12   8   1  116.64   12.91
  12   8   1  113.20   19.17
 -12   8  -1  111.81    9.04
  13  -8   1  113.65   14.02
 -13  -8  -1  159.50   31.07
 -13   8  -1  125.45    9.74
  14  -8   1   63.97   10.67
  14  -8   1   32.21   12.20
 -14  -8  -1   36.53    8.35
 -14  -8  -1   48.24   11.86
  14  -8   1   69.48   14.52
 -14   8  -1    2.37   30.67
  15  -8   1  130.17   16.60
 -15  -8  -1   99.38    9.73
  15  -8   1   92.06   13.14
 -15  -8  -1   90.86   31.33
  15   8   1  109.03   18.14
 -15  -9   1  -34.21   29.89
 -15   9   1   -3.12   33.96
  14  -9  -1   94.24   12.06
  14  -9  -1  114.51   14.84
 -14   9   1  109.91   10.78
  14   9  -1   92.86   13.59
  13  -9  -1  -19.24   10.54
  13  -9  -1  -16.53   10.60
 -13  -9   1   -2.40    9.07
 -12  -9   1   34.01    8.85
  12  -9  -1   29.99    8.94
  12  -9  -1   27.38    9.76
 -12  -9   1    8.27   27.08
  12   9  -1   41.86   14.69
 -12   9   1   60.78   29.06
  12   9  -1   34.11   12.60
 -11  -9   1  197.15    9.74
 -11   9   1  190.15   12.63
 -11   9   1  190.18    9.75
 -11   9   1  179.14   28.90
 -10  -9   1   97.09    8.59
  10  -9  -1  104.94    9.05
 -10   9   1   95.70   27.40
 -10   9   1   83.76    8.49
   9  -9  -1  703.46   16.94
   9  -9  -1  667.51   17.55
  -9  -9   1  715.32   19.93
   9   9  -1  701.68   22.20
  -9   9   1  676.08   31.57
   8  -9  -1   21.94    8.63
  -8  -9   1   14.15    7.94
   8   9  -1   16.34   14.11
   7  -9  -1  216.52    9.23
   7  -9  -1  225.81   10.32
   7   9  -1  211.55   14.21
   6  -9  -1  261.97   12.19
  -6  -9   1  262.34    9.76
   6   9  -1  262.99   12.98
   5  -9  -1 1155.44   21.30
   4  -9  -1   82.89   10.30
   4  -9  -1   64.88    8.74
  -4  -9   1   82.99    8.25
  -4  -9   1   65.86   11.12
  -4   9   1   69.79   10.46
  -4   9   1   67.61   20.28
   3  -9  -1   86.04   10.33
  -3  -9   1   62.56   13.13
  -3   9   1   85.63   12.51
  -3   9   1   48.15   18.67
  -2  -9   1   41.50   11.08
  -2  -9   1   49.62   12.00
  -2  -9   1   46.66    8.56
  -2   9   1   43.00   11.11
  -2   9   1   49.42   16.50
   1  -9  -1 1734.65   26.84
  -1  -9   1 1728.73   26.38
   1   9  -1 1698.38   29.07
   1   9  -1 1733.57   28.64
   0  -9   1   36.51    9.31
   0  -9  -1   28.18    8.45
   0  -9   1   47.35   12.01
   0   9   1   18.38   11.23
   0   9   1   17.77   11.94
  -1  -9  -1 1814.86   31.52
   1  -9   1 1903.88   29.55
  -1   9  -1 1832.94   32.41
  -1   9  -1 1900.98   28.64
   1   9   1 1808.99   31.51
   1   9   1 1837.67   30.84
   2  -9   1   87.92    9.36
  -2  -9  -1   75.30   12.04
   2   9   1  103.04   12.53
   2   9   1   70.53   12.99
   2   9   1   83.50   10.06
  -3  -9  -1   60.04    8.87
  -3  -9  -1   22.35   11.67
   3   9   1   27.67   15.01
  -3   9  -1   42.94    9.77
  -4  -9  -1  289.81   13.30
   4  -9   1  314.93   11.26
   4  -9   1  304.50   11.36
  -4  -9  -1  277.22   14.10
  -4   9  -1  286.27   11.12
  -4   9  -1  259.21   22.38
  -5  -9  -1  875.51   26.01
   5  -9   1  937.94   19.75
  -5   9  -1  926.85   19.44
  -5   9  -1  880.58   34.15
   5   9   1  872.24   23.86
   5   9   1  916.31   22.96
  -6  -9  -1  272.89   13.08
   6  -9   1  275.78   11.76
  -6  -9  -1  271.69   18.65
   6  -9   1  304.81   11.04
   6   9   1  296.67   14.72
   7  -9   1  364.85   12.67
   7   9   1  377.60   16.80
  -7   9  -1  360.73   11.90
  -8  -9  -1    6.21   19.87
   8  -9   1    2.09    9.84
   8  -9   1   -7.38    7.77
  -8   9  -1  -15.72   26.39
  -9  -9  -1  498.68   14.48
 -10  -9  -1   18.44   10.80
 -10  -9  -1  -13.85   24.61
 -10  -9  -1   26.45    7.89
  10   9   1   22.03   15.23
 -10   9  -1   24.15    7.72
  11  -9   1  132.78   11.46
 -11  -9  -1  119.19    8.74
  11   9   1  159.04   16.24
 -12  -9  -1   -1.71   10.93
  12  -9   1   19.92   11.82
  12   9   1    2.51   15.11
 -12   9  -1   -1.54    8.23
  12   9   1   11.58   12.92
 -12   9  -1   30.16   29.51
 -13  -9  -1    4.97    9.01
  13  -9   1   24.38   11.63
 -13  -9  -1   20.66   11.72
 -13   9  -1    7.67    9.08
 -13   9  -1   33.81   30.62
  13   9   1   31.29   16.55
 -14  -9  -1   48.19   12.60
  14  -9   1   57.24   23.79
  14  -9   1   24.38   14.51
 -14  -9  -1   49.65   10.50
  14   9   1   44.16   18.25
 -14   9  -1   -3.08   30.69
  14   9   1   43.74   14.18
 -15  -9  -1    1.59   30.95
 -15   9  -1   82.14   33.93
  14  10  -1  126.04   15.31
 -14  10   1  140.00   11.11
 -13 -10   1   10.45   11.71
  13 -10  -1   -7.77   11.15
  13  10  -1    0.66   13.66
  13  10  -1   -3.91   16.88
 -12 -10   1   65.03   12.01
  12 -10  -1   43.57   10.10
 -12 -10   1   49.52   26.94
 -12 -10   1   67.37    9.63
 -12  10   1   90.09   29.94
  12  10  -1   69.10   13.40
  12  10  -1   78.20   16.75
  11 -10  -1  144.49    9.87
 -11  10   1  118.16   30.02
 -11  10   1  165.90   12.12
  10 -10  -1 1192.37   21.69
  10  10  -1 1148.88   26.52
  10  10  -1 1188.84   28.85
  -9 -10   1   75.37   22.54
  -9  10   1  146.11   26.21
  -9  10   1  118.59   11.16
  -8 -10   1  435.16   14.11
  -7 -10   1   68.50   16.90
   7 -10  -1   42.08    7.87
  -7 -10   1   61.01    8.94
  -7  10   1   46.63   24.16
  -6 -10   1 1040.73   23.33
  -6 -10   1 1063.05   30.33
   6 -10  -1  988.45   18.53
  -6 -10   1 1019.46   19.27
  -6  10   1  989.57   20.88
   5 -10  -1   95.33   10.07
  -5 -10   1   69.91   11.45
   5 -10  -1   94.36    8.11
   5 -10  -1   82.70   10.47
  -5 -10   1   71.84    8.88
  -5 -10   1   96.94   16.67
  -4 -10   1  585.60   20.10
  -4  10   1  548.85   18.17
  -3 -10   1   30.98    9.48
  -3 -10   1   36.96   11.26
  -3  10   1   34.11   11.59
   3  10  -1   38.32   13.82
   3  10  -1   16.07   12.15
  -2 -10   1  119.83   11.56
  -2 -10   1  138.82   11.80
   2 -10  -1  122.72    9.44
  -2 -10   1  146.75    9.75
  -2  10   1  131.87   12.46
  -2  10   1  133.15   10.75
   2  10  -1  157.05   13.54
   2  10  -1  137.76   12.28
  -2  10   1  141.96   16.34
  -1 -10   1  157.77   12.43
   1 -10  -1  145.40   11.68
  -1 -10   1  127.49    9.51
  -1 -10   1  121.21   12.03
  -1  10   1  134.46   11.84
   1  10  -1  124.00   12.55
  -1  10   1  148.82   10.99
   0 -10   1 1095.61   23.72
   0 -10   1 1129.89   20.98
   0  10   1 1087.87   23.43
   0  10   1 1135.69   22.73
  -1 -10  -1   21.45   11.63
  -1 -10  -1   20.77    9.47
  -1  10  -1   13.26   15.20
   1  10   1   12.92   13.79
   1  10   1   -1.48   11.63
   2 -10   1   76.98    9.60
  -2 -10  -1   65.89    8.41
  -2  10  -1   91.75   10.51
   2  10   1   75.79   12.86
  -2  10  -1   73.78    9.31
   3 -10   1  123.32   11.21
  -3 -10  -1   99.79    9.73
   4 -10   1  216.32   10.87
  -4 -10  -1  197.67   12.12
   4 -10   1  202.47   10.90
   4  10   1  211.83   15.31
  -5 -10  -1  125.55    9.77
  -5  10  -1  141.81   10.63
  -5  10  -1  165.21   22.78
   5  10   1  135.52   14.73
  -6 -10  -1  468.99   14.63
   6  10   1  468.48   18.85
   7 -10   1   89.68    8.15
  -7 -10  -1   74.40   19.46
   7 -10   1   79.12   10.62
  -7 -10  -1   65.18   11.91
  -7  10  -1   75.90   25.46
  -8 -10  -1  121.78    9.25
   8 -10   1  105.59   10.69
   8 -10   1  114.62    8.55
   8 -10   1  106.76   11.34
   9 -10   1   79.87   10.70
   9 -10   1   52.85    8.37
  -9 -10  -1   61.23   21.11
   9  10   1   81.28   13.26
 -10 -10  -1  612.53   19.53
 -11 -10  -1   71.22   25.74
 -11 -10  -1  112.75    9.36
  11  10   1  126.65   13.51
  11  10   1   97.40   15.68
 -12 -10  -1   34.23   11.86
 -12 -10  -1   45.27   26.67
  12 -10   1   24.76   11.86
 -12 -10  -1   47.79   10.33
  12  10   1   28.17   17.72
 -12  10  -1   40.92   29.54
  12  10   1   58.38   16.37
 -13 -10  -1   42.48   28.44
  13 -10   1   28.04   11.09
 -13 -10  -1   31.64   12.06
 -13 -10  -1   13.71   10.45
  13 -10   1    1.23   12.97
 -13  10  -1   30.70    8.60
  14 -10   1   26.59   12.59
  14 -10   1   12.86   12.45
  14 -10   1   37.57   15.07
 -14 -10  -1   31.89   28.94
 -14 -10  -1   12.50   12.37
 -14  10  -1   29.36    9.58
  14  10   1   21.06   17.23
 -14  10  -1   57.91   32.95
  14  10   1   34.58   13.75
  14 -11  -1   19.03   12.01
 -14 -11   1    8.31   29.65
 -14 -11   1   38.23   12.69
  14  11  -1   21.24   18.29
  14  11  -1   12.70   14.26
  13 -11  -1   26.95    9.83
 -13 -11   1   35.51   27.50
  13 -11  -1   24.50   11.48
  13  11  -1  -10.22   16.23
  13  11  -1   15.14   14.28
  12 -11  -1   86.57   10.15
 -12 -11   1  105.07   26.19
  12  11  -1  104.50   15.57
  11 -11  -1   86.19   10.34
  11  11  -1  107.75   13.40
  10 -11  -1   45.01    9.91
  10 -11  -1   65.84    9.07
 -10  11   1   33.94   29.12
  10  11  -1   73.46   16.73
 -10  11   1   65.66   11.39
   9 -11  -1  782.36   20.79
  -9  11   1  813.45   20.45
   9  11  -1  805.35   25.17
  -8 -11   1   28.13   11.23
   8 -11  -1   38.40   10.78
   8 -11  -1   19.53    9.60
  -8 -11   1   34.40    9.09
   8 -11  -1   38.76    8.40
   8  11  -1   17.83   16.08
  -8  11   1   52.94   25.30
  -7 -11   1  230.81   12.39
  -7 -11   1  219.62   10.38
  -6 -11   1  690.78   21.37
   6 -11  -1  724.79   16.93
  -6 -11   1  744.73   16.96
  -6  11   1  740.21   20.11
  -5 -11   1  289.38   11.09
   5 -11  -1  314.18   12.23
  -5  11   1  275.38   23.10
  -5  11   1  304.55   13.16
   4 -11  -1  281.51   10.88
  -4 -11   1  305.28   11.24
   4 -11  -1  301.28   12.25
  -4  11   1  295.28   12.60
   4  11  -1  272.90   17.18
  -4  11   1  311.52   21.62
   3 -11  -1  341.29   11.68
  -3  11   1  360.59   20.42
  -3  11   1  327.75   12.84
  -3  11   1  328.86   12.15
  -2 -11   1   23.37   11.58
  -2 -11   1    9.69   10.85
   2 -11  -1    4.62   10.30
  -2 -11   1   -2.99    9.44
  -2  11   1   25.28   15.92
   2  11  -1   25.91   12.91
  -2  11   1   16.10   10.45
   1  11  -1  654.10   20.33
   0 -11  -1  843.76   22.28
   0 -11   1  843.00   19.07
   0  11  -1  848.06   20.03
   0  11  -1  861.50   21.14
   1 -11   1 1015.61   21.17
  -1 -11  -1 1027.11   25.10
   1 -11   1  984.15   23.06
   1  11   1 1022.36   23.71
  -1  11  -1  997.60   20.29
  -2 -11  -1  172.52   12.23
   2 -11   1  159.61   10.85
   2 -11   1  175.69   11.66
  -2  11  -1  167.59   20.08
   2  11   1  140.72   15.08
  -3  11  -1  287.24   21.84
  -3  11  -1  270.98   11.96
   4 -11   1  427.80   13.06
  -5 -11  -1   81.35   13.13
  -5 -11  -1   55.89    9.97
   5 -11   1   87.10    7.98
   5 -11   1   85.57   10.70
   5  11   1   81.44   12.86
   5  11   1   66.90   15.68
   6 -11   1  400.15   12.80
  -6  11  -1  397.94   12.87
   6  11   1  391.97   15.47
   7 -11   1   30.08   10.80
  -7 -11  -1   19.70    9.59
   7 -11   1   23.33    7.29
  -8 -11  -1   58.11   11.24
  -8 -11  -1   30.56   19.30
   8 -11   1   41.93   10.99
   8 -11   1   48.72    9.61
  -8  11  -1   16.30   26.63
  -9 -11  -1  243.14   12.98
  -9  11  -1  289.51   12.35
  -9  11  -1  238.64   29.07
 -10  11  -1  235.86   12.05
  10  11   1  230.32   14.88
 -11 -11  -1  130.74   11.01
  11 -11   1  143.88   10.04
  11 -11   1  125.56   12.08
  11  11   1  128.08   14.55
 -11  11  -1  134.08   29.18
 -12 -11  -1   50.66   12.81
  12 -11   1   28.29   11.93
 -12 -11  -1   34.95   27.42
 -12 -11  -1   55.71   11.02
 -12  11  -1   42.74   28.36
  13 -11   1   50.47   12.78
 -13 -11  -1   39.67   29.41
 -13 -11  -1   24.44   11.19
 -13 -11  -1   32.60   12.51
 -14 -11  -1   50.75   13.03
  14 -11   1   32.16   14.45
 -14 -11  -1   35.32   11.58
 -14 -11  -1   21.61   31.05
  14 -11   1   32.23   13.06
 -14  11  -1   -2.37   31.10
  14  11   1   49.43   14.64
 -14 -12   1  -28.42   29.98
  14 -12  -1   -3.52   10.68
  14  12  -1   -8.21   14.32
 -13 -12   1  -19.47   27.07
 -13 -12   1   32.76   10.34
  13 -12  -1   20.05   11.38
 -13  12   1   31.14   33.13
  13  12  -1    7.31   13.77
  13  12  -1    4.48   16.69
 -12 -12   1   37.51   25.73
 -12 -12   1   11.86   12.36
 -12 -12   1   -3.99   10.15
  12 -12  -1    5.79   11.85
 -12  12   1   22.46   12.00
 -12  12   1  -24.29   31.06
 -11 -12   1  109.81   12.70
  11 -12  -1  111.87   12.02
 -11 -12   1   99.89   10.41
 -11 -12   1   98.55   24.13
  11 -12  -1  106.96   10.77
 -11  12   1   66.54   29.99
 -11  12   1   82.61   12.10
  10 -12  -1  119.33    9.48
 -10 -12   1  135.92   10.48
  10 -12  -1  120.55   11.35
 -10 -12   1  124.68   11.81
 -10 -12   1  115.06   21.99
   9 -12  -1  170.67    9.68
   9  12  -1  173.77   17.57
  -9  12   1  201.30   12.16
  -8 -12   1   -1.61    9.46
   8 -12  -1    4.18   10.51
  -8 -12   1  -18.65   18.77
   8  12  -1    5.55   15.41
   7 -12  -1  554.52   17.51
  -6 -12   1  101.16    9.82
   6 -12  -1  104.22   10.95
   6 -12  -1  111.04   10.42
  -6  12   1   84.64   11.46
   6  12  -1   82.79   14.97
   5  12  -1 1132.94   26.65
  -4 -12   1  214.00   14.32
  -4 -12   1  188.04   12.53
   4  12  -1  208.74   14.20
  -4  12   1  188.48   20.94
   3 -12  -1  717.90   24.17
  -3  12   1  693.46   20.46
   3  12  -1  703.63   21.91
  -2  12   1  460.29   15.11
  -2  12   1  439.65   14.74
   1 -12  -1  120.43   11.46
   1 -12  -1  119.52   10.57
  -1  12   1  102.72   13.91
  -1  12   1  132.92   12.59
   0 -12  -1   10.08   11.74
   0 -12   1   38.05    9.56
   0  12  -1   34.22   12.38
   0  12   1   52.41   11.55
   0  12  -1   25.31   10.86
   0  12   1   26.74   12.18
   1 -12   1  117.11   10.24
   1 -12   1  112.83   11.55
   1  12   1  108.56   12.38
  -1  12  -1  128.42   16.02
   1  12   1  103.73   13.95
  -1  12  -1  126.39   10.45
  -1  12  -1  138.58   11.38
   2 -12   1  239.49   12.25
  -2  12  -1  232.52   12.50
  -3 -12  -1  771.54   19.66
  -3  12  -1  775.44   30.01
  -3  12  -1  802.88   19.63
   3  12   1  797.36   19.74
   4 -12   1   48.78   23.61
  -4 -12  -1   52.34   10.17
   4 -12   1   66.09   10.47
   4  12   1   30.09   16.89
  -4  12  -1   67.93   11.21
   4  12   1   44.76   13.39
   5  12   1 1120.60   26.10
   6 -12   1  120.47   11.60
  -6 -12  -1  109.14   10.62
  -6 -12  -1   95.53   14.28
  -7 -12  -1  840.68   19.31
   7 -12   1  833.88   21.15
  -7  12  -1  816.46   31.39
  -8 -12  -1   28.33   11.83
   8 -12   1   31.00    7.69
  -8  12  -1   42.22   10.16
   8  12   1   60.71   17.16
  -8  12  -1   54.95   27.69
   8  12   1   49.78   12.91
   9 -12   1  556.93   18.98
  10 -12   1   91.14    8.98
 -10 -12  -1   77.43   15.49
  10 -12   1   79.48   11.23
 -10 -12  -1   99.66   12.09
  10 -12   1   90.77   11.63
  10  12   1   54.24   17.92
 -10  12  -1   66.88   28.95
  11 -12   1   98.74   11.72
  11 -12   1  118.90   12.32
 -11 -12  -1   86.90   11.36
 -11 -12  -1  105.07   12.35
  11  12   1   81.48   18.05
 -11  12  -1   97.96   28.75
 -12 -12  -1   33.39   11.24
  12 -12   1   24.93    9.90
 -12 -12  -1   69.73   28.58
  12  12   1   22.25   14.26
 -12  12  -1   47.80   12.59
 -13 -12  -1   44.89   11.75
  13 -12   1   61.15   13.37
 -14 -12  -1   48.70   30.03
  14 -12   1    5.31   14.38
 -14 -12  -1  -16.02   11.74
  14 -12   1   12.18   13.44
  14 -12   1  -17.86   11.62
 -14  12  -1  -15.42   31.96
  14  12   1   -6.76   14.86
  13 -13  -1   12.59   12.41
 -13 -13   1   30.16   11.21
  13 -13  -1   38.49   12.09
  13  13  -1   34.02   14.44
 -13  13   1   44.71   13.35
  12 -13  -1   87.77   10.40
  12 -13  -1   96.10   11.33
  12  13  -1   70.89   20.41
  12  13  -1   74.90   14.55
 -12  13   1   81.10   33.54
 -12  13   1  104.54   13.40
 -11 -13   1   -0.85   10.30
 -11 -13   1   44.25   22.11
  11 -13  -1    6.88    9.20
 -11  13   1   -6.54   30.64
  11  13  -1   21.16   18.09
  11  13  -1   19.31   14.11
 -11  13   1   28.81   11.62
  10 -13  -1   85.91    9.48
 -10 -13   1   90.57   21.69
  10 -13  -1  105.53   11.16
 -10 -13   1  106.95   12.47
 -10  13   1   78.17   12.26
  10  13  -1   80.02   13.98
  -9 -13   1   -6.74   11.77
   9  13  -1  -14.13   12.41
  -9  13   1   27.03   27.45
   9  13  -1   27.19   16.60
   8 -13  -1   69.48    8.50
   8 -13  -1   66.70   10.91
  -8 -13   1   93.53   19.53
  -8 -13   1   51.02   10.11
  -8 -13   1   76.76   11.86
   8  13  -1   47.62   18.33
   8  13  -1   48.73   13.39
  -7 -13   1   26.24   10.06
   7 -13  -1   19.03    8.25
  -7 -13   1   43.11   11.22
   7 -13  -1   24.14   10.59
  -7 -13   1   10.26   17.59
  -7  13   1   19.86   11.45
   7  13  -1   42.27   16.70
   6 -13  -1  421.70   14.08
  -6  13   1  457.86   25.86
   5 -13  -1  -10.76   10.70
   5 -13  -1   10.20   10.12
  -5 -13   1  -16.11   14.30
  -5  13   1  -18.36   21.17
   5  13  -1   -1.00   15.16
  -4 -13   1 1302.59   26.34
  -3 -13   1  509.12   19.34
   3  13  -1  524.34   18.27
  -2 -13   1  165.43   12.93
   2 -13  -1  146.63   11.18
   2  13  -1  143.45   15.40
  -2  13   1  168.93   16.76
  -1 -13   1  153.04   11.57
  -1 -13   1  132.19   13.78
  -1  13   1  121.79   14.16
   0  13   1 1041.75   23.25
   0  13  -1 1059.40   22.59
  -1 -13  -1  229.26   13.64
   1 -13   1  203.81   11.68
   1 -13   1  216.24   12.55
  -1  13  -1  214.13   16.83
  -1  13  -1  213.79   12.25
  -2 -13  -1   35.73   10.10
   2 -13   1   32.09   11.41
   2  13   1    4.64   14.66
  -2  13  -1   33.28   10.06
  -2  13  -1   39.07   11.22
  -3 -13  -1  136.45    9.65
   3 -13   1  142.16   10.80
  -3 -13  -1  143.93   12.71
   3  13   1  169.70   16.62
   3  13   1  155.41   13.98
  -3  13  -1  131.68   20.95
  -3  13  -1  156.47   12.00
  -5 -13  -1    4.68   10.05
   5 -13   1    4.97   10.48
  -5 -13  -1   -1.30   13.31
  -5 -13  -1   -0.16   12.19
  -5  13  -1   21.78   22.27
   5  13   1   -5.54   13.39
  -5  13  -1  -15.45   11.02
   6 -13   1  397.96   13.76
   6 -13   1  384.16   14.10
  -6 -13  -1  404.98   14.98
  -6  13  -1  365.11   25.99
   7 -13   1   60.00    7.82
  -7 -13  -1   94.98   15.77
  -7 -13  -1   83.10   11.71
  -7  13  -1   73.02   11.62
  -7  13  -1  103.14   26.47
   7  13   1   95.18   17.39
   8 -13   1   15.64   11.75
  -8 -13  -1   -9.20   12.11
  -8 -13  -1  -23.06   17.21
   8 -13   1    7.88   10.47
  -8 -13  -1    5.46   10.22
   8  13   1    7.51   16.30
  -8  13  -1  -27.61   27.45
  -9 -13  -1   11.81   19.55
  -9 -13  -1   25.44   10.81
   9 -13   1    0.68   11.93
  -9 -13  -1   22.96   12.37
   9  13   1    7.68   13.12
   9  13   1   -9.75   16.94
  10 -13   1   93.55    9.33
  10 -13   1  101.15   11.62
 -10  13  -1  115.07   11.73
  10  13   1   98.25   14.37
  10  13   1  101.81   18.96
  11 -13   1   15.63   11.14
  11 -13   1    8.03   11.82
 -11  13  -1    9.80   11.41
  11  13   1  -18.00   18.87
  11  13   1  -14.45   14.21
 -11  13  -1  -43.50   28.87
 -12 -13  -1   26.40   12.52
 -12 -13  -1   18.10   11.82
  12 -13   1   -1.12   12.63
 -12 -13  -1   48.94   26.40
 -12  13  -1   52.45   31.14
  12  13   1   -3.05   19.64
 -12  13  -1   12.31   12.38
  12  13   1    0.51   14.73
 -13 -13  -1    1.95   12.60
  13 -13   1   -7.35   13.19
  13 -13   1    5.30   11.92
 -13 -13  -1   28.65   27.52
  13 -13   1   26.02   10.35
  13 -14  -1   60.73   12.60
 -13 -14   1   84.05   12.13
 -13 -14   1   65.95   13.93
  13  14  -1  106.39   20.50
 -13  14   1   78.69   13.36
  13  14  -1   54.79   14.44
  12 -14  -1  -10.41   12.17
 -12  14   1  -16.54   12.37
  12  14  -1   13.60   14.23
 -11 -14   1   26.32   23.68
 -11 -14   1   20.24   11.18
 -11 -14   1   34.90   12.91
  11 -14  -1    8.64    9.49
  11  14  -1   10.44   19.57
 -11  14   1   11.44   12.18
 -11  14   1   31.06   32.20
  10 -14  -1   38.41   11.77
 -10 -14   1   72.19   22.89
 -10 -14   1   47.69   12.43
 -10 -14   1   42.88   10.82
  10  14  -1   14.58   13.86
  10  14  -1   67.18   18.65
  -9 -14   1  219.14   13.47
  -9  14   1  208.38   12.51
   9  14  -1  257.01   19.44
   8 -14  -1  162.41   11.98
  -8 -14   1  180.95   20.89
  -8 -14   1  193.91   11.98
  -8 -14   1  169.90   12.86
   8  14  -1  159.70   17.00
   7 -14  -1  145.74    9.47
   7 -14  -1  164.33   11.30
  -7 -14   1  150.21   17.92
   7  14  -1  141.36   17.31
  -6 -14   1   22.43   14.87
   6 -14  -1   38.07    8.36
   6 -14  -1   49.31   10.64
  -6 -14   1   32.99   10.54
   6  14  -1   57.42   15.79
  -6  14   1   60.82   23.62
  -5 -14   1  428.74   17.14
  -5 -14   1  395.18   12.92
   5  14  -1  433.32   16.37
  -4 -14   1  124.77   10.17
   4  14  -1  130.40   15.80
   4  14  -1  115.07   13.29
  -4  14   1  124.90   10.89
   3 -14  -1  180.78   12.09
  -3 -14   1  154.40   12.64
   3  14  -1  162.57   15.86
  -3  14   1  152.19   13.75
   2 -14  -1  239.71   12.92
  -2  14   1  245.18   13.70
   1 -14  -1  587.92   16.24
  -1  14   1  612.20   20.42
  -1  14   1  568.37   20.95
  -1  14   1  579.00   19.11
   0 -14  -1 1131.47   22.20
   0 -14   1 1133.90   25.59
   0  14  -1 1136.55   23.65
  -1 -14  -1  270.05   14.05
   1  14   1  294.27   13.92
  -1  14  -1  310.98   13.54
   1  14   1  288.49   15.47
  -2 -14  -1  131.19   12.73
  -2  14  -1   95.68   19.63
  -3  14  -1  136.64   10.53
   3  14   1  148.87   13.59
  -3  14  -1  154.57   20.72
  -4 -14  -1   72.87   11.32
   4 -14   1   69.29   10.79
  -4 -14  -1   80.20   11.24
   4  14   1   57.63   16.00
  -4  14  -1   80.25   11.32
  -4  14  -1   75.54   10.32
  -5 -14  -1  138.23   12.60
  -5 -14  -1  142.68   12.91
   5  14   1  133.22   16.98
   6 -14   1   89.27   11.88
  -6 -14  -1   57.71   11.33
   6 -14   1   81.44    8.67
   6  14   1   99.57   17.75
  -6  14  -1   59.09   25.43
  -7 -14  -1  180.77   12.00
   7  14   1  220.44   19.49
  -7  14  -1  170.19   11.94
  -8 -14  -1   69.57   11.63
  -8  14  -1   79.19   11.48
   8  14   1   67.02   13.73
   9 -14   1  213.41    9.89
  -9 -14  -1  210.54   12.90
   9  14   1  253.77   15.16
  -9  14  -1  193.17   29.75
   9  14   1  210.64   18.19
  10 -14   1   83.98    9.34
  10 -14   1   77.15   11.67
 -10 -14  -1   45.72   12.73
  10 -14   1   75.48   12.24
 -10 -14  -1   41.16   21.35
 -10  14  -1   75.93   30.56
  10  14   1   49.35   14.18
 -11 -14  -1   16.60   11.82
  11 -14   1   28.46   11.50
  11 -14   1   10.93    9.33
  11 -14   1   -0.36   12.19
 -11 -14  -1   21.51   13.39
  11  14   1  -21.79   18.44
 -11  14  -1    5.25   11.97
 -11  14  -1  -10.23   30.00
 -12 -14  -1   23.99   13.40
 -12 -14  -1   26.76   26.85
  12 -14   1  -16.84   12.72
  12 -14   1  -10.63    9.99
 -12 -14  -1    0.31   12.41
  12 -14   1   11.97   11.99
  12  14   1   15.31   20.16
  12  14   1   -3.37   14.86
 -12  14  -1   52.17   31.16
 -13 -14  -1   25.08   12.69
  13 -14   1   27.82   11.64
  13 -14   1   -3.25   13.44
 -13 -14  -1   31.86   27.59
 -13  14  -1   19.64   14.31
 -13 -15   1   12.68   26.76
 -13  15   1   -5.59   35.16
 -12 -15   1   32.52   24.48
 -12 -15   1  -16.79   12.00
  12 -15  -1    4.81   12.34
  12  15  -1   -2.30   14.49
 -12  15   1   15.09   13.05
  12  15  -1   -8.60   20.12
 -11 -15   1   73.75   12.19
 -11 -15   1   87.62   13.68
  11 -15  -1  115.03   12.78
  11 -15  -1   89.05   12.64
  11  15  -1   96.10   15.03
 -10 -15   1  -33.26   22.11
  10 -15  -1  -10.11   11.46
 -10  15   1  -11.37   29.61
  -9 -15   1  130.93   21.60
   9 -15  -1  155.12   12.70
  -9  15   1  193.05   30.04
  -9  15   1  170.24   13.26
   9  15  -1  145.19   14.83
   8 -15  -1  325.06   13.57
   8 -15  -1  302.53   10.90
  -8 -15   1  284.00   20.72
  -8  15   1  309.96   15.28
  -8  15   1  331.09   29.44
   8  15  -1  295.61   15.69
   7 -15  -1  522.40   18.64
  -7 -15   1  514.92   20.63
   7 -15  -1  524.96   15.18
   6 -15  -1 1269.60   22.15
  -6 -15   1 1278.16   26.63
  -6 -15   1 1258.10   29.92
   6  15  -1 1312.27   30.61
  -6  15   1 1255.81   38.91
  -5 -15   1 1016.26   25.72
  -5 -15   1 1041.01   21.75
  -5  15   1 1031.63   35.10
   4 -15  -1  945.05   21.08
  -4 -15   1  935.75   22.61
  -4  15   1  903.89   22.40
  -3 -15   1  509.95   15.70
  -3 -15   1  531.84   19.95
   3 -15  -1  529.84   14.76
  -3  15   1  534.06   14.87
   3  15  -1  542.56   20.94
  -2 -15   1   84.08   13.14
  -2 -15   1   95.10   12.02
  -2 -15   1   78.16   10.67
   2 -15  -1   92.08   11.16
   2  15  -1   74.85   12.34
  -2  15   1   71.89   11.15
  -2  15   1   98.95   16.71
   1 -15  -1 1042.87   21.97
   1 -15  -1 1117.02   34.20
  -1 -15   1 1024.66   23.76
   0 -15  -1  586.39   16.23
   0 -15   1  568.24   16.07
   0  15  -1  599.92   17.08
   0  15  -1  559.96   17.31
  -1 -15  -1  580.64   17.34
   1 -15   1  574.01   15.73
  -1  15  -1  580.79   18.19
  -1  15  -1  614.13   29.78
   2 -15   1  136.04   12.44
  -2 -15  -1  125.79   12.76
  -2  15  -1  117.53   12.24
   2  15   1  134.44   13.39
  -2  15  -1  126.27   19.92
   2  15   1  152.69   16.35
   3 -15   1  636.43   19.49
  -3 -15  -1  614.47   19.98
   3  15   1  620.50   21.86
  -3  15  -1  683.63   25.28
   4 -15   1 1227.09   24.86
   4 -15   1 1229.69   24.01
  -4 -15  -1 1219.96   22.90
  -4 -15  -1 1181.37   23.27
   4  15   1 1234.24   26.53
  -5 -15  -1  449.52   15.59
  -5 -15  -1  432.12   15.74
   5 -15   1  456.36   14.40
  -5 -15  -1  451.47   14.18
  -5  15  -1  426.61   25.83
   6 -15   1 1128.43   24.73
   6  15   1 1109.27   27.54
   6  15   1 1135.47   29.64
  -7 -15  -1  142.13   13.12
   7 -15   1  128.31   11.84
   7  15   1  138.49   19.44
   8 -15   1  165.26   13.57
   8 -15   1  142.11   12.19
   8 -15   1  147.26    9.39
  -9 -15  -1   55.28   13.50
  -9 -15  -1   82.19   12.29
   9 -15   1   56.28   11.53
  -9 -15  -1   29.15   18.82
   9 -15   1   64.38    8.82
   9  15   1   64.68   14.64
  10 -15   1   14.24   11.75
 -10 -15  -1   30.26   12.88
 -10 -15  -1    6.56   19.61
  10 -15   1    4.05    9.05
  10 -15   1   -0.74   12.66
 -10  15  -1   25.41   11.83
  10  15   1  -16.10   19.77
 -10  15  -1   45.74   31.58
 -11 -15  -1    8.90   12.47
  11 -15   1   30.84   13.11
  11 -15   1   35.30   11.94
 -11 -15  -1   33.48   13.84
 -11  15  -1   29.66   12.29
 -11  15  -1   -9.64   30.46
  11  15   1   33.31   14.41
  11  15   1   18.55   18.99
 -12 -15  -1   45.64   25.05
  12 -15   1   92.10   10.53
  12 -15   1   76.75   12.45
 -12  15  -1   47.66   32.70
 -13 -15  -1  172.72   28.47
  12 -16  -1  110.63   15.81
  12 -16  -1  121.90   13.43
 -12 -16   1  126.77   14.51
 -12  16   1   71.91   36.04
 -12  16   1  102.22   13.34
  12  16  -1  150.68   20.84
  11 -16  -1    6.98   12.25
  11 -16  -1   28.62   10.04
  11 -16  -1    0.90   12.35
 -11  16   1   41.29   32.83
  11  16  -1    3.60   18.72
  11  16  -1   32.79   14.55
  10 -16  -1   82.86   15.24
 -10 -16   1   85.70   14.03
  10 -16  -1   68.50    9.64
 -10 -16   1  104.78   12.25
  10 -16  -1   80.21   12.78
  10  16  -1   94.86   14.31
  -9 -16   1  112.87   13.28
  -9 -16   1  124.08   11.92
   9 -16  -1  138.46   10.07
  -9  16   1  130.19   13.30
   9  16  -1  156.65   19.93
  -8 -16   1   71.31   18.29
  -8 -16   1   69.59   13.06
  -8 -16   1   79.86   11.92
   8 -16  -1   54.95   11.57
   8 -16  -1   89.99   12.40
   8 -16  -1   66.85    8.93
  -8  16   1   41.77   27.78
   8  16  -1   88.94   18.85
   7 -16  -1  116.73    9.75
  -7 -16   1   86.36   17.54
   7 -16  -1   78.35   11.89
  -7 -16   1  102.11   11.02
  -7  16   1  105.00   13.07
  -7  16   1  101.15   26.40
  -6 -16   1 1555.20   26.84
   6 -16  -1 1531.88   28.00
  -6 -16   1 1504.99   29.09
  -6  16   1 1533.81   27.93
   5 -16  -1  251.23   13.21
  -5 -16   1  278.98   14.55
   5 -16  -1  278.13   13.14
  -5  16   1  274.87   24.35
   4 -16  -1 2820.03   41.07
  -4 -16   1 2809.63   40.58
  -4  16   1 2835.75   40.80
   4  16  -1 2784.30   43.32
  -4  16   1 2712.10   48.07
   3 -16  -1  258.45   12.90
   3 -16  -1  259.88   12.00
  -3  16   1  307.25   20.42
  -3  16   1  270.56   12.24
  -3  16   1  252.22   14.71
   3  16  -1  258.30   13.60
   2 -16  -1  263.57   12.19
   2 -16  -1  257.21   13.00
  -2  16   1  247.35   18.02
  -2  16   1  283.58   14.65
  -1 -16   1   18.00   11.66
  -1 -16   1   34.31   11.79
  -1  16   1   13.44   14.01
   1  16  -1   13.46   13.89
   0 -16  -1  351.55   14.96
   0 -16  -1  380.97   13.56
   0  16  -1  360.20   15.38
   0  16   1  393.36   15.17
   0  16   1  395.56   15.85
  -1 -16  -1   64.41   11.20
  -1 -16  -1   65.69   13.06
  -1  16  -1   68.53   17.40
  -1  16  -1   86.90   10.44
   2 -16   1  101.89   11.75
  -2 -16  -1  120.70   12.38
   2 -16   1  119.56   11.60
   2  16   1  101.98   13.15
   2  16   1  130.33   14.98
  -2  16  -1  116.74   10.88
   3 -16   1   55.67   11.07
  -3 -16  -1   66.97   12.83
   3  16   1   80.62   13.60
  -3  16  -1   85.90   10.81
  -3  16  -1   69.40   12.34
  -4  16  -1 1324.81   36.88
   4  16   1 1313.90   27.72
   4  16   1 1388.60   29.43
   5 -16   1  175.02   12.87
  -5 -16  -1  164.16   12.37
  -5  16  -1  161.13   13.45
   5  16   1  153.39   17.68
  -6 -16  -1  783.50   20.16
   6 -16   1  757.38   22.22
   6 -16   1  755.84   21.69
   6  16   1  796.90   27.63
   7 -16   1   83.64   11.91
   7 -16   1   85.17   12.71
   7 -16   1   74.02    8.95
  -7  16  -1  109.43   27.50
  -7  16  -1   87.24   12.15
   7  16   1  107.13   19.02
   8 -16   1   72.40    9.03
   8 -16   1   46.08   11.96
   8 -16   1   46.41   13.54
  -8 -16  -1   48.59   17.72
  -9 -16  -1   69.51   13.37
  -9 -16  -1   49.82   12.70
   9  16   1   56.04   15.45
  10 -16   1   34.75    9.73
 -10 -16  -1   20.57   21.35
 -10 -16  -1   49.14   18.32
  10 -16   1   23.77   13.30
  10  16   1   12.20   15.38
 -10  16  -1   16.33   12.73
  10  16   1   35.52   21.20
 -10  16  -1   21.80   31.36
 -11 -16  -1  -15.52   14.35
 -11 -16  -1  -15.16   22.77
  11 -16   1   24.83   15.06
  11  16   1   -7.28   15.42
 -12 -16  -1    4.35   13.26
  12 -16   1   -1.55   13.40
  12 -16   1   28.97   10.29
  12 -16   1   29.42   12.81
  12  16   1   11.64   20.62
 -12  16  -1   19.80   12.98
 -12 -17   1   18.42   27.05
 -12  17   1   68.56   35.63
  11 -17  -1   38.30   12.94
 -11 -17   1   64.79   14.19
 -11 -17   1   39.37   12.01
  11  17  -1   67.79   14.84
  10 -17  -1  145.64   14.06
  10 -17  -1  117.48   13.24
 -10 -17   1  132.28   23.59
 -10 -17   1  164.71   15.20
   9 -17  -1   81.74   13.13
  -9 -17   1   59.13   11.42
   9  17  -1   89.57   19.29
   9  17  -1   43.97   15.01
  -9  17   1   75.63   13.72
   8 -17  -1   67.38   12.73
   8 -17  -1   46.76   12.15
   8  17  -1   49.68   19.25
   8  17  -1   63.78   14.56
  -7 -17   1  657.99   22.37
   7 -17  -1  658.41   21.01
   7  17  -1  630.94   22.82
  -7  17   1  632.98   22.46
   6 -17  -1  357.50   14.44
   6  17  -1  341.18   20.23
   5 -17  -1 1888.27   31.52
  -5 -17   1 1844.74   30.82
   4 -17  -1    7.84   11.03
  -4 -17   1   17.34   11.34
   4 -17  -1   26.94   12.17
  -4  17   1    8.47   10.28
  -4  17   1    3.61   12.79
   4  17  -1   45.90   18.48
  -4  17   1   37.43   21.04
   3 -17  -1  640.47   17.64
  -3 -17   1  615.41   25.23
   3  17  -1  609.56   17.91
   3  17  -1  630.06   20.95
  -2 -17   1  221.37   13.47
   2 -17  -1  222.01   13.76
  -2  17   1  216.81   17.79
  -2  17   1  228.25   12.25
  -2  17   1  218.40   14.52
  -1 -17   1  521.10   15.90
   1 -17  -1  491.95   15.40
  -1 -17   1  519.52   15.30
   1  17  -1  527.12   17.43
  -1  17   1  495.61   16.72
   1  17  -1  496.38   15.90
   0 -17   1  250.02   13.47
   0 -17   1  211.58   13.43
   0  17  -1  224.88   12.87
   0  17   1  226.97   14.92
   0  17  -1  247.76   14.73
   0  17   1  233.11   12.81
   1 -17   1  277.82   13.71
   1 -17   1  279.85   14.44
  -1  17  -1  261.43   19.47
   2 -17   1   18.47   11.81
  -2 -17  -1   15.93   12.01
   2  17   1   22.41   12.28
  -2  17  -1    4.33   10.52
   2  17   1   29.33   15.65
  -2  17  -1   12.71   12.39
   3 -17   1  649.02   21.04
  -4 -17  -1   33.48   12.17
   4 -17   1   29.68   11.36
   4 -17   1   53.88   13.17
  -4  17  -1   28.24   12.61
  -4  17  -1   20.17   22.45
   4  17   1   15.11   16.30
  -5 -17  -1  925.31   24.52
  -6 -17  -1   80.60   13.32
  -6 -17  -1   89.22   12.20
  -6 -17  -1  114.73   14.29
   6  17   1   79.48   13.99
  -6  17  -1   92.68   13.04
   7 -17   1  191.02   10.09
  -7 -17  -1  195.20   13.40
  -7 -17  -1  149.17   16.70
  -7  17  -1  149.60   28.45
   8 -17   1  141.28   14.33
   8 -17   1  175.08   13.26
  -8 -17  -1  145.81   13.24
   8 -17   1  141.34    9.39
   8  17   1  149.10   20.43
  -9 -17  -1   85.48   13.06
  -9 -17  -1   62.56   13.85
   9 -17   1   71.93   12.75
   9  17   1   58.44   20.31
 -10 -17  -1   89.90   21.84
  10 -17   1   87.13   14.02
  10 -17   1  112.81   10.42
  10 -17   1  113.58   13.11
 -10 -17  -1   97.55   14.79
 -10 -17  -1  105.80   13.63
 -10  17  -1   76.16   13.34
  10  17   1   77.51   16.41
  10  17   1   93.53   22.17
 -10  17  -1   81.21   32.00
  11 -17   1  -28.94   27.89
 -11 -17  -1    3.04   22.78
  11 -17   1   -2.51   12.40
  11  17   1    8.65   20.07
 -11  17  -1   -8.62   15.90
 -12 -17  -1    2.05   25.73
  11 -18  -1    5.76   13.06
  11 -18  -1   16.99   15.17
 -11 -18   1   -3.24   13.27
  11  18  -1   11.29   15.73
  11  18  -1  -10.63   19.66
 -10 -18   1  103.60   22.01
  10 -18  -1   90.35   13.36
  10 -18  -1   86.88   13.75
 -10  18   1  105.68   13.76
 -10  18   1   31.11   43.93
   9 -18  -1  127.97   10.29
   9 -18  -1  115.86   13.16
   9  18  -1  122.41   15.93
  -9  18   1  105.39   14.09
  -8 -18   1   89.29   18.89
  -8 -18   1   66.13   11.91
   8 -18  -1   89.97   10.14
   8 -18  -1   78.99   12.86
   8  18  -1   92.30   15.16
  -8  18   1  111.35   14.09
   8  18  -1   53.47   18.60
  -8  18   1   65.72   29.24
   7 -18  -1   -0.23   11.52
  -7  18   1    3.92   13.61
   7  18  -1    1.39   14.13
   7  18  -1   28.27   19.16
  -7  18   1   -3.72   27.00
   6  18  -1  374.66   21.02
  -6  18   1  392.25   16.26
   5 -18  -1  276.91   13.85
  -5 -18   1  278.28   14.97
  -5  18   1  264.37   24.58
   5  18  -1  323.86   19.38
   5  18  -1  293.59   14.70
  -4 -18   1  769.31   21.43
  -4 -18   1  810.36   22.38
   4 -18  -1  791.32   22.06
   4  18  -1  811.39   25.54
  -4  18   1  759.30   23.07
  -3 -18   1  205.22   13.37
  -3 -18   1  209.73   13.62
   3 -18  -1  187.37   12.42
  -3  18   1  211.89   12.45
   3  18  -1  184.87   14.07
  -3  18   1  217.56   15.22
   2 -18  -1  335.13   14.51
  -2  18   1  306.76   19.60
  -2  18   1  331.37   15.38
   1 -18  -1  441.00   14.41
   1  18  -1  482.15   15.42
  -1  18   1  455.98   18.19
   0 -18  -1   41.79   12.44
   0 -18   1   46.87   11.43
   0  18   1   51.46   11.01
   0  18  -1   44.72   13.73
   0  18  -1   49.46   15.59
  -2 -18  -1  114.69   12.90
   2 -18   1  102.79   13.56
  -3 -18  -1  278.98   14.30
   4 -18   1  246.92   15.05
  -4 -18  -1  231.73   13.94
  -4 -18  -1  250.40   14.21
   4 -18   1  253.63   13.68
  -4  18  -1  259.20   12.55
   5 -18   1  505.47   15.91
  -5 -18  -1  488.54   15.14
   5  18   1  529.91   17.07
   5  18   1  477.90   20.10
  -6 -18  -1   51.55   12.81
  -6 -18  -1   47.10   13.54
   6  18   1   49.32   14.13
  -6  18  -1   37.24   27.20
   7 -18   1  119.44   12.71
  -7 -18  -1  105.41   15.52
  -7  18  -1   88.51   13.81
   7  18   1  125.47   14.49
  -7  18  -1  105.58   31.03
   8 -18   1  100.54   12.95
   8 -18   1   75.70   14.16
  -8 -18  -1   81.20   17.72
  -8  18  -1   88.50   13.36
  -9 -18  -1   32.05   13.33
  -9 -18  -1   25.19   19.20
   9 -18   1   51.11   12.97
  -9  18  -1   44.12   13.64
   9  18   1   64.11   15.76
 -10 -18  -1  167.22   22.78
  10 -18   1  212.25   14.83
  10 -18   1  181.80   13.93
  10 -18   1  195.28   10.67
 -10  18  -1  211.82   22.08
  10  18   1  177.39   16.78
 -11 -18  -1   48.39   13.59
 -11 -18  -1   30.98   23.72
 -11 -18  -1   78.34   14.70
 -11  18  -1   77.01   13.51
 -11  18  -1   53.32   34.53
 -10 -19   1  195.21   13.75
 -10 -19   1  220.15   15.25
  10  19  -1  208.00   22.00
  10  19  -1  211.88   17.07
 -10  19   1  167.31   35.23
  -9 -19   1   87.12   12.85
  -9 -19   1   62.63   13.75
  -9 -19   1   70.13   19.80
   9 -19  -1   52.90   13.35
   9  19  -1   80.40   15.60
   9  19  -1   92.20   20.46
   8 -19  -1   50.07   13.26
   8 -19  -1   52.61   10.03
  -8 -19   1   29.67   17.74
  -8 -19   1   26.35   13.06
   8  19  -1   25.67   15.06
  -8  19   1   38.02   29.77
   7 -19  -1   51.33    9.64
  -7 -19   1   26.10   11.86
  -7 -19   1   34.78   16.34
  -7 -19   1   28.28   13.00
   7 -19  -1   38.84   12.53
  -7  19   1   60.27   13.71
   7  19  -1   55.20   18.99
   6 -19  -1   94.96   12.90
  -6 -19   1   79.35   12.72
  -6 -19   1   87.24   14.29
  -6 -19   1   90.36   13.35
   6 -19  -1   88.94   12.57
   6  19  -1   79.70   14.07
  -6  19   1   70.81   13.80
  -5 -19   1    4.95   12.94
   5 -19  -1    9.83   11.80
   5 -19  -1   -1.44   12.03
  -5 -19   1   21.43   12.25
  -5  19   1   29.54   14.11
   5  19  -1  -14.99   13.11
   4 -19  -1  110.70   13.08
  -4 -19   1  103.13   13.09
  -4 -19   1   84.61   13.15
  -4 -19   1   90.01   14.11
  -4  19   1   85.14   22.26
   4  19  -1  118.41   17.45
   3 -19  -1   -0.98   12.40
  -3 -19   1   36.99   20.06
  -3 -19   1   -7.87   11.74
   3 -19  -1   22.14   11.93
  -3  19   1    0.33   19.05
  -3  19   1   -3.94   11.01
  -3  19   1   29.78   14.19
   3  19  -1   26.87   13.15
  -2 -19   1  113.37   12.43
  -2 -19   1  122.59   13.16
   2 -19  -1  135.43   13.41
  -2  19   1  117.83   14.34
  -2  19   1  153.56   18.71
   2  19  -1  146.97   13.02
   1 -19  -1   56.17   13.09
  -1 -19   1   57.97   12.53
   1  19  -1   62.07   12.27
   1  19  -1   82.95   15.28
  -1  19   1   83.31   11.63
   1  19  -1   75.04   14.15
   0 -19   1  117.09   14.56
   0 -19  -1  108.47   13.27
   0 -19   1   99.69   12.47
   0  19   1   88.36   13.98
   0  19   1  100.46   11.35
  -1 -19  -1   61.31   12.27
   1 -19   1   43.40   13.05
  -1  19  -1   48.28   11.27
  -1  19  -1   42.31   13.15
   1  19   1   70.59   15.50
  -1  19  -1   77.83   19.22
   2 -19   1   69.04   13.15
   2 -19   1   88.69   12.91
  -2 -19  -1   82.05   19.71
  -2  19  -1   98.76   11.38
  -2  19  -1  110.25   20.72
   2  19   1   82.83   12.66
  -2  19  -1  116.80   14.08
   3 -19   1   14.31   12.22
  -3 -19  -1   19.18   12.44
   3  19   1   48.50   19.14
   3  19   1   20.86   16.17
   4 -19   1  298.47   14.19
  -4 -19  -1  308.01   15.09
   4 -19   1  261.45   15.14
  -4  19  -1  298.53   13.45
  -4  19  -1  286.15   25.16
  -4  19  -1  280.99   14.91
   4  19   1  276.81   15.78
  -5 -19  -1   29.54   12.55
   5 -19   1   16.36   12.40
   5 -19   1   41.43   12.28
   6 -19   1  236.12   14.03
  -6 -19  -1  242.69   15.83
  -6 -19  -1  212.62   14.19
  -6  19  -1  194.54   28.76
   6  19   1  231.35   15.21
   7 -19   1   67.96    9.45
  -7 -19  -1   87.74   15.52
  -7 -19  -1   85.22   13.78
   7  19   1   60.94   20.56
  -7  19  -1   60.89   28.85
  -8 -19  -1  109.56   17.57
   8 -19   1   66.85   13.91
   8 -19   1   79.40   14.34
   8 -19   1   85.24   10.02
  -8  19  -1   90.08   14.07
   8  19   1   90.62   19.99
   9 -19   1   22.16   14.20
  -9 -19  -1   42.43   14.09
   9 -19   1   24.72    9.50
  -9 -19  -1   38.07   18.92
  10 -19   1  199.05   15.97
  10 -19   1  188.02   11.02
  10 -19   1  184.01   14.44
  10  19   1  186.29   22.71
 -10  19  -1  202.01   15.01
 -10 -20   1   57.90   21.66
  -9 -20   1   68.57   20.71
   9 -20  -1   70.89   13.65
  -9 -20   1  100.56   14.44
   9 -20  -1   82.48   14.82
  -9  20   1   55.43   14.99
  -9  20   1  106.57   32.89
   9  20  -1   70.13   16.28
   8 -20  -1    8.89   12.93
  -8 -20   1    7.22   13.21
  -8  20   1   11.39   14.25
   8  20  -1  -17.22   15.12
   8  20  -1   -4.62   19.74
  -7 -20   1   61.73   13.69
   7 -20  -1   76.28    9.99
  -7 -20   1   47.86   12.84
  -7  20   1   71.87   14.88
  -6 -20   1   91.45   14.90
  -6 -20   1   90.78   13.48
  -6 -20   1   90.80   18.06
   6  20  -1   85.86   20.13
   6  20  -1   63.16   14.39
  -6  20   1   64.37   14.13
   5 -20  -1   41.03   12.47
   5 -20  -1    3.73   14.06
  -5  20   1   16.25   12.38
   5  20  -1   34.85   17.82
   5  20  -1    5.17   13.00
  -4 -20   1   41.46   13.29
  -4 -20   1   71.24   13.31
  -4 -20   1   66.54   13.69
  -4  20   1   79.17   15.11
  -4  20   1   48.08   22.35
  -4  20   1   70.75   12.18
  -3 -20   1   28.92   16.35
  -3 -20   1   69.24   13.28
   3  20  -1   56.49   13.84
  -3  20   1   62.80   14.66
  -2 -20   1   29.18   13.10
   2 -20  -1   60.67   12.93
  -2 -20   1   45.51   12.07
  -2  20   1   62.21   14.52
   2  20  -1   71.54   13.53
  -1 -20   1  806.42   23.60
   0 -20   1  142.90   13.64
   0  20  -1  145.48   12.50
   0  20   1  171.37   14.61
   0  20   1  128.95   11.72
  -1 -20  -1  583.72   17.21
   1 -20   1  622.02   17.62
  -1  20  -1  622.94   24.58
   1  20   1  583.03   19.99
  -2 -20  -1   66.15   12.33
   2  20   1   70.16   16.39
   2  20   1   76.57   12.92
  -2  20  -1   79.33   11.26
  -2  20  -1   47.10   21.13
  -3 -20  -1   79.85   12.68
   3 -20   1   60.27   12.85
  -3 -20  -1   47.47   13.68
   3  20   1   50.75   13.03
   3  20   1   60.11   17.47
   4 -20   1  320.93   15.18
  -4 -20  -1  341.95   15.07
   4 -20   1  298.84   15.35
  -4  20  -1  343.76   14.36
   4  20   1  321.64   20.02
  -4  20  -1  301.63   26.50
   4  20   1  288.20   25.78
  -5 -20  -1   10.58   13.01
   5 -20   1   40.73   13.25
  -5  20  -1   42.86   12.45
  -5  20  -1    1.56   25.90
  -5  20  -1   15.97   13.96
   6 -20   1   92.00   13.55
  -6 -20  -1   66.39   12.39
  -6 -20  -1   86.52   13.71
   6 -20   1   67.53   12.68
  -6 -20  -1   97.25   14.21
  -6  20  -1  118.98   28.02
  -7 -20  -1   68.12   13.39
   7 -20   1   88.85   14.55
  -7 -20  -1   71.31   15.62
   7  20   1   34.50   18.42
  -7  20  -1   26.76   30.61
   8 -20   1   14.79   12.78
  -8  20  -1   36.28   14.08
   8  20   1    8.76   14.59
   8  20   1   13.90   21.04
  -9 -20  -1  398.50   16.85
   9  20   1  407.37   22.93
 -10 -20  -1  104.10   28.39
  -9  21   1  687.83   38.41
   9  21  -1  717.66   22.04
  -8 -21   1  347.07   16.48
   8 -21  -1  357.14   12.71
   8 -21  -1  325.61   16.44
  -8 -21   1  330.70   32.70
   8  21  -1  372.59   22.65
  -8  21   1  315.06   17.13
   7 -21  -1   41.81   14.46
   7 -21  -1   44.12   10.39
   7 -21  -1   46.11   13.10
  -7 -21   1   42.15   13.56
   7  21  -1   22.53   14.18
  -7  21   1   39.01   29.08
   6 -21  -1   -9.07   12.56
   6 -21  -1   11.86   13.35
   6  21  -1   -9.03   13.95
  -6  21   1    7.67   14.69
   6  21  -1   -2.60   18.82
  -5 -21   1   62.96   12.89
  -5 -21   1   44.58   23.99
  -5  21   1   90.02   25.66
   5  21  -1   94.53   19.12
  -5  21   1   86.02   13.24
  -4 -21   1   -7.59   13.16
   4 -21  -1   16.36   13.04
   4 -21  -1   -3.58   12.52
  -4  21   1   -3.74   11.87
   4  21  -1    2.79   14.12
   4  21  -1   -9.74   18.68
  -4  21   1  -21.86   22.09
  -3 -21   1    1.01   12.96
   3 -21  -1   -5.09   11.84
  -3  21   1  -21.24   14.85
  -3  21   1  -14.40   11.29
   3  21  -1   -8.09   16.58
   3  21  -1  -22.95   13.84
   2 -21  -1    5.20   12.52
   2  21  -1   13.43   13.06
  -2  21   1   19.73   19.67
   2  21  -1   18.79   14.12
  -2  21   1   -2.46   14.47
  -1 -21   1  250.22   14.36
  -1 -21   1  246.27   14.05
  -1  21   1  237.13   16.54
   1  21  -1  242.37   15.95
   1  21  -1  243.13   17.54
   0 -21  -1   53.28   12.99
   0 -21   1   53.18   12.53
   0  21   1   39.34   11.43
   0  21  -1   81.49   18.94
   0  21  -1   33.19   13.93
   0  21   1   59.95   14.60
   1 -21   1  183.85   13.87
  -1 -21  -1  183.79   13.28
  -1  21  -1  208.88   13.32
   1  21   1  223.87   16.49
  -1  21  -1  221.03   15.37
   1  21   1  203.51   13.91
  -2 -21  -1   50.98   14.32
   2 -21   1   19.06   12.85
  -2  21  -1   47.94   11.66
   2  21   1   53.40   13.17
  -2  21  -1   53.88   22.48
  -3 -21  -1   20.32   12.29
  -3 -21  -1  -20.50   12.92
   3 -21   1  -13.79   12.47
   3  21   1  -13.34   12.90
  -3  21  -1  -20.75   22.79
   4 -21   1   19.43   12.90
  -4 -21  -1   -7.44   11.94
  -4 -21  -1   24.85   13.23
   4  21   1   22.11   18.47
  -4  21  -1    6.06   12.10
   4  21   1    3.15   14.02
  -5 -21  -1  100.50   14.17
  -5 -21  -1   98.85   12.74
   5 -21   1  108.75   13.49
   5 -21   1   73.41   14.71
  -5  21  -1  123.66   15.48
  -6 -21  -1   35.00   12.62
   6 -21   1   43.14   14.06
   6 -21   1   27.82   12.91
  -6 -21  -1   60.92   14.22
   6  21   1   24.35   19.13
  -6  21  -1   88.61   28.37
   6  21   1   27.53   15.02
  -6  21  -1   59.04   14.29
   7 -21   1   33.10   13.06
  -7 -21  -1   -3.87   13.69
   7 -21   1   19.99   14.13
  -7  21  -1   -2.33   30.42
   7  21   1    9.51   14.24
   8 -21   1   93.18   15.74
   8 -21   1  112.73   13.50
  -8 -21  -1   86.99   14.46
  -8 -21  -1   98.49   17.38
   8 -21   1  100.65   10.87
   8  21   1   84.42   16.14
  -8  21  -1  117.77   32.01
   9 -21   1  103.89   14.12
   9 -21   1  104.79   15.93
  -9 -21  -1  141.20   20.40
  -9  21  -1  147.12   34.08
   8 -22  -1  312.67   13.27
   8 -22  -1  292.79   16.98
   8 -22  -1  288.16   15.80
  -7 -22   1   62.53   16.24
   7 -22  -1   70.77   10.72
   7 -22  -1   51.61   14.14
   7 -22  -1   85.39   13.52
  -7  22   1   94.88   16.09
  -7  22   1   45.14   29.32
  -6  22   1  289.30   30.20
   6  22  -1  282.73   16.30
  -5 -22   1  135.17   14.80
  -5 -22   1  127.98   14.20
   5 -22  -1  128.06   14.66
  -5 -22   1   88.63   15.48
   5  22  -1  124.64   15.02
  -5  22   1  137.55   16.54
  -5  22   1   79.49   26.40
  -4 -22   1    7.54   13.52
  -4  22   1    3.08   12.43
   4  22  -1    2.15   14.53
   4  22  -1   36.10   17.78
  -3 -22   1   65.18   13.22
   3 -22  -1   55.27   13.38
   3  22  -1   92.48   18.23
   3  22  -1   75.33   13.68
  -3  22   1   79.37   12.39
   2 -22  -1  401.16   16.87
  -2  22   1  376.08   21.60
   2  22  -1  398.50   19.60
  -1 -22   1  363.87   15.42
  -1  22   1  406.25   17.26
   0 -22  -1 1199.33   27.70
   0  22   1 1247.48   26.66
   0  22  -1 1256.08   26.07
  -1 -22  -1  110.56   13.18
   1 -22   1  142.12   13.90
  -1 -22  -1  114.47   13.63
   1 -22   1  155.52   13.67
   1  22   1  144.47   16.26
  -1  22  -1  137.23   15.76
   2 -22   1  229.92   14.60
   2  22   1  223.83   14.81
  -2  22  -1  236.11   16.60
   2  22   1  221.63   18.01
  -3 -22  -1   51.98   13.48
   3 -22   1   57.48   13.75
  -3  22  -1   54.97   23.86
  -3  22  -1   66.52   11.95
  -3  22  -1   87.41   15.52
   3  22   1   79.12   13.79
   4 -22   1   -4.45   12.98
   4  22   1   -7.24   14.17
  -4  22  -1   17.42   12.66
  -4  22  -1   12.47   14.71
   5 -22   1   93.96   13.85
  -5 -22  -1   89.89   14.75
   5  22   1   82.94   19.21
   5  22   1   83.91   15.64
  -5  22  -1   98.91   27.81
  -6 -22  -1  481.96   17.79
   6  22   1  519.95   23.40
   6  22   1  503.23   18.53
   7 -22   1  275.88   16.36
   7 -22   1  299.78   15.15
   8 -22   1   80.11   16.28
   8 -22   1   46.64   13.62
   8  22   1   58.30   15.54
  -6 -23   1  122.43   14.80
   6 -23  -1  161.54   14.57
  -6 -23   1  159.88   15.52
   6 -23  -1  159.93   15.11
   6  23  -1  171.45   20.99
   5 -23  -1   75.24   14.30
  -5 -23   1   70.63   14.71
  -5  23   1   76.05   30.38
   5  23  -1   82.03   15.43
   4 -23  -1   75.40   22.15
   4 -23  -1   36.40   13.52
  -4 -23   1   27.97   13.89
  -4 -23   1   71.86   13.82
   4  23  -1   59.91   15.33
  -4  23   1   23.78   12.65
  -3  23   1  345.76   24.76
   3  23  -1  360.05   20.06
   3  23  -1  381.00   16.42
   3  23  -1  345.17   17.30
  -3  23   1  359.30   18.53
   2 -23  -1   96.27   13.83
   2  23  -1   85.68   16.81
  -2  23   1   64.24   19.98
  -2  23   1   46.51   15.81
  -2  23   1   87.53   12.74
   1 -23  -1  777.99   25.09
   1 -23  -1  778.54   23.50
   1  23  -1  777.01   29.03
   1  23  -1  780.13   23.89
   0 -23   1   11.63   13.22
   0 -23   1   31.96   13.07
   0 -23  -1   19.79   12.73
   0  23  -1   18.19   14.90
   0  23   1   22.48   15.74
   0  23  -1   48.45   20.70
   1 -23   1  677.37   24.16
   1  23   1  683.03   22.42
   2 -23   1   11.77   13.00
   2  23   1   12.40   12.95
   2  23   1    7.86   16.06
  -2  23  -1  -17.76   12.08
  -3 -23  -1  266.85   15.60
   3 -23   1  270.93   16.65
   3  23   1  285.90   15.41
  -3  23  -1  269.21   17.09
  -4 -23  -1    0.88   14.10
   4 -23   1   12.16   13.55
  -4 -23  -1   13.95   13.84
  -4  23  -1    3.30   14.97
  -4  23  -1   27.98   15.35
  -4  23  -1   12.33   27.08
   4  23   1   -8.40   17.87
   5 -23   1   39.93   22.62
  -5  23  -1   50.35   15.92
  -5  23  -1   73.52   13.42
   5  23   1   96.03   19.34
   5  23   1  101.94   15.88
  -5  23  -1  112.53   29.29
   6 -23   1   23.06   13.47
   6 -23   1   46.26   15.76
  -6 -23  -1   50.40   14.68
  -6 -23  -1   17.93   13.49
   6  23   1    8.35   16.53
   6  23   1   -8.22   20.50
   5 -24  -1   22.94   13.47
  -5  24   1   14.03   13.61
   5  24  -1  -16.78   19.76
  -5  24   1   -1.28   26.61
  -4 -24   1  121.36   14.58
   4 -24  -1   90.05   28.74
  -4 -24   1  137.42   14.38
  -4  24   1  121.32   15.98
  -4  24   1  154.07   13.93
   4  24  -1  139.77   14.79
  -4  24   1  112.53   25.47
   3 -24  -1  109.17   14.20
  -3 -24   1  121.55   13.97
   3 -24  -1   81.45   13.37
   3  24  -1  123.32   14.44
  -3  24   1   80.43   13.39
  -3  24   1   92.83   16.18
   2 -24  -1  230.43   15.14
  -2  24   1  261.03   14.94
  -2  24   1  257.93   18.29
   2  24  -1  213.12   23.71
  -1 -24   1  115.84   15.73
   1 -24  -1   82.16   14.53
  -1 -24   1   85.66   13.50
  -1  24   1   76.90   17.46
   1  24  -1  112.19   16.52
   1  24  -1  109.38   22.22
   0 -24   1  842.29   25.38
   0 -24   1  765.65   24.31
   1 -24   1  358.30   18.10
  -1  24  -1  323.94   17.71
   1  24   1  361.65   18.01
  -2 -24  -1  277.06   15.49
  -2  24  -1  252.53   17.68
  -3 -24  -1  264.82   17.36
   3  24   1  225.89   15.69
   4 -24   1   96.67   16.71
   4 -24   1   58.34   15.00
  -4  24  -1   61.46   13.33
   4  24   1  108.32   19.05
   4  24   1   61.68   14.73
  -5 -24  -1   -1.96   14.41
   5 -24   1   30.47   13.81
  -5 -24  -1   17.91   14.28
  -5  24  -1    9.57   13.47
  -3  25   1  103.48   13.37
  -2 -25   1   31.24   13.24
  -2 -25   1   35.04   14.69
  -2  25   1   38.75   13.24
   1 -25  -1   86.99   14.44
  -1 -25   1   40.29   14.78
  -1 -25   1   66.49   13.79
   1  25  -1   40.13   15.72
   1  25  -1   45.88   13.14
  -1  25   1   53.72   16.83
   0 -25   1   35.25   13.39
   0 -25   1   38.01   14.11
   0 -25  -1   25.81   15.23
   0  25  -1   23.19   15.95
   1 -25   1    8.33   12.76
  -1 -25  -1   26.29   13.44
  -1  25  -1   56.66   31.30
  -1  25  -1    9.21   12.64
   1  25   1   32.52   16.93
  -1  25  -1   35.49   16.40
  -2 -25  -1   50.07   14.35
  -2  25  -1   44.37   24.77
   2  25   1   52.16   13.16
 -16   0   2   43.21   32.01
 -15   0   2   19.56    9.51
 -15   0   2   58.22   32.22
 -14   0   2   79.78   30.29
 -14   0   2   81.90    9.44
  14   0  -2   78.43   15.20
  13   0  -2  -14.69   12.53
  13   0  -2   15.24   10.80
 -13   0   2    1.46    8.65
 -13   0   2  -32.38   26.24
 -12   0   2  162.73    9.80
  12   0  -2  180.70   12.09
  11   0  -2  -15.69   11.52
  11   0  -2  -18.01    9.77
 -10   0   2  365.92   27.03
  10   0  -2  384.91   12.97
   9   0  -2   -1.25    9.55
  -9   0   2   13.79   23.61
  -9   0   2   13.44    5.87
   9   0  -2   18.07    3.97
   9   0  -2   14.69   10.54
  -8   0   2  337.40    6.76
  -8   0   2  332.13   10.70
   8   0  -2  356.59   11.86
   7   0  -2   32.62    9.75
  -7   0   2   58.98   23.51
  -7   0   2    9.96    7.22
   7   0  -2   19.37   10.93
  -6   0   2   48.07    7.99
   6   0  -2   38.53    9.60
   5   0  -2    9.35    8.55
   5   0  -2   -1.50    8.14
   4   0  -2  195.59    8.97
  -4   0   2  179.97    8.23
   3   0  -2   -1.68    6.51
  -2   0   2  192.46    5.73
  -1   0   2   12.25    2.94
   0   0  -2  213.69    5.88
   1   0   2   -3.42    5.96
  -1   0  -2   10.17    4.39
   2   0   2  328.13    7.99
   2   0   2  319.72   10.71
   3   0   2   38.42    7.94
   4   0   2  124.93    8.33
  -4   0  -2  121.44    6.65
   5   0   2   15.83    8.67
   5   0   2   -2.58    8.21
  -5   0  -2    7.10    6.69
  -6   0  -2   19.66    7.64
   6   0   2   23.70    8.42
   7   0   2   43.51    8.48
  -7   0  -2   38.41    7.53
  -8   0  -2  306.63   10.07
   9   0   2    8.63    8.46
   9   0   2   22.38   10.71
  10   0   2  161.76   11.11
 -10   0  -2  157.26    8.95
  10   0   2  158.34   12.18
 -11   0  -2   14.67    7.57
  11   0   2   40.68   12.50
 -12   0  -2  105.57    8.83
  12   0   2  112.36   11.50
  12   0   2  119.45    8.77
  13   0   2   10.93    8.96
  13   0   2    1.26   13.90
 -13   0  -2   20.11    8.93
 -13   0  -2    6.06   27.75
  14   0   2  118.18    9.75
 -14   0  -2  115.73    9.72
 -14   0  -2  125.04   30.21
  15   0   2   35.11   17.06
  15   0   2   38.26   12.98
  15   0   2   10.35    9.65
 -16   0  -2   43.95   29.98
 -16  -1   2   65.00   31.07
 -16   1   2  117.66   33.88
 -15  -1   2   50.85    9.69
  15  -1  -2   37.84   11.69
  15   1  -2   16.90   16.59
 -14  -1   2   68.99   10.13
 -14  -1   2   91.05   31.96
 -14   1   2   26.33   27.31
 -14   1   2   62.09    9.94
  14   1  -2   75.91   15.02
 -13  -1   2   59.60    9.11
  13  -1  -2   53.65   14.31
  13  -1  -2   54.73   11.38
 -13   1   2   74.93    9.74
  12  -1  -2  -11.74   11.93
 -12  -1   2   11.81   25.16
  12   1  -2   30.56   20.47
  11  -1  -2 1761.67   23.48
 -11  -1   2 1746.39   47.80
  11   1  -2 1811.11   29.73
 -10  -1   2   29.75   25.22
  10  -1  -2   54.84    4.67
  10  -1  -2   60.77    9.79
  10   1  -2   43.83   11.59
 -10   1   2   61.60    9.46
   9  -1  -2 4864.80   64.23
  -9  -1   2 4890.02   76.12
  -9  -1   2 4795.40   63.18
  -9   1   2 4813.52   76.29
  -8  -1   2  317.87   26.13
  -8   1   2  290.75   24.77
  -8   1   2  292.37    8.09
   8   1  -2  278.25   11.15
  -7  -1   2  217.50   23.45
   7  -1  -2  210.94   10.97
  -7   1   2  175.78   24.41
  -7   1   2  208.14    8.99
  -7   1   2  196.28    5.35
   6  -1  -2   46.16    3.92
   6  -1  -2   52.70    8.64
  -6  -1   2   57.22   23.00
  -6   1   2   52.92   22.50
   5   1  -2 1677.62   25.97
  -5   1   2 1673.24   25.10
  -4  -1   2  581.18   15.24
  -4   1   2  578.20   14.24
   4   1  -2  582.98   14.95
  -4   1   2  546.03   14.88
   3  -1  -2   16.66    2.01
   3  -1  -2   23.68    3.20
  -3  -1   2   22.41   16.40
   3  -1  -2   13.95    6.32
   2  -1  -2  273.05    7.00
   2  -1  -2  293.03    5.56
   0  -1  -2  741.74   10.51
   0   1  -2  721.79   14.14
  -2  -1  -2  384.24    9.79
   2   1   2  384.83   12.07
   3  -1   2  125.79    8.60
  -3  -1  -2  100.69    7.02
   3   1   2  111.40    8.54
  -3   1  -2  106.24   19.41
   3   1   2  114.83    7.68
   3   1   2   99.72    8.82
  -3   1  -2  104.79    4.91
   4  -1   2  183.77    7.29
   4  -1   2  186.37    8.18
  -4  -1  -2  184.32    8.69
   4   1   2  173.65    9.32
   5  -1   2  517.62   15.08
   5  -1   2  518.37   13.40
   5  -1   2  515.56   14.16
  -5  -1  -2  483.00   24.90
  -6  -1  -2   28.12    7.62
   6  -1   2   37.84    8.20
   6  -1   2   35.10    8.48
  -6   1  -2    8.98   24.89
   6   1   2   55.78    9.67
   7  -1   2   63.13    8.29
  -7  -1  -2   14.98   24.13
   7   1   2   34.48    9.66
   7   1   2   53.26    8.25
   8  -1   2   85.28    9.68
  -8   1  -2   70.15    7.76
   8   1   2   65.06   11.06
  -8   1  -2  117.90   25.99
  -9  -1  -2 1170.79   20.79
  10  -1   2   14.26    8.39
 -10  -1  -2    9.90    8.36
 -10  -1  -2  -15.08   24.66
  10   1   2   21.03    7.82
  10   1   2   -3.69   10.62
 -10   1  -2  -31.20   25.61
  11  -1   2  394.93   11.47
 -11   1  -2  397.49   11.43
  11   1   2  407.20   11.47
  12  -1   2  139.72   13.50
  12   1   2  135.49   13.73
  12   1   2  145.53    9.20
  13  -1   2   60.84   12.15
 -13  -1  -2   60.59    9.19
 -13  -1  -2   90.67   27.10
 -13   1  -2   53.39    8.50
  13   1   2   53.55    8.67
  14  -1   2   42.14   15.10
  14  -1   2   76.34   12.78
 -14  -1  -2   61.14   28.96
  14   1   2   61.63    9.41
  14   1   2   52.59   12.29
 -14   1  -2   53.92   28.15
 -15  -1  -2   16.51   29.10
 -15  -1  -2   41.93    9.65
  15  -1   2   13.60   15.70
  15   1   2   50.60   15.88
 -15   1  -2   39.14   29.19
  15   1   2   16.79   11.63
 -15   1  -2   16.63    9.77
 -16  -2   2   -3.81   30.93
 -16   2   2   22.72   32.40
 -15  -2   2   50.22   10.71
  15  -2  -2   45.70   13.86
  15   2  -2   58.05   12.78
 -15   2   2   55.79    9.66
  15   2  -2   37.53   16.16
  14  -2  -2   -8.97   10.75
 -14  -2   2    2.95   30.66
  14   2  -2    5.60   15.93
  13  -2  -2    5.00    4.90
  13  -2  -2   -6.73   12.32
  13  -2  -2   -8.26    9.95
  13   2  -2  -12.92   10.76
 -13   2   2    4.17    8.82
 -13   2   2   14.96   28.09
  12  -2  -2   -7.48   11.98
 -12  -2   2   11.05   27.47
  12   2  -2   -9.24   12.88
 -12   2   2  -11.58   26.92
 -11  -2   2   20.22    8.78
  11  -2  -2   33.21    5.08
 -11  -2   2   -6.75   27.25
  11  -2  -2   16.71   11.79
  11   2  -2   22.50   12.09
 -11   2   2   54.66   27.11
 -11   2   2   39.23    8.35
  10  -2  -2   22.65    5.51
 -10  -2   2   -3.99   24.86
  10  -2  -2   13.43   12.34
 -10   2   2   18.95    8.10
  10   2  -2   38.15   10.75
   9  -2  -2  202.79   10.13
   9   2  -2  197.11   11.54
  -9   2   2  229.28    9.69
  -9   2   2  233.00   24.83
  -8  -2   2   11.16    4.04
   8  -2  -2    9.80    4.94
   8  -2  -2   15.80    9.81
   8  -2  -2    1.95    9.05
   8   2  -2   -3.83   10.63
  -8   2   2   26.62   25.51
   8   2  -2   15.82   10.60
   7  -2  -2  -11.25    8.28
   7  -2  -2    6.01    9.92
  -7  -2   2  -17.52   23.76
   7  -2  -2   -5.44    5.17
  -7   2   2  -16.29   23.58
   7   2  -2   -8.24    9.94
  -6  -2   2  117.37    9.77
  -6  -2   2  140.48   22.00
  -6  -2   2  106.07    4.00
  -6   2   2  106.69    4.02
   6   2  -2  101.80    9.70
   6   2  -2  106.51    9.70
   5  -2  -2  642.34   10.81
   5   2  -2  662.30   17.58
  -5   2   2  662.71   15.37
  -4  -2   2   75.35    8.63
   4  -2  -2   68.32    7.92
   4   2  -2   81.71    9.00
  -4   2   2   86.65    3.68
  -4   2   2   82.17    7.54
   4   2  -2   67.09    9.03
  -3  -2   2  111.81    7.60
   3   2  -2  135.65    7.78
   3   2  -2  137.96    9.00
  -3   2   2  119.91    6.51
  -2  -2   2   40.40    3.87
   2   2  -2   56.16    5.67
   2   2  -2   49.62    2.77
   1  -2  -2 1334.94   19.23
   1   2  -2 1321.43   17.88
   1   2  -2 1299.34   17.30
  -1  -2  -2 1403.91   20.30
   2  -2   2  113.04    7.54
  -2  -2  -2  106.46    7.45
  -2   2  -2  103.66    3.38
  -3  -2  -2  104.29    7.66
  -3   2  -2   91.33    4.64
   3   2   2   97.56    8.28
   3   2   2   99.47    8.97
  -4  -2  -2  235.37    8.80
   4   2   2  247.40   10.82
   5  -2   2  302.80   10.61
   5  -2   2  315.62    9.51
  -5   2  -2  303.10   10.55
   6  -2   2  103.93    8.86
   6  -2   2  130.76    9.26
  -6  -2  -2  146.70   23.22
  -6  -2  -2  109.82    9.00
  -6   2  -2  112.96    6.63
  -7  -2  -2   -7.02    8.27
   7  -2   2   -7.71    8.72
  -7  -2  -2    6.00   23.26
  -7   2  -2   -2.11    6.63
   7   2   2    9.83   12.42
  -7   2  -2   44.04   25.86
   7   2   2   16.17   11.06
   7   2   2   15.08    8.31
   8  -2   2    4.28    9.00
  -8  -2  -2   28.32    8.14
   8  -2   2   11.97    8.11
   8   2   2   29.57    9.78
  -8   2  -2    1.71   25.45
   8   2   2    4.86    8.40
   8   2   2   19.56   10.68
  -9  -2  -2  103.70   25.39
  -9  -2  -2  136.26    9.08
   9  -2   2  143.51   10.47
   9   2   2  112.16    8.90
   9   2   2  145.82   12.86
  -9   2  -2  138.93   26.02
  10  -2   2   70.79    9.92
 -10  -2  -2   68.60    9.21
 -10   2  -2   87.98   25.30
 -10   2  -2   64.87    7.73
  10   2   2   65.85   12.53
 -11  -2  -2   41.35    8.83
  11  -2   2   29.36    8.36
  11  -2   2   35.44   11.01
  11  -2   2   34.76   11.29
 -11   2  -2   47.34    7.74
 -11   2  -2   33.12   25.90
 -12  -2  -2   32.67    9.10
 -12  -2  -2   60.55   39.72
  12  -2   2   15.86   11.54
 -12   2  -2   -0.17   26.00
  12   2   2   17.77   10.87
  13  -2   2    9.26   11.47
 -13  -2  -2   30.08    9.71
  13   2   2   31.84    8.96
 -13   2  -2   29.46    8.42
  13   2   2   29.49   11.00
  14  -2   2   28.07    9.33
 -14  -2  -2   33.45    9.94
 -14   2  -2   49.55   29.38
  14   2   2   20.27   15.13
  14   2   2   41.00   11.23
  15  -2   2  -11.31   12.91
 -15  -2  -2   -3.46   10.14
 -15  -2  -2   46.55   30.57
  15   2   2   -8.90   11.57
 -15   2  -2   -6.69   29.89
 -16  -2  -2  -28.70   29.15
 -16   2  -2   28.71   29.54
  15  -3  -2  136.66   12.69
  15   3  -2  140.21   16.03
 -15   3   2  128.04   10.71
 -14  -3   2  -41.65   28.17
  14  -3  -2   13.67   10.90
  14   3  -2   -2.24   11.52
 -14   3   2   -8.36    8.65
 -13  -3   2  -37.95   27.58
  13  -3  -2    2.45    5.04
  13   3  -2   14.39   19.32
  13   3  -2   19.22   14.64
 -13   3   2    1.80    8.71
 -13   3   2   17.40   29.49
  12  -3  -2   54.15    6.35
  12  -3  -2   41.58   12.30
  12   3  -2   47.95   11.69
  12   3  -2   77.26   14.77
  11  -3  -2  228.04   12.71
  11  -3  -2  227.26    7.21
 -11  -3   2  228.96   10.75
 -11   3   2  213.74   10.15
 -10  -3   2  161.66   10.77
 -10   3   2  151.52    9.11
 -10   3   2  148.50   25.85
  -9  -3   2  348.15   26.95
   9   3  -2  367.14   14.24
  -9   3   2  377.48   11.37
  -8  -3   2  208.81   10.26
  -8   3   2  179.63   26.07
   8   3  -2  201.07   12.86
  -8   3   2  220.68    9.08
   7  -3  -2   -7.85    8.06
  -7  -3   2    8.64    8.78
   7  -3  -2   -3.01    5.38
  -7  -3   2   19.00   21.66
  -7   3   2   12.30    7.45
   7   3  -2   -0.20   10.27
  -6  -3   2  114.02   22.30
  -6  -3   2  118.72    5.27
  -6   3   2  121.86    8.19
   6   3  -2  110.93   10.39
  -6   3   2  110.41   24.08
  -6   3   2  132.37    9.66
   5  -3  -2   26.31    4.86
  -5  -3   2    8.09   20.04
   5  -3  -2   34.62    8.55
  -5  -3   2   40.77    5.29
  -5   3   2   42.46    7.88
   5   3  -2   31.59    9.46
   4  -3  -2  373.55    9.71
  -4  -3   2  359.81   20.13
   4   3  -2  388.56   11.24
  -4   3   2  367.80   22.37
  -4   3   2  381.39   10.75
  -4   3   2  369.92    9.33
   3  -3  -2   37.48    3.88
  -3   3   2   22.46    8.85
   3   3  -2   34.87    3.62
  -2  -3   2   52.57    6.74
  -2   3   2   84.49   15.22
   2   3  -2   57.81    7.60
   1  -3  -2  186.04    7.81
  -1   3   2  208.95    8.53
   1   3  -2  186.64    7.41
   0  -3  -2 1987.45   27.60
   0  -3   2 1992.47   30.65
  -1  -3  -2  191.47    8.90
  -1   3  -2  183.50    4.64
   2  -3   2   44.69    9.08
   2  -3   2   45.94    3.95
   2  -3   2   45.51    3.11
  -2  -3  -2   60.60   10.76
   2   3   2   37.94    8.92
  -2   3  -2   45.02    4.15
   2   3   2   27.83   11.75
   2   3   2   59.57    8.79
   3  -3   2   86.89    5.71
   3  -3   2  105.01    9.00
  -3   3  -2   96.04    5.57
   3   3   2   72.16   10.17
  -4  -3  -2  580.39   17.14
   4  -3   2  612.20   13.50
   4   3   2  565.40   18.09
   4   3   2  603.61   16.19
  -5  -3  -2   66.42    9.35
   5   3   2   61.33   10.18
  -6  -3  -2  163.04   22.85
  -6  -3  -2  166.21   10.02
  -6   3  -2  153.32    6.86
  -6   3  -2  166.05   24.30
   6   3   2  171.64    9.71
  -7  -3  -2   17.64   23.11
   7  -3   2   -4.29    8.93
   7  -3   2  -16.55    9.12
   7   3   2    7.49    9.52
   8  -3   2   22.34    9.44
   8  -3   2    0.71    9.18
  -8  -3  -2  -13.25   23.88
  -8   3  -2    2.35   24.46
   8   3   2   30.46   11.67
   8   3   2   20.60    8.29
  -8   3  -2   15.29    7.04
   9  -3   2   69.82   10.58
  -9  -3  -2   97.73   25.26
  -9  -3  -2   68.19    9.08
   9   3   2   86.17    8.58
  -9   3  -2  109.09   26.82
   9   3   2   63.92   12.28
   9   3   2   69.81   10.49
  10  -3   2   60.59   10.20
 -10  -3  -2   69.83   26.23
 -10  -3  -2   66.71    9.05
  10  -3   2   45.07    9.36
  10   3   2   53.23    8.38
 -10   3  -2   54.23   25.47
  11  -3   2   68.68   11.80
 -11  -3  -2   94.59    9.41
  11   3   2   84.13   13.46
  11   3   2   77.65    8.63
 -11   3  -2  106.02   27.05
  12  -3   2   37.11   10.94
 -12  -3  -2   52.51    9.67
  12  -3   2   43.23    8.72
 -12  -3  -2   41.83   26.12
  12   3   2   56.50    8.64
 -12   3  -2   60.87    8.18
  12   3   2   76.45   14.31
 -13  -3  -2   10.35   27.57
 -13  -3  -2   22.65    9.90
  13  -3   2   14.34   12.73
  13   3   2   30.60    9.42
 -13   3  -2   12.81    8.08
 -13   3  -2   -6.38   27.56
 -14  -3  -2   24.52    9.67
 -14  -3  -2   -6.13   26.58
  14  -3   2   22.17   12.26
 -14   3  -2   34.14    8.63
  14   3   2   34.74   12.54
 -14   3  -2   44.49   30.45
  15  -3   2    9.41   12.85
  15  -3   2   32.25   14.08
 -15  -3  -2   12.47   30.62
  15  -3   2   21.84   15.75
 -15   3  -2   -5.97   31.78
 -15   3  -2   27.10    9.55
  15   3   2    0.89   12.03
  15   3   2   34.33   10.63
  15   3   2   -1.25   16.09
  15  -4  -2  -12.72   11.18
 -15  -4   2  -28.06   29.56
 -15  -4   2   -0.43    9.90
  15  -4  -2   24.36   13.90
 -15   4   2  -13.47   30.02
 -14   4   2  177.42   10.65
  14   4  -2  191.96   12.75
  13  -4  -2   47.29   10.46
 -13  -4   2   46.21    5.96
  13  -4  -2   73.58   12.53
 -13  -4   2   35.19   27.68
  13   4  -2   66.94   15.96
 -12  -4   2  110.31    5.85
  12  -4  -2  121.54    7.08
  12  -4  -2  109.91   13.34
 -12   4   2  131.51    8.93
 -11  -4   2  155.19    5.84
  11  -4  -2  137.86   10.39
 -11   4   2  177.29   30.00
  11   4  -2  132.10   14.47
 -10  -4   2  340.45    9.00
   9  -4  -2   -2.23    6.82
  -9  -4   2   -2.05    4.89
  -9  -4   2   37.55   24.17
   9  -4  -2   10.20    8.68
   9   4  -2  -14.03   10.16
  -9   4   2   -2.39    7.81
   8  -4  -2  186.37    9.21
  -8  -4   2  171.50   10.07
  -8   4   2  183.05    9.24
   7  -4  -2  512.76   15.64
  -7   4   2  538.40   27.63
   7   4  -2  520.15   18.78
   6  -4  -2  689.41   12.64
   6   4  -2  651.19   19.28
  -6   4   2  704.55   16.66
  -6   4   2  659.48   15.15
   4  -4  -2  138.73    5.75
   4   4  -2  133.89   11.21
  -3  -4   2  705.56   26.77
  -2  -4   2  353.04    9.90
  -2   4   2  329.40   17.14
   1  -4  -2   71.79    8.01
   1  -4   2  135.00    5.84
   1   4   2  137.60   10.20
  -1   4  -2  130.44    5.31
   2  -4   2  227.04    8.64
  -2   4  -2  243.22   19.71
   2   4   2  212.14   10.87
   2   4   2  239.07   11.27
   3   4   2  824.16   18.69
  -4  -4  -2   50.78    9.96
  -4  -4  -2   72.46   18.95
   4  -4   2   60.41    9.11
   4   4   2   75.88   10.57
   4   4   2   74.90   10.14
  -4   4  -2   64.96    5.62
  -4   4  -2   77.47    6.28
   4   4   2   51.10   10.42
   6   4   2  172.87   12.41
   6   4   2  151.88   11.40
  -6   4  -2  188.75   24.38
   7  -4   2  421.85   14.13
  -7   4  -2  451.06   12.39
   8  -4   2   36.85    8.94
  -8  -4  -2   38.01    9.17
   8   4   2   32.39   17.38
  -8   4  -2   48.71    6.71
   8   4   2   48.80    8.64
  -8   4  -2   82.08   27.59
  -9  -4  -2   15.64    9.06
   9  -4   2    4.60   10.13
   9  -4   2   29.37    9.32
  -9  -4  -2  -11.22   24.55
   9   4   2   20.73   13.07
  -9   4  -2   40.52   25.41
   9   4   2    3.32   11.09
  10  -4   2  156.85   10.34
  10  -4   2  153.11   11.64
 -10   4  -2  149.95    8.13
  10   4   2  146.50   13.54
  10   4   2  137.85    9.45
  10   4   2  135.69   11.40
  11   4   2  186.26   10.15
  12  -4   2   11.27   10.69
 -12  -4  -2   18.09    9.83
  12   4   2   17.84   11.31
  12   4   2    4.88   13.75
 -12   4  -2   12.75    7.56
  13  -4   2  146.90   10.13
 -13  -4  -2  153.89   10.91
  13   4   2  147.89   10.63
 -14  -4  -2   34.50   11.07
 -14  -4  -2   23.69   29.60
  14  -4   2   16.08   10.03
  14  -4   2   22.42   13.60
 -14   4  -2   23.45    8.75
  14   4   2   40.31   12.39
 -14   4  -2  -13.07   28.95
  14   4   2   37.97    9.94
 -15  -4  -2   39.47   30.60
  15  -4   2   27.82   14.75
 -15  -4  -2   42.08   10.51
  15  -4   2   17.56   23.95
  15   4   2   15.48   10.47
  15   4   2   14.41   13.75
  15   4   2   41.61   17.25
 -15   4  -2   25.86   32.00
  15  -5  -2   98.70   12.95
 -15  -5   2   81.14   31.17
  15   5  -2  106.64   18.54
  15   5  -2  143.04   13.30
 -15   5   2  130.09   10.21
 -14  -5   2  -32.59   29.09
  14  -5  -2  -12.97    7.50
  14  -5  -2    8.14   11.03
  14  -5  -2   -3.13   13.28
 -14   5   2    9.78    9.71
 -14   5   2  -43.53   28.66
  14   5  -2  -13.77   17.04
  13  -5  -2  153.75    8.27
 -13  -5   2  128.61    6.69
 -13  -5   2  138.58   11.68
  13  -5  -2  123.32   13.43
  13   5  -2  138.92   11.50
 -13   5   2  156.58    9.79
 -13   5   2  177.06   30.23
 -12  -5   2    6.69    5.82
  12  -5  -2    5.93   11.84
  12  -5  -2    7.08    6.76
 -12  -5   2    6.16   25.54
 -12   5   2   14.03    8.33
  12   5  -2    9.22    9.68
 -11  -5   2   57.05    9.93
 -11  -5   2   28.52   25.27
 -11  -5   2   59.43    5.96
  11  -5  -2   70.97   12.01
  11   5  -2   52.59   11.05
 -11   5   2   57.75   27.72
 -11   5   2   49.80    8.33
  10  -5  -2   74.99    9.23
 -10  -5   2   68.13   10.09
 -10   5   2   47.84   27.51
  10   5  -2  101.75   14.42
 -10   5   2   90.53    8.57
   9  -5  -2  248.55    8.20
   9   5  -2  250.14   12.41
  -9   5   2  242.56   28.00
  -8  -5   2    7.67   22.95
   8  -5  -2   21.29    8.24
  -8   5   2   44.31   25.05
   8   5  -2   42.99   13.44
  -8   5   2   47.10   10.25
  -8   5   2   35.89    8.07
   7  -5  -2  584.98   12.34
  -7  -5   2  597.12   17.63
   7   5  -2  568.44   19.12
  -6  -5   2   93.59    6.16
   6  -5  -2   75.82    8.04
  -6  -5   2   72.95   20.86
   6   5  -2   80.08   10.71
  -6   5   2   84.64    9.54
  -6   5   2   72.96   23.78
   6   5  -2   91.22    9.85
  -6   5   2   91.79    7.99
  -5  -5   2  554.31   22.28
  -4   5   2  242.23   23.74
   3  -5  -2   85.25    7.28
  -3  -5   2   82.77    6.14
  -3   5   2   76.92    8.61
   3   5  -2   98.78   10.14
  -2  -5   2   19.38    9.30
   2  -5  -2   34.29    6.45
  -2  -5   2   27.42    6.09
   2  -5  -2   25.43    9.07
  -2   5   2   19.08    9.27
  -2   5   2   49.03   15.47
  -1  -5   2   64.56    8.45
  -1  -5   2   53.65    6.85
  -1  -5   2   67.53   13.57
   1  -5  -2   46.08    7.91
   1  -5  -2   60.59    6.93
  -1   5   2   63.15    9.87
  -1   5   2   55.02   11.05
   0  -5   2  691.91   21.82
   1  -5   2   10.85    7.94
  -1  -5  -2   12.63   10.92
   1   5   2    0.58   10.50
   1   5   2    4.47    9.71
   1   5   2   28.30   11.15
  -1   5  -2   24.47   13.51
  -2  -5  -2   45.51   10.42
   2  -5   2   40.20    7.16
   2  -5   2   21.08    9.54
   2   5   2   31.65   11.46
   2   5   2   50.03   10.62
  -2   5  -2   30.16    6.06
   2   5   2   48.51   11.95
   3  -5   2   35.61    9.70
   3  -5   2   45.37    7.96
  -3  -5  -2   70.06   14.06
   3   5   2   46.92   11.31
  -3   5  -2   48.05    6.41
  -3   5  -2   66.97   21.61
   3   5   2   66.12   10.66
   4  -5   2  136.80   11.07
   4  -5   2  114.24    6.43
  -4  -5  -2  147.30   18.21
  -4   5  -2  129.33    7.02
   4   5   2  104.29   10.20
  -4   5  -2  117.92   22.40
   5  -5   2  671.78   14.27
  -5  -5  -2  678.10   23.88
  -5   5  -2  668.14   14.29
   5   5   2  667.45   19.18
  -6  -5  -2   68.81    9.93
   6  -5   2   61.04    7.28
   6   5   2   67.93   12.28
  -6   5  -2   74.30    8.07
  -6   5  -2   62.34    6.18
   6   5   2   73.45   10.08
  -7   5  -2  210.18   25.89
   7   5   2  172.22   11.56
  -8  -5  -2  139.43   24.71
  -8  -5  -2  148.69   10.29
   8  -5   2  141.63    9.36
  -8   5  -2  148.07    7.79
   8   5   2  142.52   11.54
  -8   5  -2  179.26   27.55
   8   5   2  157.29   10.28
  -9  -5  -2  198.04   25.96
   9  -5   2  191.30   11.10
   9  -5   2  192.59   11.30
   9   5   2  223.21   13.97
 -10  -5  -2  393.86   27.78
 -10   5  -2  408.52   13.15
 -10   5  -2  364.26   28.41
 -11   5  -2  338.64   10.28
  11   5   2  321.83   16.35
  12  -5   2  130.13   12.83
  12  -5   2  125.30    9.76
  12  -5   2  124.66   11.15
  12   5   2   94.41   15.69
 -12   5  -2  120.40    8.64
  13  -5   2   50.98   12.49
 -13  -5  -2   43.81   10.54
  13   5   2   71.29   15.67
 -13   5  -2   43.14    8.19
 -14  -5  -2   70.48   29.83
  14  -5   2   75.87   10.41
  14  -5   2   38.13   13.84
 -14   5  -2   88.59   30.30
  14   5   2   69.90   10.29
  15  -5   2    2.99   15.05
 -15  -5  -2   20.15   11.60
 -15   5  -2   39.64    9.30
  15   5   2   18.45   10.87
  15   5   2   22.80   18.30
  15   5   2   42.58   13.96
 -15  -6   2   76.95   10.69
  15   6  -2   80.48   19.21
  15   6  -2   65.54   12.89
 -15   6   2  119.34   34.67
 -15   6   2   84.18   10.93
  14  -6  -2 1133.16   24.08
  14  -6  -2 1119.92   27.29
 -13  -6   2   69.03   11.20
 -13  -6   2   79.75    6.74
 -13  -6   2   47.29   27.32
 -13   6   2  105.46   29.36
  13   6  -2   59.27   11.60
  13   6  -2   83.63   15.49
  12  -6  -2  118.67    8.88
 -12  -6   2  130.15    7.08
 -12  -6   2  123.31   27.73
 -12  -6   2  111.54   11.08
  12  -6  -2  126.93   10.68
  12   6  -2  127.33   15.58
 -12   6   2  132.81    9.48
 -11  -6   2  -27.06   26.07
  11  -6  -2   10.34    9.67
 -11  -6   2   12.71   10.11
 -11   6   2   23.68    8.47
  10  -6  -2  345.02    9.71
 -10  -6   2  347.76   12.07
 -10  -6   2  375.82   10.72
  10   6  -2  362.51   16.64
   9  -6  -2   52.87    7.05
  -9  -6   2   44.81    9.57
  -9   6   2   41.66   26.72
   9   6  -2   55.39   10.94
  -9   6   2   44.20    8.09
  -9   6   2   47.41   10.64
   8  -6  -2  315.24   10.92
  -8  -6   2  335.50   25.10
   8  -6  -2  331.22    9.40
   8   6  -2  340.58   14.58
  -8   6   2  299.78    9.82
  -8   6   2  329.14   26.76
   7  -6  -2  759.70   17.08
  -7   6   2  731.07   30.27
  -7   6   2  752.83   21.12
   7   6  -2  770.17   19.60
  -6  -6   2 2907.98   38.37
  -6  -6   2 3006.46   49.81
   6  -6  -2 2906.41   40.04
   6   6  -2 2972.12   41.75
   5  -6  -2  573.02   13.12
   5   6  -2  590.81   19.30
  -4  -6   2 1945.92   26.84
   4  -6  -2 1932.94   27.41
  -4  -6   2 1992.12   30.29
   4  -6  -2 1980.92   30.02
   4   6  -2 1942.32   30.50
   4   6  -2 1959.75   31.11
   3  -6  -2   -2.54    9.89
  -3  -6   2   14.77   10.31
  -3  -6   2    9.10    6.61
   3  -6  -2   -3.26    6.97
  -3  -6   2    3.22   15.68
  -3   6   2    3.98   18.48
   3   6  -2   13.65   10.30
   2  -6  -2  572.61   13.23
  -2  -6   2  558.08   13.38
  -2   6   2  577.44   18.71
   1  -6  -2  434.31   13.58
  -1   6   2  414.31   12.26
   0  -6  -2   29.61    9.94
   0  -6   2   39.57    8.42
   0  -6   2   32.95    7.66
   0  -6   2   26.40   13.87
   0  -6  -2   34.23    7.92
   0   6  -2   38.05    8.79
   0   6  -2   49.76    8.45
   1  -6   2  530.89   14.58
  -2  -6  -2  393.18   11.33
  -2  -6  -2  402.94   13.93
  -2   6  -2  395.94    9.87
   3  -6   2   29.24    9.80
   3  -6   2    6.37    7.95
  -3  -6  -2   18.35   11.07
  -3   6  -2   21.56    6.95
   3   6   2   28.36   12.37
  -3   6  -2   -2.50   22.85
   4  -6   2 1164.00   19.78
  -4   6  -2 1128.07   37.70
   4   6   2 1159.18   24.76
   5  -6   2  508.02   16.61
  -5   6  -2  482.51   25.78
  -7  -6  -2  779.68   20.17
   7  -6   2  821.12   16.65
  -7   6  -2  793.94   30.15
  -7   6  -2  841.81   17.53
   8  -6   2  239.83   11.30
   8  -6   2  249.46    9.24
  -8   6  -2  277.50   28.41
   8   6   2  249.18   14.58
   8   6   2  262.85   13.25
  -9  -6  -2    7.22   23.81
   9   6   2   -5.51   19.03
  -9   6  -2  -12.52    6.82
 -10  -6  -2  224.24   27.02
  10  -6   2  179.41   11.95
  10   6   2  207.25   12.55
 -10   6  -2  197.12    8.62
  10   6   2  211.05   14.41
  11  -6   2   18.49   11.48
 -11  -6  -2   -9.77   25.06
  11  -6   2   33.53    9.97
  11   6   2   20.52    9.28
 -11   6  -2   27.19    7.31
 -11   6  -2  -17.24   26.61
 -12  -6  -2  109.74   11.42
  12  -6   2  121.48   10.73
  12  -6   2  100.56   10.00
 -13  -6  -2   44.97   11.06
  13  -6   2    1.55   13.20
 -13  -6  -2   50.36   28.48
 -13   6  -2   21.05    8.34
  13   6   2   16.14   10.18
  14  -6   2  112.32   12.36
 -14  -6  -2   97.52   30.83
  14   6   2  155.23   16.75
  14   6   2  152.50   11.26
  15  -6   2   65.33   12.98
  15  -6   2   52.83   14.87
 -15  -6  -2   65.17   12.30
 -15   6  -2   67.45    9.82
  15   6   2   65.42   17.84
  15   6   2   49.06   14.08
  15  -7  -2  406.21   14.82
 -15  -7   2  384.47   14.00
  15  -7  -2  403.96   17.01
  15   7  -2  409.23   20.06
 -14  -7   2   66.18   12.78
 -14  -7   2   77.63    8.51
 -14   7   2   90.44   10.01
  14   7  -2   76.10   15.68
 -13  -7   2   32.26   11.34
  13  -7  -2   17.49   13.28
 -13  -7   2   -6.52   26.61
 -13  -7   2   29.83    7.00
  13  -7  -2   49.99   10.83
  13  -7  -2   52.62   11.22
  13   7  -2   57.46   16.03
  12  -7  -2    0.53    8.94
 -12  -7   2   21.79   10.87
 -12  -7   2   41.17   27.17
 -12   7   2    0.06    8.89
  12   7  -2    3.25   11.42
 -11  -7   2  422.18   12.07
  10  -7  -2   35.86    7.75
 -10  -7   2   24.54    6.83
 -10  -7   2   55.82   24.57
  10  -7  -2   39.39    9.14
 -10  -7   2   34.29    9.95
  10   7  -2   15.16   11.20
 -10   7   2   13.31   10.80
  -9  -7   2  526.90   12.56
  -9   7   2  538.74   15.00
  -9   7   2  527.50   18.38
  -8  -7   2   27.08    6.94
  -8  -7   2   25.45    9.36
   8  -7  -2    6.65    7.00
  -8  -7   2    2.97   21.13
  -8   7   2    9.58    7.72
   8   7  -2   18.93   11.33
   8   7  -2   26.89   13.71
   7  -7  -2 1367.73   22.83
   7  -7  -2 1390.40   21.38
  -7  -7   2 1345.92   36.86
  -7  -7   2 1397.63   24.83
  -7   7   2 1389.85   24.39
   6  -7  -2   98.54    7.52
  -6  -7   2  104.70    9.44
  -6  -7   2  124.70   19.37
   6   7  -2  117.26   11.32
  -6   7   2  142.17   23.76
   5  -7  -2 1123.74   18.61
   5  -7  -2 1069.79   19.38
  -5  -7   2 1070.08   18.02
  -5   7   2 1115.22   36.09
   5   7  -2 1068.35   23.58
   4  -7  -2  342.13   10.25
   4  -7  -2  368.16    9.90
  -4   7   2  363.56   12.02
  -4   7   2  358.61   22.08
   4   7  -2  363.23   12.96
  -3  -7   2   87.91   15.88
  -3  -7   2   73.07    7.56
   3  -7  -2   70.35    9.30
  -3  -7   2   66.38   10.56
   3   7  -2   50.12   11.20
  -2  -7   2  -19.03   13.30
  -2   7   2   -9.69   15.55
   1  -7  -2   11.09    8.14
  -1  -7   2    8.88    9.83
  -1  -7   2   19.31   12.58
   1  -7  -2    3.52    9.32
  -1   7   2   10.07   11.88
   1   7  -2   26.15   13.29
  -1   7   2    2.48    9.61
   0  -7   2  445.87   15.86
   0  -7   2  430.84   15.30
   0  -7   2  433.87   12.05
   0   7   2  446.02   13.76
   0   7  -2  409.34   11.95
   0   7   2  431.96   12.72
   1  -7   2   45.87   10.09
  -1  -7  -2   37.65    8.09
  -1   7  -2   49.35    8.67
  -1   7  -2   27.45   14.20
   2  -7   2   88.42   10.40
   2  -7   2   66.27    8.58
  -2   7  -2   62.86    8.13
   2   7   2   93.00   13.40
  -2   7  -2   66.68   18.36
   3  -7   2  140.32    8.87
  -3  -7  -2  107.25   12.68
   3  -7   2  128.39   10.09
  -3   7  -2  131.66    7.92
   3   7   2  139.26   14.51
  -4  -7  -2  497.27   14.43
  -4   7  -2  536.78   25.29
  -5  -7  -2  676.02   22.22
   5   7   2  724.63   21.39
  -5   7  -2  709.24   15.82
  -6  -7  -2  447.88   22.20
   6  -7   2  407.98   10.20
  -6  -7  -2  393.28   13.31
  -6   7  -2  384.68   25.74
  -8  -7  -2    0.49   22.41
  -8  -7  -2   26.73    9.94
  -8   7  -2   10.30   25.80
   8   7   2   10.67   13.63
   8   7   2   16.58   10.26
  -8   7  -2   34.78    8.93
   9  -7   2  327.83   12.51
   9   7   2  313.53   13.86
  -9   7  -2  332.84    9.44
  10  -7   2  154.27   11.38
 -10  -7  -2  153.48   10.85
  10  -7   2  181.12   12.52
  10   7   2  172.80   12.42
  10   7   2  158.18   11.07
 -10   7  -2  181.08   28.13
  11  -7   2  394.77   12.69
 -11  -7  -2  394.25   12.92
 -11   7  -2  399.61   13.69
  11   7   2  410.93   16.52
 -12  -7  -2  -12.11   27.02
  12  -7   2    6.67   10.59
  12  -7   2   -1.72   10.23
 -12  -7  -2   11.23   10.64
  12   7   2  -19.67   15.54
 -12   7  -2    6.39    7.98
  12   7   2   -7.96   12.47
  13  -7   2   39.81   11.12
  13  -7   2   62.75   13.26
  13  -7   2   50.34   10.36
 -13   7  -2   12.12   28.36
  13   7   2   66.26   16.75
  13   7   2   76.91   13.75
  13   7   2   66.30   10.91
 -14  -7  -2   87.06   11.73
 -14  -7  -2  114.04   29.92
  14  -7   2   89.53   15.90
  14   7   2   88.65   13.80
 -14   7  -2   91.60    9.27
  14   7   2   79.56   18.33
 -15  -7  -2   49.16   30.15
  15  -7   2   70.14   12.90
  15  -7   2   62.70   14.15
  15   7   2   51.31   14.30
 -15   7  -2   78.43   10.42
 -15   7  -2   89.69   33.13
 -15  -8   2  142.13   13.20
  15  -8  -2  162.95   15.53
 -15   8   2  160.63   10.95
  14  -8  -2  243.11   15.10
 -14  -8   2  233.42   14.13
  14   8  -2  217.00   14.93
  14   8  -2  206.97   18.26
  13  -8  -2  101.98   10.91
 -13  -8   2   89.14   10.67
  13   8  -2   79.26   15.61
  13   8  -2  116.13   12.26
 -13   8   2  109.35   32.52
 -13   8   2  110.95    9.36
  12  -8  -2   35.23    8.94
 -12  -8   2   69.01   26.53
 -12  -8   2   43.93    7.51
  12   8  -2   44.66   11.77
  12   8  -2   40.87   14.35
 -11  -8   2   84.03   10.77
  11  -8  -2   74.66    8.60
  11   8  -2   88.11   14.11
  11   8  -2   81.66   11.70
 -10  -8   2  168.58   24.25
  10  -8  -2  177.50    9.68
 -10  -8   2  178.47   11.30
 -10   8   2  189.99   12.22
 -10   8   2  154.11   28.95
  -9  -8   2   43.01   10.30
   9   8  -2   55.60   12.83
  -9   8   2   58.55    8.05
   9   8  -2   49.29   10.79
  -8  -8   2    1.73   20.15
   8  -8  -2   24.41    8.10
  -8  -8   2   39.82    7.03
   8   8  -2   11.47   10.91
   7  -8  -2  102.47   10.10
  -7  -8   2  104.15    7.51
  -7  -8   2   93.63    9.52
  -7   8   2  125.13   10.71
   7   8  -2  109.33   13.41
  -7   8   2  118.14   24.97
  -6  -8   2 2032.00   31.61
   6  -8  -2 2049.50   29.97
   6  -8  -2 2035.24   31.56
  -6   8   2 2075.46   45.26
   5  -8  -2  429.02   13.68
  -4  -8   2  523.91   13.55
   4  -8  -2  503.42   12.91
   3  -8  -2  361.89   10.31
  -3  -8   2  337.37   12.44
  -3   8   2  360.36   11.33
  -3   8   2  368.33   12.15
   2  -8  -2  133.60    9.19
  -2  -8   2  142.71   14.84
   2   8  -2  125.92   12.03
   2   8  -2  144.71   11.90
   1  -8  -2  383.36   12.53
   1  -8  -2  372.52   13.62
   1   8  -2  374.11   12.89
   0  -8   2   54.77    9.93
   0  -8  -2   37.59   10.23
   0  -8  -2   52.50    8.74
   0   8  -2   67.42   10.20
   0   8   2   64.15   11.86
   0   8   2   35.72   11.16
  -1  -8  -2  428.41   15.38
  -2  -8  -2  133.23    9.23
  -2  -8  -2  118.48   12.94
  -2   8  -2  129.38   19.02
  -2   8  -2  117.87    9.02
   3  -8   2  198.26   10.44
  -3  -8  -2  196.24   10.02
  -3  -8  -2  200.45   11.68
   3  -8   2  202.47   11.54
  -3   8  -2  200.60   23.41
  -3   8  -2  193.54    9.37
  -4  -8  -2  222.44   14.85
   4  -8   2  190.11    9.48
   4  -8   2  196.65    7.58
  -4   8  -2  208.40    9.32
   4   8   2  195.91   12.97
   5  -8   2   82.24    6.93
   5  -8   2   87.10    9.15
   5   8   2   64.42   12.28
   6  -8   2  952.29   19.11
   6  -8   2  934.20   20.98
   6   8   2  918.26   25.35
  -7  -8  -2  150.20   21.04
   7  -8   2  106.93   11.08
   7  -8   2  124.99    8.16
   8  -8   2   25.97    7.87
   8  -8   2   26.37   10.67
  -8  -8  -2   38.68   10.78
  -8   8  -2   22.45    9.28
  -8   8  -2   32.23   25.73
   8   8   2   26.92   15.26
   8   8   2   10.33   11.78
  -9  -8  -2  327.21   24.71
  -9  -8  -2  352.78   13.12
  -9   8  -2  367.67   10.04
   9   8   2  378.20   13.24
 -10  -8  -2   81.47   11.03
 -10   8  -2   73.50   28.20
 -10   8  -2   71.64    7.69
  10   8   2   76.96   10.95
  10   8   2   88.53   15.61
  11  -8   2  550.10   15.65
  11  -8   2  580.61   19.75
  11   8   2  527.01   17.31
  11   8   2  576.09   20.06
  12  -8   2   -7.20   10.52
  12  -8   2  -14.89   11.44
 -12  -8  -2   39.61   26.75
 -12  -8  -2    6.84   10.87
 -12   8  -2  -14.05    8.02
  12   8   2  -22.98   14.94
 -13  -8  -2   63.78   28.03
  13  -8   2   95.20   11.94
  13   8   2  117.56   16.77
  13   8   2  123.44   14.15
 -14  -8  -2   33.06   11.96
  14  -8   2   28.55   10.82
  14   8   2   45.46   17.98
 -14   8  -2   22.68    9.45
 -15  -8  -2   97.82   31.71
  15  -8   2   78.84   13.08
  15  -8   2   87.06   14.30
 -15  -8  -2   92.01   12.83
  15   8   2   79.14   18.92
 -15   9   2  -27.33   32.79
  14  -9  -2  133.16   13.61
  14  -9  -2  159.36   11.23
 -14   9   2  144.77   10.36
 -13  -9   2   32.72   28.27
  13   9  -2  -12.13   17.06
  13   9  -2   -7.02   13.22
 -13   9   2    2.42   30.36
 -12  -9   2   29.65    8.12
 -12  -9   2   25.56   25.82
 -12   9   2   23.28    8.60
  12   9  -2   11.45   16.33
  11  -9  -2  273.93   11.18
 -11  -9   2  292.61    9.71
  11  -9  -2  272.02   10.36
  11   9  -2  281.60   17.25
  10  -9  -2   44.60    8.27
 -10  -9   2   44.10    7.48
 -10  -9   2   68.60   22.31
  10  -9  -2   67.62    9.01
 -10   9   2   69.03   27.64
 -10   9   2   69.23    8.48
  10   9  -2   55.57   13.71
 -10   9   2   61.14   10.93
   9  -9  -2  285.45   10.19
  -9  -9   2  297.35   12.40
   9  -9  -2  290.57   10.09
  -9  -9   2  238.21   23.09
  -9   9   2  268.46   27.89
   9   9  -2  259.65   14.44
   9   9  -2  265.94   12.51
  -8  -9   2   31.04   19.88
  -8  -9   2    6.01    9.71
  -8  -9   2   26.40    7.33
   8  -9  -2   17.25    8.27
  -8   9   2   -1.81   10.21
   7  -9  -2   88.90   11.53
   7  -9  -2   66.83    8.06
  -7  -9   2   77.08   17.61
  -7  -9   2   76.46    7.91
  -7  -9   2   75.34   10.01
   7   9  -2   58.06   11.16
   7   9  -2   77.84   12.65
  -7   9   2   71.11   24.37
  -6  -9   2  327.20   12.47
  -6  -9   2  327.35   19.74
  -6   9   2  348.15   24.87
   6   9  -2  331.09   13.78
  -5  -9   2  466.96   20.38
  -5  -9   2  465.87   13.80
   5   9  -2  463.81   14.77
  -5   9   2  464.22   23.58
  -4  -9   2  181.75   11.45
  -4  -9   2  171.98    8.64
  -4   9   2  166.59   11.66
   4   9  -2  174.51   12.10
  -3  -9   2  107.81   14.53
  -3  -9   2   95.76   11.63
  -3   9   2  101.97   17.51
  -3   9   2   84.01   10.02
   2  -9  -2  135.52    9.60
  -2  -9   2  139.80    9.88
  -2  -9   2  136.62   14.13
  -2  -9   2  124.79   11.16
   2   9  -2  118.51   12.34
  -2   9   2  105.89   15.10
  -1  -9   2   68.16    9.11
   1  -9  -2   69.23   10.19
  -1  -9   2   51.32   10.67
   1  -9  -2   54.72    9.07
  -1   9   2   80.98   12.26
   0  -9   2 2788.16   39.66
   0  -9   2 2701.12   38.44
   0   9  -2 2791.92   39.24
   1  -9   2  147.11   11.28
  -1  -9  -2  150.31   13.06
   1  -9   2  152.78   10.86
  -1   9  -2  162.53   10.36
  -1   9  -2  159.68   16.41
   1   9   2  148.78   14.02
   2   9   2  243.56   13.58
   2   9   2  292.19   15.31
  -2   9  -2  281.73   10.95
  -2   9  -2  283.76   10.10
  -3  -9  -2  123.58    9.16
   3  -9   2  129.13   11.21
   3  -9   2  135.68   10.18
   3   9   2  128.37   13.59
  -3   9  -2  124.24    9.49
  -3   9  -2  135.84   23.37
   3   9   2  132.22   15.00
   4  -9   2   97.57    9.22
  -4  -9  -2   98.46   15.94
  -4  -9  -2   94.17   12.39
  -4  -9  -2  106.64   13.13
   4   9   2   74.75   16.06
   5  -9   2  249.15   10.38
   5  -9   2  273.49   11.63
  -5  -9  -2  259.12   13.27
  -5   9  -2  236.90   24.36
   5   9   2  262.76   13.94
  -6  -9  -2  320.43   13.54
   6  -9   2  310.50    9.15
  -6  -9  -2  266.56   18.82
   6   9   2  285.78   14.05
  -6   9  -2  310.04   25.55
   7  -9   2   91.79    9.81
   7  -9   2   68.51    7.34
  -7  -9  -2   71.51   10.93
   7  -9   2   73.00   11.24
   7   9   2   75.19   12.88
  -8  -9  -2  172.80   21.77
   8  -9   2  171.62    8.70
   8   9   2  164.86   16.63
   8   9   2  164.91   13.55
  -9  -9  -2  116.59   24.01
  -9  -9  -2   99.09   10.93
   9  -9   2  121.26   11.46
   9   9   2  135.63   13.45
   9   9   2  112.26   16.68
  -9   9  -2   90.39   28.19
  10  -9   2  134.56   11.94
 -10  -9  -2  139.00   11.30
 -10   9  -2   93.55   35.76
 -11  -9  -2  105.39   11.52
  11   9   2  110.95   13.27
  12  -9   2   66.33   12.16
 -12  -9  -2   61.63   11.82
 -12  -9  -2  114.10   26.86
  12  -9   2   78.33   10.30
 -12   9  -2  120.01   29.19
 -12   9  -2   79.72    9.46
  12   9   2   72.35   13.82
  13  -9   2   12.89   20.76
  13  -9   2   29.58   11.97
  13   9   2   22.60   16.66
 -13   9  -2  -14.12   28.62
  13   9   2   34.16   13.20
  14  -9   2  103.98   12.66
  14  -9   2   99.91   12.02
  14  -9   2  113.39   15.35
 -14  -9  -2  111.29   32.34
 -14 -10   2  -24.62   29.62
  14  10  -2  -23.44   15.87
  13 -10  -2   77.10   10.40
  13 -10  -2   77.81   10.66
 -13 -10   2   45.28   27.17
 -13  10   2   72.66    9.03
 -12 -10   2    3.46    8.44
 -12 -10   2   -5.35   11.25
 -12 -10   2   -9.12   26.29
  12 -10  -2   13.16    9.42
 -12  10   2  -19.66   28.95
  12  10  -2  -15.76   12.06
 -12  10   2   12.18   11.68
  12  10  -2   26.74   14.63
  11 -10  -2   44.26    9.28
 -11 -10   2   25.36    8.12
 -11 -10   2   14.97   11.12
  11  10  -2   49.93   15.28
  11  10  -2   16.88   12.44
 -10 -10   2  116.47   11.27
 -10  10   2   93.79   28.16
  -9 -10   2   27.41    8.03
  -9 -10   2   22.84   10.74
   9  10  -2   33.10   13.85
   9  10  -2    8.76   10.91
  -9  10   2   15.96   26.90
   8 -10  -2   85.30   11.07
  -8 -10   2   85.26   10.10
   8 -10  -2   84.15    9.08
  -8 -10   2   56.16   18.35
   8  10  -2  104.72   12.48
  -7 -10   2  192.47    9.24
   7 -10  -2  188.25    9.58
   7 -10  -2  215.77   12.18
   7  10  -2  211.80   12.74
  -7  10   2  219.17   24.94
  -7  10   2  208.10   11.97
  -6 -10   2  167.39   11.51
  -6 -10   2  184.31    8.95
  -6  10   2  143.91   23.57
  -5 -10   2  226.50   17.89
   5 -10  -2  255.81   11.49
   5 -10  -2  255.76   10.03
  -5  10   2  218.43   21.93
  -4 -10   2   92.69   15.95
  -4 -10   2   80.84    8.44
  -4 -10   2  103.23   11.66
   4  10  -2   90.32   14.59
   4  10  -2  101.93   12.36
  -4  10   2  105.77   19.62
  -3 -10   2  184.09   14.89
  -3 -10   2  172.73   12.33
   3 -10  -2  166.96   11.15
  -3  10   2  147.42   11.73
   3  10  -2  171.75   14.32
   2 -10  -2  193.05   10.30
  -2 -10   2  219.92   11.73
  -1 -10   2   44.44   12.87
  -1 -10   2   46.59    9.81
   1 -10  -2   61.49    9.61
  -1 -10   2   27.26   10.72
   1 -10  -2   42.67    9.61
   1  10  -2   38.24   11.81
   1  10  -2   42.28   10.86
   0 -10  -2  240.50   12.19
   0  10   2  230.57   12.48
   0  10  -2  256.17   12.51
  -1 -10  -2   69.13   12.28
   1 -10   2   44.41   11.30
  -1 -10  -2   68.79    9.44
  -1  10  -2   45.19    9.57
   1  10   2   51.66   11.97
  -2 -10  -2  187.97   12.63
  -2 -10  -2  177.30   10.41
  -2  10  -2  159.44   10.57
   2  10   2  156.59   12.49
   3 -10   2   80.18    9.66
  -3 -10  -2   80.02   11.69
  -3  10  -2   95.95    9.42
  -3  10  -2   64.94   22.41
   3  10   2   70.49   12.28
  -4 -10  -2   74.80   11.39
   4 -10   2   45.15    9.85
  -4 -10  -2   58.11   11.42
   4  10   2   69.88   13.02
   4  10   2   47.12   14.86
  -4  10  -2   42.24   22.36
  -4  10  -2   67.09    9.39
  -5 -10  -2  658.57   17.03
  -5 -10  -2  622.27   23.28
   5 -10   2  618.41   17.52
  -6 -10  -2  214.35   17.49
   6 -10   2  228.41   11.15
  -6 -10  -2  218.54   10.37
   6  10   2  206.34   17.34
   7  10   2  496.44   19.41
   7  10   2  489.39   16.61
   8 -10   2  128.01   11.59
   8 -10   2  125.30   10.97
  -8  10  -2  119.74    9.86
   8  10   2   97.74   13.16
   9 -10   2  141.76   12.07
   9 -10   2  136.32    8.81
  -9 -10  -2  149.37   23.74
  -9 -10  -2  139.16   11.93
  -9  10  -2  132.11   10.83
   9  10   2  161.70   16.64
  10 -10   2   80.94    9.05
 -10 -10  -2   44.32   23.92
 -10 -10  -2   65.70   11.37
  10 -10   2   82.59   11.87
  10  10   2   74.65   17.80
 -10  10  -2   49.09   28.29
  11 -10   2  117.46   12.55
  11 -10   2   86.04    9.57
 -11 -10  -2   77.51   26.46
  11  10   2   85.69   15.28
 -12 -10  -2  -33.74   27.04
 -12 -10  -2   -3.20   11.56
 -13 -10  -2  162.43   30.26
  13 -10   2  138.68   13.63
 -13 -10  -2  114.35    9.64
 -14 -10  -2  -21.00   12.42
  14  10   2    6.31   14.06
 -14  10  -2  -18.18   32.05
 -14  10  -2   10.44    9.22
  14  10   2   12.40   17.67
 -14 -11   2   45.34    9.49
  14 -11  -2   80.20   11.31
  14  11  -2   56.51   13.74
 -14  11   2   54.39   32.51
  14  11  -2   61.86   16.74
  13 -11  -2   -2.84   10.24
 -13 -11   2    4.00    9.64
 -13 -11   2  -21.77   11.68
  13  11  -2  -12.49   15.79
 -13  11   2  -15.29   32.32
 -12 -11   2  218.44   10.39
  12  11  -2  208.28   14.75
  12  11  -2  232.00   18.64
 -11 -11   2  108.38    9.65
 -11 -11   2  124.39   12.29
  11 -11  -2  106.99    9.77
  11  11  -2   90.75   12.68
 -11  11   2   90.93   29.68
 -11  11   2  114.12   12.31
 -10 -11   2   92.80    9.13
 -10 -11   2  126.09   20.89
  10 -11  -2   96.38   11.70
 -10 -11   2  113.33   11.88
  10 -11  -2   99.49    9.71
 -10  11   2   66.50   29.07
  -9 -11   2  140.52   20.70
  -9 -11   2  115.28   11.86
   9 -11  -2  129.70   11.83
   9 -11  -2  156.70   16.18
  -9  11   2  159.69   28.25
  -9  11   2  120.11   11.42
  -8  11   2  326.31   12.44
   8  11  -2  292.24   13.88
   7 -11  -2  262.27   12.37
   7 -11  -2  250.78   10.66
  -7 -11   2  245.34   11.97
  -7 -11   2  272.17   10.15
   6 -11  -2   58.91    9.21
   6 -11  -2   48.55    8.46
  -6 -11   2   47.67    8.35
   5 -11  -2  610.20   16.83
  -4 -11   2   82.43   14.67
  -4 -11   2   81.05   11.44
   4 -11  -2   75.47   10.77
  -4  11   2   80.05   18.81
  -4  11   2  110.76   13.63
   3 -11  -2  125.22   11.23
  -3  11   2  107.24   17.26
  -3  11   2  118.23   11.83
  -3  11   2  102.41   10.10
   2 -11  -2   40.81   10.60
   2 -11  -2   46.62    8.84
  -2 -11   2   30.43   12.38
   2  11  -2   26.20   12.77
  -2  11   2   35.53   10.41
   0 -11   2 1234.31   22.79
   0 -11   2 1285.82   24.78
   0  11  -2 1211.34   23.99
   0  11   2 1252.92   24.21
  -1  11  -2  294.14   11.24
  -1  11  -2  294.22   16.66
   2 -11   2  166.57   10.53
  -2  11  -2  170.96   10.81
  -2  11  -2  160.82   19.67
   2  11   2  184.83   15.67
   2  11   2  176.95   13.48
  -3 -11  -2  125.63   12.29
   3 -11   2  118.53   10.44
  -3 -11  -2   94.81   10.67
   3 -11   2   96.40    9.99
  -3  11  -2   92.41   10.07
  -3  11  -2  100.47   22.02
  -3  11  -2  124.26    9.73
   3  11   2  105.84   12.74
   4  11   2  204.09   13.22
   4  11   2  209.40   16.37
   5 -11   2  437.17   13.54
  -6 -11  -2  214.69   17.27
  -6 -11  -2  221.23   10.94
  -6 -11  -2  214.82   13.72
  -6  11  -2  200.72   11.50
   6  11   2  218.39   16.38
  -7 -11  -2  144.44   18.46
   7 -11   2  137.47   10.19
   7  11   2  128.04   13.58
  -7  11  -2   85.66   25.23
   8 -11   2  271.25   11.39
  -8  11  -2  322.35   28.43
  -8  11  -2  265.07   11.44
   9 -11   2   27.43   11.22
  -9 -11  -2   25.41   21.75
  -9 -11  -2   16.22   11.32
   9 -11   2   36.32    8.40
   9  11   2   28.11   13.36
   9  11   2   48.15   18.44
  10 -11   2  255.22   10.50
 -10  11  -2  266.92   12.38
  11 -11   2   29.88    9.21
  11 -11   2   54.37   12.36
 -11 -11  -2   39.99    9.29
  11  11   2   58.63   18.04
 -11  11  -2   51.46   30.15
 -12 -11  -2  390.69   12.81
  12  11   2  419.63   21.35
  13 -11   2   21.56   13.16
 -13 -11  -2   -0.54    9.98
 -13 -11  -2   -3.47   12.45
  13 -11   2    3.86   13.45
 -13  11  -2    3.36   31.07
  13  11   2   19.81   14.20
 -14 -11  -2   80.33   13.34
  14 -11   2   62.98   19.01
 -14 -11  -2   85.77   12.40
  14  11   2   74.61   15.04
 -14 -12   2  280.41   12.01
  13 -12  -2   16.33   10.85
  13  12  -2   30.21   14.16
 -13  12   2   45.94   33.35
 -13  12   2   21.66   12.78
  12 -12  -2   36.17    9.70
  12 -12  -2   34.03   11.59
 -12 -12   2   29.73    9.55
 -12  12   2   21.47   12.71
 -12  12   2   57.95   31.22
  11 -12  -2    5.46    9.14
 -11 -12   2  -11.13    9.10
 -11  12   2   -1.05   11.97
  11  12  -2   16.73   16.67
  11  12  -2   12.70   13.49
 -10 -12   2  727.27   17.62
  10 -12  -2  763.88   21.35
  10 -12  -2  769.73   18.46
 -10 -12   2  777.02   21.82
  10  12  -2  715.77   23.93
   9 -12  -2   82.72   10.97
   9 -12  -2  101.33    9.45
  -9 -12   2   95.19   11.19
  -9 -12   2   86.54   21.33
  -9 -12   2  101.36    9.31
   9  12  -2   61.83   13.54
  -9  12   2   67.60   11.86
  -8 -12   2  427.77   14.92
  -8 -12   2  420.40   23.52
  -8 -12   2  431.78   14.16
   8 -12  -2  414.80   11.66
   8  12  -2  440.86   18.85
  -8  12   2  407.41   13.74
  -8  12   2  430.50   29.08
  -7 -12   2  100.73   11.68
  -7 -12   2   95.47   18.91
   7 -12  -2   94.84    9.11
  -7 -12   2  109.72    9.17
   7  12  -2   98.11   12.95
  -7  12   2  122.17   12.26
   7  12  -2  104.96   15.81
  -7  12   2  132.50   25.13
  -6 -12   2  467.12   14.41
  -6 -12   2  467.81   20.58
  -6 -12   2  464.57   15.24
  -5 -12   2  158.06   11.99
   5 -12  -2  168.15   11.79
   5  12  -2  170.14   13.21
   5  12  -2  183.16   15.71
  -5  12   2  137.81   21.90
   4 -12  -2  998.19   20.42
  -4 -12   2  987.53   19.96
  -4  12   2  992.22   23.11
   4  12  -2  997.38   24.29
   3 -12  -2   21.70   11.07
  -3 -12   2   27.35   13.52
  -3 -12   2    8.58    9.50
   3 -12  -2   11.23   10.99
   3  12  -2   24.94   15.10
   2 -12  -2  600.99   19.11
  -2  12   2  576.40   19.13
   1 -12  -2   70.60   10.62
  -1 -12   2   42.51   11.10
   1 -12  -2   44.01   10.51
  -1  12   2   70.46   12.70
   1  12  -2   72.94   11.17
   0 -12   2  576.36   15.45
   0 -12  -2  556.12   15.83
   0  12   2  589.48   16.63
   0  12  -2  586.25   18.85
   0  12   2  581.29   15.40
   0  12  -2  584.56   18.66
   1 -12   2  132.44   12.10
  -1 -12  -2  175.60   13.57
   1 -12   2  162.86   12.33
  -1 -12  -2  164.97   10.65
   1  12   2  171.49   12.88
  -1  12  -2  143.10   11.56
  -1  12  -2  126.13   16.11
   2 -12   2  382.50   13.37
  -2 -12  -2  423.22   14.52
  -3 -12  -2    0.86    9.85
  -3 -12  -2    9.42   12.51
  -3  12  -2  -11.18   21.95
   3  12   2    2.21   12.25
  -3  12  -2   30.82   10.30
   4 -12   2  699.06   19.83
  -4  12  -2  633.57   26.76
   4  12   2  695.89   18.12
  -4  12  -2  683.57   18.65
   4  12   2  693.58   24.53
  -5  12  -2  299.35   12.13
  -6 -12  -2  444.59   15.38
  -6 -12  -2  436.38   13.23
  -6  12  -2  430.58   25.91
  -6  12  -2  437.00   15.93
   6  12   2  443.20   16.44
  -7 -12  -2   89.39   18.99
  -7  12  -2  138.40   25.79
   7  12   2   92.95   13.83
  -7  12  -2  105.68   11.03
   8 -12   2  261.62   10.00
   8 -12   2  246.04   11.67
   8  12   2  253.76   17.80
   8  12   2  279.45   14.85
  -9 -12  -2   39.97   11.59
  -9 -12  -2   64.15   10.86
   9 -12   2   59.42    8.78
   9 -12   2   71.35   10.60
  -9  12  -2   40.76   10.29
   9  12   2   89.25   17.48
 -10 -12  -2  218.39   12.52
  10 -12   2  212.93   13.05
  10 -12   2  239.82   10.28
  10  12   2  193.66   19.67
 -10  12  -2  193.55   30.98
 -11 -12  -2    8.73   12.13
 -11 -12  -2   78.31   36.58
 -11 -12  -2    2.97   10.93
  11 -12   2   33.55    9.29
 -11  12  -2   34.49   30.89
  11  12   2   14.63   18.80
  12 -12   2   63.22   10.04
 -12 -12  -2   53.93   12.83
 -12 -12  -2   95.00   39.01
 -12 -12  -2   44.40   11.95
  12 -12   2   50.92   13.10
 -12  12  -2   12.19   29.29
  12  12   2   63.56   14.83
  12  12   2   24.87   19.33
  13 -12   2   40.79   11.79
  13 -12   2   29.01   13.98
  13 -12   2   52.41   10.92
  13  12   2   52.60   14.38
 -13  12  -2   67.19   31.34
  14 -12   2   71.14   12.08
 -14  12  -2   97.66   33.86
  14  12   2  101.70   15.50
  13 -13  -2    4.33   10.70
  13 -13  -2   -7.81   10.02
  13  13  -2   16.23   14.31
  12 -13  -2   60.53   12.21
  12 -13  -2   33.47   10.46
 -12 -13   2   40.18   12.65
 -12  13   2   -2.64   32.41
  12  13  -2   30.25   17.75
 -11 -13   2  220.51   13.65
  11 -13  -2  238.20   12.34
  11 -13  -2  253.10   11.22
  11 -13  -2  229.85   13.55
 -11 -13   2  254.84   11.25
  11  13  -2  264.75   15.48
  11  13  -2  243.49   18.26
 -11  13   2  244.50   13.50
  10 -13  -2   32.88    8.87
 -10 -13   2   51.28   11.98
 -10 -13   2   37.69    9.43
 -10 -13   2   33.94   23.02
  10  13  -2   43.47   13.75
 -10  13   2   40.31   11.59
  10  13  -2   53.08   17.95
  -9 -13   2  561.80   24.99
   9 -13  -2  533.42   14.68
  -9 -13   2  542.98   16.13
   9  13  -2  539.45   20.20
   8 -13  -2  220.08   12.31
   8 -13  -2  198.01    9.34
   7 -13  -2  146.45    9.46
  -7 -13   2  151.46   19.07
  -7 -13   2  141.73    9.90
   7  13  -2  120.41   13.68
  -7  13   2  139.65   25.44
  -6 -13   2   87.00   11.61
  -6 -13   2  113.22   16.30
  -6 -13   2   87.44    9.72
   6 -13  -2   94.68    8.97
   6 -13  -2   89.48   10.14
   6  13  -2  118.95   13.53
  -6  13   2  102.35   12.66
  -5 -13   2  167.56   15.92
   5 -13  -2  167.62   10.83
  -5 -13   2  170.15   12.47
  -5  13   2  188.47   13.17
   5  13  -2  190.42   16.70
  -5  13   2  149.67   22.27
  -4 -13   2  102.93   14.56
  -4 -13   2  112.94   12.18
  -4  13   2  126.97   11.82
  -4  13   2   90.32   13.21
   4  13  -2  109.65   14.85
   3 -13  -2  349.24   13.57
  -3 -13   2  318.77   11.93
  -3  13   2  334.86   13.26
   3  13  -2  354.23   16.76
  -2 -13   2   48.84   12.68
  -2 -13   2   43.97   11.18
  -2 -13   2   57.30   10.60
  -2  13   2   57.97   11.45
   2  13  -2   49.90   11.38
   1 -13  -2  316.70   12.11
  -1  13   2  328.52   12.97
   0 -13  -2   63.55   10.32
   0 -13   2   42.28   11.31
   0 -13  -2   60.51   11.62
   0 -13   2   79.11   11.98
   0  13  -2   56.75   12.25
   0  13   2   46.09   11.32
   1 -13   2  246.16   11.49
  -1  13  -2  260.98   11.71
  -1  13  -2  276.02   12.55
   2 -13   2  145.16   11.77
  -2 -13  -2  119.94   13.39
  -2  13  -2  125.16   11.41
  -2  13  -2  134.19   20.07
   2  13   2  136.18   14.01
   2  13   2  106.42   16.48
  -3 -13  -2  256.07   14.32
   3 -13   2  237.45   12.84
   3 -13   2  243.40   11.95
  -3  13  -2  223.34   22.90
   3  13   2  237.15   16.39
   4 -13   2   20.04   10.17
  -4 -13  -2   12.76   10.73
  -4  13  -2   13.41   10.66
  -4  13  -2   55.47   22.49
   5 -13   2  203.52   11.49
  -5 -13  -2  203.65   13.66
  -5  13  -2  233.98   24.59
  -5  13  -2  202.38   11.50
   5  13   2  195.48   13.82
  -6 -13  -2   66.20   12.32
  -6 -13  -2   54.43   11.31
  -6 -13  -2   46.27   13.15
   6 -13   2   76.50   10.87
  -6  13  -2   84.70   24.44
   6  13   2   73.14   18.32
  -7 -13  -2   63.57   11.58
  -7 -13  -2   61.17   15.37
   7 -13   2   65.11   10.42
  -7 -13  -2   62.73   12.73
   7  13   2   74.16   18.41
  -7  13  -2   67.73   11.19
   7  13   2   85.23   13.57
  -7  13  -2   47.21   24.97
   8 -13   2  148.47   11.07
   8 -13   2  178.71   13.30
   8 -13   2  148.00    8.73
  -8  13  -2  167.43   27.91
  -8  13  -2  179.17   11.16
   9 -13   2  117.33   11.33
   9 -13   2  137.50    9.05
  -9 -13  -2  134.00   13.19
  -9  13  -2  128.76   11.01
  10 -13   2   -4.93   10.74
 -10 -13  -2  -11.16   10.99
 -10 -13  -2  -29.69   22.73
  10  13   2   15.43   13.96
 -10  13  -2  -18.48   29.71
  11 -13   2   52.26   11.58
 -11 -13  -2   16.35   16.21
 -11 -13  -2   49.94   25.51
 -11 -13  -2   31.30   12.00
  11  13   2   17.48   14.22
 -11  13  -2   47.34   31.87
 -11  13  -2   34.04   15.29
 -12 -13  -2  106.26   13.86
 -12 -13  -2   66.28   12.87
  12  13   2   80.39   20.16
 -12  13  -2  104.06   12.46
 -12  13  -2   62.68   31.71
  12  13   2   71.45   21.23
  13 -13   2   61.47   14.32
 -13 -13  -2   77.07   13.12
  13  13   2   74.24   15.38
  13  13   2   56.89   20.19
  13 -14  -2   -9.01   12.21
  13 -14  -2    4.58   11.36
 -13 -14   2   10.24   12.27
  13 -14  -2   -6.40   10.06
 -13  14   2   11.77   13.25
 -13  14   2  -43.20   34.28
  12 -14  -2    9.60   12.18
 -12 -14   2   -3.97   10.36
  12 -14  -2   24.13   10.20
  12 -14  -2   -0.83   10.86
 -12 -14   2   17.09   13.14
  12  14  -2   -6.76   17.80
 -11 -14   2   -7.68   12.71
 -11 -14   2   -1.32    9.99
 -11 -14   2   20.06   23.91
 -11  14   2  -15.28   31.70
 -11  14   2    2.64   12.06
 -10 -14   2  321.29   14.71
 -10 -14   2  323.62   12.18
  10 -14  -2  339.72   14.39
 -10  14   2  359.96   32.91
  -9 -14   2   98.22   22.07
   9 -14  -2   76.61   11.94
  -9 -14   2   77.56   10.49
   9 -14  -2   68.94    8.95
   9 -14  -2   75.93   11.18
   9  14  -2   80.20   19.51
   8 -14  -2   62.08   11.41
   8 -14  -2   59.29   10.57
  -8 -14   2   62.07    9.90
   8  14  -2   76.08   13.63
   8  14  -2   71.28   17.50
   7 -14  -2  606.28   18.86
   6 -14  -2  960.86   21.17
  -6 -14   2  898.94   20.16
  -6  14   2  943.32   35.67
   6  14  -2  934.74   24.67
   6  14  -2  886.60   27.56
   5 -14  -2    1.83    9.87
  -5 -14   2   -1.64   14.85
  -5 -14   2   -2.62   11.65
   5 -14  -2   12.69   10.80
   5  14  -2   14.11   15.74
  -4 -14   2 1300.62   26.47
  -4 -14   2 1290.68   23.61
   4 -14  -2 1287.16   25.46
  -4  14   2 1293.34   24.81
   4  14  -2 1281.55   27.22
  -3 -14   2   58.19   12.93
   3 -14  -2   56.86   18.47
  -3 -14   2   33.57   10.03
  -3  14   2   35.51   10.91
   3  14  -2   35.04   12.22
  -3  14   2   26.81   22.50
  -3  14   2   31.42   13.16
  -2 -14   2  153.23   13.86
   2 -14  -2  129.11   10.53
  -2 -14   2  125.84   10.48
   2  14  -2  114.03   13.98
   2  14  -2  152.34   12.37
  -2  14   2  128.38   14.93
   1 -14  -2   33.92   10.58
  -1 -14   2   46.57   10.51
   1  14  -2   37.59   11.99
  -1  14   2   55.16   13.20
   0 -14  -2  343.33   12.45
   0  14  -2  355.07   15.60
   0  14   2  338.74   13.78
   0  14   2  332.51   15.10
  -1 -14  -2   16.21   12.61
  -1 -14  -2   15.56   10.90
   1  14   2   -1.63   12.02
  -1  14  -2   35.85   11.24
  -1  14  -2    8.28   16.09
  -2 -14  -2  119.90   11.18
  -2 -14  -2  151.63   13.48
  -2  14  -2  115.71   11.64
  -2  14  -2  108.38   20.03
   3 -14   2   15.93   11.06
  -3 -14  -2   -0.93   12.79
   3 -14   2    2.00   10.48
  -3  14  -2  -15.87   21.45
   3  14   2   29.43   15.68
  -3  14  -2   31.65   11.12
  -4 -14  -2  597.10   17.21
  -4  14  -2  556.74   17.80
   5 -14   2   10.52   11.75
  -5 -14  -2  -18.02   11.71
   5  14   2   -0.13   12.63
  -5  14  -2   -5.00   23.85
   5  14   2  -19.76   16.04
   6 -14   2  341.08   14.84
  -6 -14  -2  345.68   14.88
   7 -14   2  273.48   13.82
  -7  14  -2  260.62   27.22
   7  14   2  304.97   19.57
   8 -14   2  107.01    8.67
  -8 -14  -2  131.38   17.14
   8  14   2   86.31   14.42
   8  14   2   81.66   18.09
   9 -14   2   28.37   11.09
  -9 -14  -2   54.91   13.00
  -9 -14  -2   23.20   18.73
  -9 -14  -2   32.74   12.07
   9 -14   2   33.21   12.43
   9 -14   2   41.89    8.76
  -9  14  -2   51.26   11.02
   9  14   2   55.99   18.26
   9  14   2   42.62   14.14
 -10 -14  -2  108.33   13.80
  10 -14   2   94.80    9.76
 -10 -14  -2  116.72   12.94
  10 -14   2   89.15   12.59
 -10  14  -2  115.88   11.75
 -10  14  -2   62.63   30.56
 -11 -14  -2  -23.33   12.57
  11 -14   2  -33.68   23.29
  11 -14   2    6.23    9.34
 -11  14  -2   -0.58   31.71
 -11  14  -2   13.98   12.30
  11  14   2  -18.09   13.80
 -12 -14  -2   41.91   27.40
  12 -14   2    1.26   14.11
  12 -14   2    4.24   10.02
  12 -14   2   15.66   11.40
 -12 -14  -2   13.71   13.13
  12  14   2  -18.69   18.73
  12  14   2  -13.57   14.80
 -12  14  -2    7.55   12.24
  13 -14   2    5.36   10.43
  13 -14   2    2.58   12.08
 -13 -14  -2  -34.85   27.91
  13  14   2   30.10   15.02
 -13  14  -2   46.65   32.57
  13  14   2  -18.67   19.62
  12 -15  -2   -2.70   11.44
  12 -15  -2   -7.93   12.28
 -12 -15   2  -13.69   25.80
  12 -15  -2   -2.91    9.74
  12  15  -2  -34.27   20.29
 -12  15   2   17.33   12.61
  12  15  -2   13.31   14.45
  11 -15  -2   38.99   12.34
 -11 -15   2   38.17   10.85
 -11 -15   2   57.58   13.09
 -11  15   2   29.75   12.25
  11  15  -2   14.88   14.12
 -10 -15   2   42.29   10.53
 -10 -15   2   63.99   23.24
  10 -15  -2   26.89    9.38
  10  15  -2   39.09   14.17
  10  15  -2   47.68   20.45
 -10  15   2   22.30   13.25
 -10  15   2   -4.53   31.14
   9 -15  -2   15.62    8.61
  -9 -15   2   13.03   13.50
   9 -15  -2   17.43   11.64
   9  15  -2   17.05   13.54
  -9  15   2    9.39   29.92
   9  15  -2   48.85   18.40
   8 -15  -2   50.28   11.53
  -8 -15   2   71.24   19.50
   8 -15  -2   73.41    8.97
  -8 -15   2   53.18   10.18
   8 -15  -2   56.19   11.05
   8  15  -2   49.35   13.67
  -8  15   2   69.76   13.27
  -7 -15   2   81.57   18.42
   7 -15  -2   95.18   12.08
   7 -15  -2   90.72   11.53
   7  15  -2   63.29   13.41
  -7  15   2   99.30   25.84
  -6 -15   2  152.10   16.82
  -6 -15   2  144.64   12.10
  -6  15   2  142.74   24.11
   6  15  -2  143.54   18.37
   6  15  -2  148.10   13.96
  -5 -15   2   65.92   11.04
   5 -15  -2   62.76   10.85
   5 -15  -2   62.75   11.72
  -5 -15   2   50.01   11.70
   5  15  -2   53.68   13.82
  -5  15   2   72.46   13.42
   4 -15  -2  193.76   11.60
  -4 -15   2  196.17   14.34
   4 -15  -2  177.62   12.12
  -4  15   2  173.27   20.19
  -4  15   2  175.05   11.80
   4  15  -2  173.72   13.80
  -3 -15   2   74.08   12.42
   3 -15  -2   70.92   10.93
   3  15  -2   70.53   12.13
  -3  15   2   49.10   12.94
  -3  15   2   87.45   11.15
  -2 -15   2   68.71   12.05
   2 -15  -2   97.66   10.72
  -2 -15   2   73.80   12.97
  -2 -15   2   86.18   11.38
   2  15  -2   91.42   12.13
   1 -15  -2  178.58   12.86
  -1 -15   2  150.35   12.55
   1  15  -2  177.82   12.78
   0 -15  -2  550.48   18.62
   0 -15   2  577.55   15.72
   0  15   2  556.09   16.66
   0  15   2  589.69   19.82
   1 -15   2   72.03   12.53
  -1 -15  -2   80.83   11.37
   1  15   2  100.33   12.10
  -2 -15  -2  173.17   11.40
   2 -15   2  204.29   13.44
  -2  15  -2  160.78   12.04
  -2  15  -2  194.25   20.96
  -2  15  -2  196.02   11.20
   3 -15   2  133.46   13.16
  -3 -15  -2  118.20   13.37
   3 -15   2  110.59   12.09
  -3  15  -2  146.35   10.69
  -3  15  -2  126.28   22.43
   3  15   2   97.24   16.97
   3  15   2  131.54   13.25
  -4 -15  -2   93.05   13.19
  -4  15  -2   99.64   23.38
   4  15   2   78.46   15.80
  -4  15  -2   85.00   11.59
   5 -15   2  220.28   12.17
  -5 -15  -2  213.54   12.58
  -5 -15  -2  231.97   13.37
  -5 -15  -2  262.96   14.40
   5  15   2  221.14   17.58
   5  15   2  216.10   13.91
  -5  15  -2  219.15   24.75
   6 -15   2   60.66   12.20
  -6 -15  -2   78.39   11.57
   6 -15   2   72.80   11.34
   6 -15   2   49.06    8.30
   6  15   2   55.11   13.98
  -6  15  -2   59.62   25.32
   6  15   2   62.56   17.56
  -6  15  -2   50.62   11.15
   7 -15   2   67.61   12.81
  -7 -15  -2   71.99   15.61
   7 -15   2   79.52   11.44
   7 -15   2   53.21    8.44
   7  15   2   91.66   18.53
  -7  15  -2   60.43   26.85
   7  15   2   66.47   14.01
  -8 -15  -2   49.97   16.24
   8 -15   2   72.45   11.51
  -8 -15  -2   75.04   12.34
   8 -15   2   66.84   13.10
   8  15   2   61.42   14.12
  -9 -15  -2   34.82   13.01
   9 -15   2   54.79   12.69
   9 -15   2   58.28    9.00
   9  15   2   46.55   14.53
  -9  15  -2   95.01   30.82
  -9  15  -2   46.81   11.39
  10 -15   2   68.88   13.21
 -10 -15  -2   78.91   20.67
  10 -15   2   60.95   10.39
 -10 -15  -2   63.32   12.77
  10  15   2   84.69   20.36
 -10  15  -2  124.20   31.61
  11 -15   2   33.75   11.75
  11 -15   2    0.37   14.22
 -11 -15  -2   19.34   13.44
  11 -15   2   10.80    9.41
  12 -15   2   53.84   14.66
  12 -15   2   50.03   10.51
 -12  15  -2   65.25   13.10
  12  15   2   16.92   19.67
  12 -16  -2   25.15   10.26
 -12 -16   2   38.59   11.74
 -12 -16   2   45.63   12.85
  12 -16  -2   14.71   12.46
  12  16  -2    0.57   15.16
  12  16  -2   40.88   21.25
 -12  16   2  -27.36   34.02
  11 -16  -2   80.38   12.35
  11 -16  -2   77.45   12.88
 -11 -16   2   65.29   25.36
 -11 -16   2   82.82   11.93
 -11 -16   2   95.96   13.39
  11  16  -2   61.80   15.19
  11  16  -2  109.01   21.93
 -11  16   2   69.28   34.55
 -11  16   2  106.86   14.08
  10 -16  -2  107.55   10.34
  10 -16  -2   85.86   12.53
 -10 -16   2   94.61   11.66
 -10 -16   2   95.16   13.19
 -10 -16   2   76.02   22.95
  10  16  -2  108.95   15.02
  10  16  -2   95.54   19.50
   9 -16  -2   99.25   12.01
  -9 -16   2   78.56   12.96
   9 -16  -2   77.55    9.53
   9 -16  -2   88.23   12.67
  -9  16   2   79.68   30.57
   9  16  -2   73.58   13.77
  -8 -16   2   -9.96   10.44
  -8 -16   2  -27.01   18.92
   8  16  -2   -6.21   13.59
  -8  16   2  -23.22   27.33
   8  16  -2  -17.30   17.69
  -7 -16   2  219.23   12.30
   7 -16  -2  194.65   10.71
  -7 -16   2  197.54   12.82
   7  16  -2  218.93   14.82
  -7  16   2  218.42   14.31
   7  16  -2  168.99   18.19
  -6 -16   2  137.24   16.69
   6 -16  -2  165.86   11.72
  -6 -16   2  146.70   12.62
  -6  16   2  161.52   14.30
  -6  16   2  120.26   24.42
   6  16  -2  163.48   18.42
   5 -16  -2  914.62   21.69
  -5  16   2  954.01   24.44
   5  16  -2  911.57   25.16
   5  16  -2  895.50   31.92
  -4 -16   2  189.83   14.25
  -4 -16   2  166.68   13.83
   4 -16  -2  190.77   12.87
   4  16  -2  173.59   13.66
  -4  16   2  189.23   11.69
  -3 -16   2 1057.08   24.58
   3 -16  -2 1035.51   23.09
  -3 -16   2 1074.59   22.59
   3  16  -2 1039.46   24.42
   3  16  -2 1036.05   26.74
  -3  16   2 1036.58   22.90
  -2 -16   2   94.85   12.26
  -2 -16   2   88.40   13.24
  -2 -16   2   99.87   11.41
   2  16  -2  104.33   12.30
  -1 -16   2  172.69   12.84
   1 -16  -2  156.17   11.58
   1 -16  -2  188.61   13.05
   1  16  -2  147.30   14.47
   1  16  -2  183.63   12.76
   0 -16   2  217.50   12.27
   0 -16   2  215.09   12.37
   0  16   2  229.94   15.03
   0  16  -2  213.44   15.70
   0  16   2  184.55   12.19
   1 -16   2   73.69   12.28
   1 -16   2   75.83   11.76
  -1 -16  -2   57.63   13.15
   1  16   2   59.76   12.13
  -1  16  -2   74.48   28.73
   1  16   2   42.84   13.29
  -2  16  -2  281.06   22.55
  -2  16  -2  261.39   11.65
   3 -16   2  890.08   22.35
   3  16   2  830.42   24.18
  -3  16  -2  910.02   22.07
  -3  16  -2  846.33   32.92
   4 -16   2   61.04   11.22
   4  16   2   71.36   13.41
   4  16   2   57.08   16.91
   5 -16   2  580.89   15.52
   5 -16   2  629.29   21.58
  -5 -16  -2  588.26   17.12
   5  16   2  613.11   21.26
   5  16   2  607.68   17.33
  -6 -16  -2   44.45   13.38
   6 -16   2   47.93    8.47
  -6 -16  -2   35.18   12.72
   6  16   2   32.07   13.94
  -6  16  -2   62.86   12.43
  -6  16  -2   31.10   24.91
   7 -16   2  461.07   17.16
   7 -16   2  486.01   15.05
  -7 -16  -2  467.04   19.40
  -7 -16  -2  464.94   17.21
   7 -16   2  479.92   15.13
  -7  16  -2  464.06   15.34
   7  16   2  475.68   17.74
   8 -16   2   15.81    8.38
  -8 -16  -2   15.59   17.07
  -8 -16  -2   34.94   12.53
  -9 -16  -2  387.82   15.06
   9  16   2  340.65   21.09
  10 -16   2   35.38   13.95
 -10 -16  -2   29.99   12.99
 -10 -16  -2   46.24   13.74
  10  16   2   49.29   21.86
  10  16   2   11.03   15.70
 -11 -16  -2  258.09   15.15
 -11 -16  -2  240.12   23.55
 -11  16  -2  214.19   34.48
  11  16   2  237.50   21.62
  11  16   2  294.46   17.31
  12 -16   2   52.47   14.05
  12 -16   2   47.63   12.81
 -12 -16  -2   23.41   13.75
 -12 -16  -2   28.68   24.30
 -12  16  -2   39.80   12.88
  11 -17  -2   65.76   13.14
 -11 -17   2   98.45   14.19
 -11 -17   2  121.00   25.90
  11  17  -2   89.99   15.36
 -11  17   2  125.44   34.79
 -11  17   2   76.53   14.34
  10 -17  -2  200.13   10.83
  10 -17  -2  202.54   14.10
 -10 -17   2  156.76   24.02
 -10  17   2  205.07   14.37
 -10  17   2  216.81   34.98
  -9 -17   2  128.25   20.79
   9 -17  -2  135.78   13.16
   9 -17  -2  137.91   13.31
   9 -17  -2  160.05   10.50
  -9  17   2  149.35   59.49
  -9  17   2  155.59   14.27
  -8 -17   2  203.78   20.24
   8 -17  -2  212.18   13.75
   8  17  -2  219.18   19.09
   8  17  -2  192.80   15.16
  -8  17   2  179.07   13.88
   7 -17  -2  328.59   14.75
  -7 -17   2  313.51   20.00
  -7  17   2  312.61   28.47
  -6 -17   2  300.47   14.55
   6 -17  -2  304.59   13.92
   6 -17  -2  286.25   14.05
  -6 -17   2  317.50   18.50
  -6 -17   2  302.26   13.31
  -6  17   2  270.80   26.27
   5 -17  -2 1063.57   24.12
  -5 -17   2 1020.76   26.44
   5  17  -2 1092.98   29.94
  -5  17   2 1069.07   34.69
   4 -17  -2  620.73   20.64
  -4  17   2  601.21   19.98
   4  17  -2  649.97   21.61
  -4  17   2  661.89   24.55
  -4  17   2  640.21   22.18
   3 -17  -2   47.56   11.14
   3 -17  -2   67.55   11.49
  -3 -17   2   56.88   10.80
   3  17  -2   86.46   12.11
  -3  17   2   72.81   11.55
  -2 -17   2   34.21   11.85
  -2 -17   2   40.16   12.11
   2 -17  -2   50.75   10.50
  -2  17   2   40.87   10.93
  -2  17   2   54.20   13.77
   1 -17  -2  507.41   15.25
  -1 -17   2  488.27   15.92
   1  17  -2  509.19   16.76
   1  17  -2  485.88   15.04
   1  17  -2  491.33   17.68
   0 -17  -2  395.99   13.33
   0  17  -2  393.50   17.23
  -1 -17  -2  307.67   14.38
  -1  17  -2  298.78   19.07
   1  17   2  287.97   15.92
   2 -17   2   91.05   12.32
   2 -17   2   87.76   12.15
  -2 -17  -2   67.09   11.72
   2  17   2   89.69   16.32
  -2  17  -2   87.29   10.35
  -2  17  -2   88.91   12.68
   3 -17   2  174.63   13.09
  -3 -17  -2  161.71   13.90
   4 -17   2  733.46   22.47
   4 -17   2  691.44   20.56
   5 -17   2  422.59   15.38
  -5  17  -2  411.86   13.31
   5  17   2  384.81   15.77
  -6  17  -2  248.96   14.09
   6  17   2  269.35   15.55
   7 -17   2   70.52   11.83
  -7 -17  -2   54.38   13.22
   7 -17   2   60.60    9.16
   7  17   2   47.21   20.26
   7  17   2   68.60   13.99
  -7  17  -2   60.47   27.66
   8 -17   2   85.10   12.30
   8 -17   2   99.00   13.76
   8 -17   2   96.67    8.90
  -8 -17  -2  106.07   13.64
  -8 -17  -2   62.61   17.90
  -8  17  -2   84.84   12.45
   9 -17   2  159.63   14.60
   9 -17   2  141.95    9.81
  -9 -17  -2  106.32   20.02
  -9  17  -2  138.39   17.64
   9  17   2  121.95   20.99
 -10 -17  -2   82.42   14.71
  10 -17   2   61.80   14.06
 -10 -17  -2   62.80   14.32
  10 -17   2   92.90   10.15
 -10  17  -2  109.66   33.56
  10  17   2  103.28   21.82
  11 -17   2   -0.24   12.41
  11 -17   2   24.12   10.28
 -11 -17  -2   14.59   13.96
  11  17   2   54.05   21.10
 -11  17  -2    8.20   12.87
 -11 -18   2   49.59   24.56
  11 -18  -2   95.21   10.69
 -11 -18   2   76.48   12.92
  11 -18  -2   81.44   13.59
  11 -18  -2   81.49   13.50
 -11  18   2   35.33   36.45
  11  18  -2   45.22   21.15
 -11  18   2  103.80   14.21
 -10 -18   2    3.28   14.06
 -10 -18   2   13.36   12.51
  10 -18  -2  -16.57   21.20
  10 -18  -2   23.28    9.83
  10 -18  -2   34.26   12.85
  10  18  -2   20.37   19.45
 -10  18   2    4.77   12.88
   9 -18  -2   75.35   10.09
  -9 -18   2   93.80   21.97
  -9  18   2   84.89   32.33
   9  18  -2   85.94   21.60
   8 -18  -2   18.06    9.54
   8 -18  -2    1.72   11.39
  -8 -18   2    8.60   18.37
  -8 -18   2   18.74   12.70
  -8 -18   2    4.39   11.73
   8  18  -2  -19.56   19.22
  -8  18   2   -0.78   29.55
  -8  18   2   30.03   13.95
   8  18  -2   28.06   14.90
  -7 -18   2   72.54   17.46
  -7 -18   2   70.20   12.64
   7 -18  -2   80.03   12.94
  -7  18   2   63.45   14.26
  -7  18   2   52.94   27.51
   7  18  -2   64.19   19.59
  -6 -18   2  204.08   14.47
   6 -18  -2  199.39   13.53
  -6 -18   2  193.46   12.88
  -6 -18   2  194.39   17.61
   5 -18  -2  282.94   13.61
   5  18  -2  307.72   18.89
  -5  18   2  284.42   13.35
  -4 -18   2   69.02   13.76
  -4 -18   2   67.47   12.08
   4 -18  -2   53.30   11.60
   4  18  -2   38.31   12.70
  -4  18   2   51.09   13.87
  -3 -18   2  314.31   15.22
  -3  18   2  330.11   15.88
  -3  18   2  286.55   19.44
   3  18  -2  332.65   18.41
  -2 -18   2  148.52   12.98
  -2 -18   2  132.66   12.80
   2  18  -2  145.89   15.60
  -2  18   2  131.95   15.85
   0 -18   2  139.82   12.52
   0 -18  -2  174.63   13.69
   0 -18   2  128.13   13.79
   0 -18  -2  136.51   11.66
   0  18   2  151.59   11.56
  -1 -18  -2  158.13   13.62
   1 -18   2  157.57   13.10
   1  18   2  168.33   14.46
   2 -18   2   60.29   12.18
  -2 -18  -2   97.80   13.35
  -2 -18  -2   74.59   13.13
  -2  18  -2   51.30   21.23
   2  18   2   74.61   12.84
  -2  18  -2   97.25   10.52
   2  18   2   54.58   16.26
   3 -18   2  219.59   13.44
   3  18   2  193.05   17.46
  -3  18  -2  224.16   14.10
   4 -18   2   66.06   12.51
  -4 -18  -2   45.08   12.86
   4  18   2   18.13   17.46
  -4  18  -2   29.66   24.32
  -4  18  -2   54.13   11.40
  -4  18  -2   45.28   12.70
  -5 -18  -2  107.50   12.34
   5 -18   2   85.22   12.26
   5 -18   2  111.97   15.28
  -5 -18  -2   95.00   13.68
  -5  18  -2  120.78   11.11
   5  18   2  119.96   14.13
  -5  18  -2   82.40   13.65
  -5  18  -2   93.65   25.51
   6 -18   2   55.22   11.95
  -6 -18  -2   58.89   12.69
  -6 -18  -2   69.04   13.17
   6  18   2   38.11   13.94
  -6  18  -2   44.95   13.00
   7 -18   2   20.38    9.10
   7 -18   2   29.57   13.78
  -7 -18  -2   28.70   13.22
  -7  18  -2  -21.63   27.71
   7  18   2   25.40   14.07
   7  18   2   -0.07   18.54
   8 -18   2   11.62   11.48
   8 -18   2   22.68   13.52
  -8 -18  -2   49.04   16.90
   8  18   2   29.40   14.24
   9 -18   2  213.38   10.04
   9  18   2  233.92   16.96
   9  18   2  193.78   21.21
  10 -18   2   29.80    9.77
  10 -18   2   23.11   14.59
 -10 -18  -2   30.11   21.55
 -10 -18  -2   15.69   14.21
  10  18   2   -9.47   21.25
  10  18   2   11.09   15.62
 -10  18  -2   43.82   12.96
 -10  18  -2    2.84   33.17
  11 -18   2  331.02   16.77
  11 -18   2  309.36   15.29
 -11 -18  -2  306.91   16.58
  11  18   2  353.36   23.28
 -11  18  -2  280.21   36.45
  10 -19  -2  110.85   10.31
 -10 -19   2   87.94   13.44
 -10 -19   2  114.74   14.45
 -10  19   2  106.36   34.84
  10  19  -2   94.55   16.05
 -10  19   2  116.80   14.53
   9 -19  -2  704.58   23.22
   9  19  -2  632.86   21.14
  -8 -19   2   54.84   13.63
  -8 -19   2   48.83   18.44
  -8 -19   2   21.97   12.61
   8 -19  -2   39.19   12.41
   8 -19  -2   37.03    9.87
  -8  19   2   64.15   14.07
   8  19  -2   12.72   20.68
   7 -19  -2   94.49   10.10
  -7 -19   2   75.89   18.04
   7 -19  -2   84.86   12.59
  -7 -19   2   77.80   16.66
  -7  19   2  115.01   15.47
   6 -19  -2   31.27   12.37
  -6 -19   2   27.92   12.13
  -6 -19   2   15.84   14.79
   6 -19  -2   51.68   12.20
  -6 -19   2   20.39   12.64
  -5 -19   2  623.47   23.92
  -5 -19   2  645.26   21.30
   5 -19  -2  653.72   17.27
  -5  19   2  680.27   27.70
  -5  19   2  682.92   22.60
   5  19  -2  638.26   21.67
   4 -19  -2   12.82   12.55
  -4 -19   2   49.07   15.40
  -4 -19   2   38.73   11.82
   4  19  -2   18.93   16.46
  -4  19   2    9.42   20.08
  -4  19   2   46.51   14.34
   3 -19  -2   41.74   12.16
  -3 -19   2   41.74   12.44
   3 -19  -2   72.28   13.15
   3  19  -2   72.42   17.84
   3  19  -2   33.29   13.01
  -3  19   2   81.33   14.90
  -3  19   2   64.22   11.51
  -2 -19   2   56.27   12.65
   2 -19  -2   55.84   12.99
  -2 -19   2   56.70   12.48
   2  19  -2   56.28   13.01
  -2  19   2   79.93   11.95
  -1 -19   2  394.48   15.07
  -1 -19   2  364.71   14.68
  -1  19   2  386.41   14.26
   1  19  -2  366.74   17.22
   1  19  -2  379.23   14.69
   0  19  -2  296.85   18.42
   0  19   2  306.44   13.71
   0  19   2  319.27   16.67
   0  19  -2  274.88   13.50
  -1 -19  -2  126.82   14.01
   1 -19   2   99.81   12.22
   1 -19   2   97.94   12.65
   1  19   2  129.64   12.65
   1  19   2  122.24   14.72
  -2 -19  -2   28.11   12.71
   2 -19   2   49.21   12.52
  -2 -19  -2   12.49   12.57
   2 -19   2   41.22   12.39
  -2  19  -2    5.08   21.36
  -2  19  -2   36.10   12.65
   3 -19   2   60.14   12.46
  -3 -19  -2   49.45   12.89
   3  19   2   40.48   16.76
  -3  19  -2   46.57   13.02
   4 -19   2   22.99   12.14
   4 -19   2  -14.55   12.53
   4  19   2   -0.46   13.94
  -4  19  -2    2.92   11.57
  -4  19  -2   15.94   12.85
  -5 -19  -2  176.41   14.27
   5 -19   2  206.14   14.88
  -5 -19  -2  192.83   13.05
   5 -19   2  203.09   13.64
   5  19   2  150.83   19.51
  -5  19  -2  158.04   14.46
  -5  19  -2  174.45   12.75
  -6 -19  -2   -2.86   12.37
  -6 -19  -2    5.23   12.74
  -6  19  -2    0.08   27.64
   6  19   2  -24.92   16.58
  -6  19  -2    7.00   12.96
  -7 -19  -2  142.30   15.15
  -7  19  -2  130.81   14.11
   7  19   2  160.34   19.64
  -8 -19  -2  100.75   14.00
   8 -19   2  113.00   13.34
  -8 -19  -2   85.60   14.29
  -8  19  -2   90.09   15.58
   8  19   2  122.09   20.92
  -9 -19  -2  187.38   15.06
   9 -19   2  223.37   15.88
  -9  19  -2  161.92   41.01
   9  19   2  241.69   22.39
   9  19   2  207.42   16.05
 -10 -19  -2   47.82   22.86
  10 -19   2   53.37   13.11
  10 -19   2   28.30   14.43
 -10 -19  -2   43.90   15.45
  10  19   2   73.60   16.03
  10  19   2   50.98   21.48
   9 -20  -2   24.61   13.44
   9 -20  -2   25.23    9.78
   9 -20  -2   23.75   12.65
   8 -20  -2   52.39   13.53
  -8 -20   2   43.94   13.17
   8 -20  -2   73.18   10.45
  -8  20   2   80.65   14.92
   8  20  -2   48.29   15.82
  -7 -20   2  -21.29   12.82
   7 -20  -2  -15.00   13.86
   7  20  -2  -34.88   19.45
   7  20  -2    1.04   14.14
  -7  20   2   17.25   28.37
  -6 -20   2   41.73   12.68
   6 -20  -2   39.01   13.83
   6 -20  -2   39.48   12.60
  -6 -20   2   24.41   15.28
   6  20  -2   63.06   18.50
  -6  20   2   49.75   14.85
   5 -20  -2   68.88   12.97
  -5 -20   2   62.22   13.13
  -5 -20   2   54.77   14.53
   5 -20  -2   59.96   12.38
  -5 -20   2   44.34   12.91
  -5  20   2   99.87   23.87
  -5  20   2   75.81   14.95
   5  20  -2   48.77   13.52
  -4 -20   2   23.08   12.62
   4 -20  -2    3.95   12.72
  -4 -20   2   39.52   12.12
   4  20  -2   19.50   13.36
  -4  20   2   14.00   13.66
   4  20  -2   51.11   17.93
   3 -20  -2   13.21   12.60
   3  20  -2    1.51   16.41
  -3  20   2   20.05   15.35
  -3  20   2   27.46   11.72
  -2 -20   2  153.00   13.22
   2 -20  -2  143.46   12.62
   2  20  -2  161.07   12.93
  -2  20   2  169.28   16.95
   2  20  -2  128.01   16.22
  -1 -20   2   23.53   12.97
   1 -20  -2   38.67   12.49
  -1  20   2   16.79   14.21
   1  20  -2   16.47   14.91
   0 -20  -2   55.13   13.12
   0 -20  -2   47.92   13.17
   0 -20   2   70.63   12.71
   0  20   2   65.99   14.57
   0  20  -2   61.39   17.67
   0  20  -2   55.23   13.90
   0  20  -2   87.24   12.35
  -1 -20  -2   75.50   12.10
   1 -20   2   60.70   12.34
  -1  20  -2   99.24   21.21
   1  20   2   61.33   12.38
  -2 -20  -2   35.67   12.21
   2 -20   2   59.04   15.09
  -2 -20  -2   29.48   13.31
   2 -20   2   56.88   12.74
   2  20   2   60.37   16.10
  -2  20  -2   50.39   10.97
  -2  20  -2   71.43   14.12
  -3 -20  -2   85.68   13.56
  -3 -20  -2   65.68   13.79
   3 -20   2   67.93   13.13
   3  20   2   55.24   13.43
   3  20   2   60.48   17.08
  -3  20  -2   72.38   24.63
   4 -20   2   -4.87   12.51
   4 -20   2  -13.47   12.43
  -4 -20  -2   28.15   13.17
  -4  20  -2    6.86   13.68
   4  20   2   26.76   18.21
  -4  20  -2   14.98   11.87
   5 -20   2  228.03   15.53
   5 -20   2  217.27   14.17
  -5 -20  -2  212.17   14.94
  -5  20  -2  247.13   15.42
  -5  20  -2  216.06   14.55
  -6 -20  -2   60.17   14.00
   6 -20   2   39.06   14.31
  -6 -20  -2   40.10   14.12
   6  20   2   72.53   20.35
  -6  20  -2   64.90   13.62
  -7 -20  -2   31.16   14.82
   7 -20   2   -3.22   14.90
   7 -20   2   25.53   12.74
  -7 -20  -2   -7.65   13.24
   7  20   2    7.45   14.59
  -7  20  -2   12.09   19.25
   8 -20   2  420.93   18.37
   8 -20   2  396.50   13.23
  -8 -20  -2  444.84   20.08
   9 -20   2   15.60   12.97
   9  20   2   30.52   22.00
  -9  20  -2    8.33   13.71
  -9  20  -2  -26.14   32.07
  -9  21   2  295.40   36.52
  -8 -21   2  118.34   14.25
  -8 -21   2  120.64   20.31
   8  21  -2  143.35   16.21
  -8  21   2  134.15   16.80
   7  21  -2  285.47   22.52
  -6 -21   2   28.70   13.23
  -6 -21   2   64.92   12.98
   6 -21  -2   34.30   12.70
   6 -21  -2   23.68   12.80
   6  21  -2   52.31   14.15
  -6  21   2   50.57   15.46
  -5 -21   2   44.64   14.05
   5 -21  -2   39.76   12.76
  -5 -21   2   31.25   13.29
  -5  21   2   40.87   24.49
  -5  21   2   40.97   16.11
  -5  21   2   22.14   13.11
   4 -21  -2   25.83   12.75
  -4 -21   2   28.16   15.00
   4 -21  -2   31.74   14.31
   4  21  -2   31.08   14.26
  -4  21   2   59.50   12.13
  -4  21   2   43.03   21.95
  -4  21   2   48.66   14.64
  -3 -21   2   39.05   13.04
   3 -21  -2   17.58   12.86
  -3 -21   2   61.86   13.14
   3  21  -2   35.93   13.95
   2 -21  -2   28.43   13.04
   2  21  -2   41.14   16.51
  -2  21   2    5.96   11.69
   2  21  -2    6.11   12.73
  -2  21   2    2.46   15.30
   2  21  -2   18.94   15.08
  -1 -21   2  100.41   15.25
   1 -21  -2   93.00   14.21
  -1  21   2   93.85   12.43
  -1  21   2   99.99   15.29
   1  21  -2   71.99   15.49
   1  21  -2  123.16   17.00
   0 -21   2   63.51   12.53
   0 -21   2   64.78   12.66
   0 -21  -2   59.11   13.60
   0  21   2   55.19   15.05
   0  21  -2   55.52   12.03
   0  21  -2   38.72   14.29
  -1 -21  -2   44.74   13.15
  -1 -21  -2   50.04   12.29
  -1  21  -2   55.62   14.39
   1  21   2   61.26   12.27
   1  21   2   81.06   15.38
  -1  21  -2   54.72   11.94
   2 -21   2    8.21   12.46
  -2 -21  -2   23.29   14.14
   2  21   2    5.57   15.65
  -2  21  -2   35.18   13.92
   2  21   2    6.19   12.83
  -3 -21  -2   72.52   13.41
  -3 -21  -2   48.50   12.76
  -3  21  -2   41.33   24.64
   3  21   2   68.56   16.71
  -3  21  -2   70.49   14.44
   4 -21   2   90.37   13.43
  -4 -21  -2   88.00   13.50
   4 -21   2   66.54   13.39
   4  21   2   86.83   14.52
  -4  21  -2   73.63   12.79
   4  21   2  102.20   18.43
  -4  21  -2   47.32   25.70
  -5 -21  -2   91.20   14.11
   5 -21   2   92.33   17.47
   5 -21   2   88.25   13.39
  -5  21  -2  110.53   27.80
   5  21   2   87.78   15.23
  -5  21  -2   76.19   13.00
   5  21   2   82.66   19.82
  -5  21  -2   76.72   14.84
   6 -21   2  181.31   15.62
  -6  21  -2  182.90   15.43
   6  21   2  174.63   15.77
  -7 -21  -2  102.93   14.72
   7 -21   2  121.03   10.31
   7 -21   2   98.79   16.43
   7 -21   2  129.90   13.65
   7  21   2   80.80   20.83
  -8 -21  -2   52.11   14.47
   8 -21   2   69.68   13.42
  -8 -21  -2   55.98   14.49
   8  21   2   20.88   14.73
   8  21   2   65.01   19.40
  -8  21  -2   13.16   31.20
  -8  21  -2   52.32   14.46
  -9 -21  -2  192.20   19.73
  -8 -22   2  407.37   32.32
  -7 -22   2   25.45   13.76
  -7 -22   2   -6.03   18.72
  -7 -22   2   -3.04   13.23
   7 -22  -2   -1.09   13.08
   7  22  -2   30.22   19.76
  -7  22   2    6.64   29.64
  -6 -22   2   -6.00   12.91
   6  22  -2  -13.36   18.29
  -6  22   2    2.80   15.54
  -5 -22   2  170.80   16.19
   5 -22  -2  152.81   14.08
   5  22  -2  191.02   20.06
   5  22  -2  185.76   15.78
  -5  22   2  140.39   26.63
   4 -22  -2   37.44   13.46
   4 -22  -2   18.76   12.97
   4  22  -2   10.82   18.54
  -4  22   2    6.48   15.02
  -4  22   2   21.93   12.19
   3 -22  -2   59.70   12.42
  -3 -22   2   31.61   13.79
  -3 -22   2   60.76   13.01
   3  22  -2   38.28   13.80
  -3  22   2   32.55   15.48
  -3  22   2   29.74   20.29
   3  22  -2   22.53   16.94
   2 -22  -2   94.70   13.06
  -2 -22   2   60.50   13.63
  -2 -22   2   78.29   13.47
  -2  22   2   84.38   16.63
   2  22  -2   78.27   16.37
  -1 -22   2  626.84   18.37
   1 -22  -2  601.50   18.07
  -1  22   2  636.90   21.22
   1  22  -2  576.63   19.52
   1  22  -2  583.02   17.63
   0 -22  -2   15.97   12.33
   0 -22   2   24.20   12.41
   0 -22   2   38.16   14.31
   0  22  -2   14.09   14.64
   0  22  -2   26.14   11.71
   0  22   2   15.32   11.88
   1 -22   2  712.66   22.69
  -1 -22  -2  780.95   24.09
  -1 -22  -2  712.44   24.18
   1 -22   2  730.89   23.83
   1  22   2  760.42   22.16
  -2 -22  -2   80.64   13.36
   2  22   2   51.89   22.43
  -2  22  -2  113.53   24.00
  -2  22  -2  100.81   15.01
  -2  22  -2   58.46   12.11
   2  22   2   70.88   13.45
   3 -22   2   12.90   13.64
  -3  22  -2   33.49   12.08
   3  22   2   23.33   13.63
  -3  22  -2   -3.24   15.03
  -4 -22  -2   41.28   14.02
   4 -22   2   40.21   13.75
  -4 -22  -2   24.47   21.42
  -4  22  -2   13.98   14.03
  -4  22  -2   26.09   13.99
   4  22   2   32.22   17.50
   5 -22   2  218.63   15.31
   5 -22   2  260.97   22.14
  -5 -22  -2  274.07   15.02
   5  22   2  251.64   16.45
  -6 -22  -2   -3.08   15.51
  -6 -22  -2   24.17   14.43
   6  22   2   -3.21   15.19
   7 -22   2   21.72   15.80
   7  22   2   -2.57   15.56
  -7  22  -2   10.14   14.03
   7  22   2    3.68   20.00
  -8  22  -2  155.98   32.67
  -6 -23   2   75.83   18.83
  -6 -23   2  109.15   14.00
   6 -23  -2   81.27   14.19
  -6  23   2  106.06   15.86
   6  23  -2  100.35   15.70
   5 -23  -2  124.23   14.51
  -5 -23   2  115.23   13.93
   5 -23  -2  113.95   14.43
  -5 -23   2  144.05   15.78
  -5  23   2  129.31   14.31
   5  23  -2   98.65   15.42
  -5  23   2  140.86   16.88
  -5  23   2  149.19   27.09
  -4 -23   2  177.31   14.61
  -4 -23   2  170.97   14.39
  -4  23   2  178.29   16.47
   4  23  -2  193.89   20.00
  -4  23   2  201.62   24.96
   3 -23  -2   13.14   14.47
  -3 -23   2   10.67   13.09
  -3 -23   2  -12.96   13.64
  -3  23   2   -8.66   15.54
   3  23  -2   -8.13   17.25
   3  23  -2   31.68   13.59
  -3  23   2   21.01   12.69
  -3  23   2   27.74   20.73
   2 -23  -2  498.27   17.68
  -2 -23   2  522.29   18.17
   2  23  -2  498.70   17.75
  -2  23   2  509.25   16.40
   1 -23  -2   63.70   13.56
  -1  23   2   45.12   12.62
   1  23  -2   68.84   13.14
  -1  23   2   46.04   16.54
   0 -23   2  515.92   17.33
   0  23   2  468.48   16.90
   0  23  -2  496.70   16.22
   1 -23   2   65.42   13.00
  -1 -23  -2   61.84   13.47
  -1  23  -2   65.61   16.28
   1  23   2   63.57   15.93
   2 -23   2  359.46   16.35
  -2  23  -2  377.06   27.22
   3 -23   2   55.79   15.47
  -3 -23  -2   58.05   13.83
  -3  23  -2   37.21   25.70
   3  23   2   45.37   18.26
  -3  23  -2   65.38   13.48
   3  23   2   40.35   13.91
  -3  23  -2   31.60   15.43
   4 -23   2  162.85   16.26
  -4 -23  -2  172.28   15.10
   4 -23   2  168.06   15.99
  -4  23  -2  189.25   14.04
   4  23   2  137.28   19.12
   5 -23   2   71.11   13.97
  -5  23  -2   76.75   13.40
   5  23   2   92.43   15.49
  -5  23  -2  100.81   29.25
   5  23   2   76.23   20.47
   6 -23   2  552.19   18.76
   6  23   2  545.83   23.61
   6  23   2  524.51   19.96
  -5 -24   2  346.58   16.29
  -5  24   2  380.28   16.55
   4 -24  -2  107.05   14.56
  -4 -24   2   86.75   13.99
   4 -24  -2   76.43   14.94
  -4  24   2   82.49   17.08
  -4  24   2   75.12   28.81
   4  24  -2   54.86   15.37
   4  24  -2   94.32   18.54
  -3 -24   2   -7.89   13.66
  -3 -24   2   13.05   13.63
  -3  24   2   35.80   17.68
   3  24  -2   21.45   17.77
   3  24  -2   20.84   14.19
   2  24  -2  246.26   20.03
  -2  24   2  239.70   14.74
   2  24  -2  257.13   18.94
  -1 -24   2  557.73   18.98
  -1 -24   2  531.51   17.60
   1 -24  -2  536.52   17.81
  -1  24   2  533.65   20.44
   1  24  -2  550.94   20.71
  -1  24   2  534.24   16.76
   0 -24   2  122.23   14.14
   0 -24  -2  143.45   13.61
   0 -24   2  162.07   15.70
   0  24  -2  127.83   16.90
   0  24   2  119.29   17.26
   0  24   2  116.91   13.62
   1 -24   2  482.09   16.48
   1  24   2  501.49   19.39
  -1  24  -2  471.03   18.70
  -2 -24  -2   65.90   13.81
  -2 -24  -2   62.49   14.25
   2 -24   2   94.19   13.50
   2 -24   2   98.94   14.93
   2  24   2  102.19   16.75
  -2  24  -2   47.76   15.69
  -3 -24  -2   27.07   14.35
   3 -24   2   44.53   24.45
  -3  24  -2    9.00   12.17
  -3  24  -2   -5.14   15.94
   4 -24   2   90.15   14.77
  -4 -24  -2   61.50   16.07
  -4  24  -2   52.11   28.08
  -4  24  -2   63.02   15.83
  -4  24  -2   83.32   13.79
   4  24   2   96.28   19.26
  -5 -24  -2   33.97   14.16
  -5  24  -2   21.64   28.99
  -5  24  -2   62.04   13.63
   5  24   2   45.39   14.74
   2 -25  -2  162.83   16.91
  -2 -25   2  141.87   14.48
   2  25  -2  147.98   13.93
   2  25  -2  194.82   26.53
  -2  25   2  183.31   14.02
   1 -25  -2  218.43   16.19
  -1  25   2  253.16   14.38
   1  25  -2  204.33   24.63
   1  25  -2  254.77   14.79
   0 -25  -2   -2.94   13.13
   0 -25  -2   10.80   13.37
   0  25   2   -3.29   12.45
   0  25  -2   10.99   12.87
   0  25  -2  -23.73   15.79
   0  25  -2  -17.01   23.57
  -1 -25  -2  372.35   17.93
  -1  25  -2  337.51   19.96
  -1  25  -2  310.42   27.13
  -2 -25  -2   91.81   14.13
  -2  25  -2   66.60   25.97
  -2  25  -2  109.39   13.16
 -16   0   3    0.00   30.50
  15   0  -3  -11.00   14.48
  15   0  -3  -16.59   11.59
 -15   0   3   -3.99    9.83
 -15   0   3  -25.34   29.67
 -14   0   3  -37.54   29.54
  14   0  -3  -12.47   14.57
  14   0  -3   -7.98   11.49
 -13   0   3    1.02    8.61
  13   0  -3   22.32   12.10
 -12   0   3    3.17   28.29
  12   0  -3   18.17   12.08
  12   0  -3   23.17   10.23
 -12   0   3    6.17    8.34
 -11   0   3   34.45   28.37
 -11   0   3   49.76    8.05
  11   0  -3   43.07   11.10
  10   0  -3   19.60   10.95
  -9   0   3  -20.32   25.51
  -8   0   3    8.10    8.19
   8   0  -3   10.75    9.31
   7   0  -3   39.93    9.96
  -7   0   3   35.84    8.20
   7   0  -3   40.68    9.06
  -6   0   3   -0.81   23.02
  -6   0   3   -5.57    7.48
   6   0  -3    3.72    8.34
   5   0  -3   73.74    9.59
  -4   0   3   -8.93   19.23
  -4   0   3   -0.73    7.22
   3   0  -3 1832.32   26.14
  -2   0   3   25.78    5.48
   2   0  -3   29.42    3.61
   1   0  -3  127.24    4.66
  -1   0   3  119.69    4.59
   1   0  -3  121.48    5.12
   0   0   3    3.90    3.34
  -1   0  -3   26.47    2.70
  -2   0  -3   25.51    4.45
  -2   0  -3   21.66   15.38
   3   0   3 1784.19   25.38
   4   0   3   -1.93   13.72
  -4   0  -3    0.13    6.42
   4   0   3    2.44    7.21
   5   0   3  296.35   10.16
  -5   0  -3  324.33   23.90
  -5   0  -3  283.79    8.29
   6   0   3  -12.98    8.84
   6   0   3    8.15    8.64
   6   0   3   13.13    9.43
  -6   0  -3  -33.52   23.94
   7   0   3   10.42    9.58
  -7   0  -3    1.94    7.59
   8   0   3   11.63   10.09
   8   0   3   30.17    9.31
   8   0   3   21.21    9.77
  -8   0  -3    3.09    7.24
   9   0   3  737.19   19.87
   9   0   3  726.29   17.36
  10   0   3  -10.90   11.08
  10   0   3    5.75   10.79
  11   0   3   65.28   12.52
  11   0   3   70.72    9.17
  12   0   3   15.18    8.51
  12   0   3    2.82   11.04
 -12   0  -3  -23.97   26.54
 -12   0  -3    0.20    8.24
  13   0   3  -15.74    9.03
 -13   0  -3  -12.30   27.88
  13   0   3   -9.50   14.30
 -13   0  -3   -3.40    8.67
 -14   0  -3   -0.13    9.11
  14   0   3   10.32   15.36
  14   0   3    1.83    9.82
  15   0   3   34.59   11.91
  15   0   3    4.35   15.58
 -15   0  -3   35.45   10.29
  15   1  -3   91.34   15.53
  14  -1  -3   29.09   13.36
 -14  -1   3   45.15    9.94
  14  -1  -3   34.00   11.09
 -14  -1   3  -20.06   29.71
 -14   1   3   14.62    9.79
  13  -1  -3   -4.94   10.23
  13  -1  -3  -10.26   14.27
  13   1  -3    2.41   12.64
 -13   1   3  -20.92   30.66
  12  -1  -3  120.52   10.34
  12  -1  -3   99.97   12.26
 -12   1   3  108.70    9.03
  12   1  -3  139.03   12.02
 -11  -1   3   24.50    8.28
  11  -1  -3   19.16   11.32
 -11  -1   3   12.59   25.99
 -11   1   3   42.28   27.72
  11   1  -3    3.41    9.77
  10  -1  -3 1443.50   26.94
 -10  -1   3 1468.67   45.56
   9  -1  -3  111.36    9.93
  -9  -1   3   84.95   24.61
  -9   1   3  112.24    8.44
   9   1  -3   95.26   11.17
   8  -1  -3 1906.08   29.40
  -8  -1   3 1878.76   28.46
  -8   1   3 1900.36   28.35
   7  -1  -3   33.18    8.48
  -7  -1   3   32.10   22.47
   7   1  -3   19.04    9.60
   7   1  -3   24.23    9.29
  -6  -1   3   54.37    7.86
  -6  -1   3   72.05   22.50
   6  -1  -3   44.97    8.11
  -6   1   3   45.74   22.05
   6   1  -3   72.76    9.40
  -5  -1   3  243.30    9.50
   5   1  -3  246.65   10.18
   5   1  -3  232.80   10.60
  -5   1   3  259.29   22.71
   4  -1  -3  532.40   15.01
   4   1  -3  542.26   15.19
  -4   1   3  536.11   14.44
  -3  -1   3  786.80   15.56
  -3   1   3  822.97   15.77
  -3   1   3  820.04   12.60
  -2  -1   3  869.17   14.50
   2   1  -3  855.48   14.96
   2   1  -3  841.32   14.62
  -1  -1   3   22.51    4.26
   1  -1  -3   17.97    4.93
   1  -1  -3   21.39    4.45
  -1   1   3   17.62    4.41
   1   1  -3   16.84    4.65
   0  -1  -3 1884.70   24.44
   0  -1   3 1845.45   23.72
  -1  -1  -3   36.13    9.03
  -1  -1  -3   21.08    4.34
   1   1   3   23.22    6.20
   1   1   3   10.47    6.45
   2   1   3  542.08   13.87
  -2   1  -3  572.49    8.19
   3   1   3 1218.71   21.55
  -3   1  -3 1269.35   17.87
   4  -1   3 1390.68   21.40
   5  -1   3   48.04    9.20
  -5  -1  -3   54.84    7.62
   5   1   3   54.11   10.24
   5   1   3   34.32    8.88
  -5   1  -3   58.69    6.25
   6  -1   3  110.29    9.57
   6   1   3  121.52    9.28
   7  -1   3   84.78    8.57
  -7  -1  -3   81.75    7.69
   7  -1   3   87.76    9.67
  -7  -1  -3   46.17   25.48
   9  -1   3   42.74    9.30
   9  -1   3   31.33   10.02
  -9  -1  -3   55.05    8.23
   9  -1   3   54.34   10.24
  -9   1  -3   42.14   26.04
   9   1   3   56.46   12.17
   9   1   3   50.61   10.18
 -11  -1  -3    6.34   25.45
 -11  -1  -3   14.90    8.12
  11   1   3    7.73    9.67
  11   1   3   34.36   13.11
 -11   1  -3   30.46   25.75
 -11   1  -3   11.88    7.62
 -12  -1  -3   25.21   26.58
  12  -1   3   24.50   11.30
  12  -1   3   15.72    9.51
  12  -1   3   33.00   13.07
  12   1   3   16.06    9.19
  12   1   3   39.10   10.56
 -12   1  -3   10.29    7.80
 -12   1  -3   44.98   27.43
 -13  -1  -3   73.36   28.11
  13  -1   3   37.08   14.05
  13  -1   3   25.86   11.60
  13   1   3   22.74   11.16
  13   1   3   30.12    9.53
 -13   1  -3    7.65   26.92
 -14  -1  -3   29.95    9.86
  14  -1   3   27.67   12.63
  14  -1   3    9.01   14.73
 -14  -1  -3  -17.87   32.37
 -14   1  -3   -6.70   29.11
  14   1   3   16.01   11.32
  15  -1   3   76.17   11.01
 -15  -1  -3   71.00   12.42
 -15   1  -3   60.30    9.47
  15   1   3   43.41   16.66
  15   1   3   44.26   12.18
 -15   1  -3   93.45   30.83
  15  -2  -3   12.60   15.48
  15   2  -3   -3.05   12.79
 -15   2   3    2.26    9.52
 -15   2   3    8.33   31.39
  15   2  -3   -7.91   30.13
  14  -2  -3   28.19   13.78
  14  -2  -3   21.15   11.31
 -14  -2   3   -2.11   29.87
  14   2  -3   18.61   11.87
 -14   2   3    6.92    9.06
 -14   2   3   14.73   30.32
  13  -2  -3   48.73   11.11
 -13  -2   3   13.13   27.78
 -13  -2   3   56.31    9.44
  13   2  -3   62.53   11.80
 -13   2   3   68.36    9.63
  12  -2  -3  156.29   12.02
 -12  -2   3  132.63   27.47
  12  -2  -3  147.42   14.65
  12   2  -3  167.54   12.11
 -12   2   3  167.79    9.36
  11  -2  -3   46.14   12.35
  11  -2  -3   31.42    9.87
 -11  -2   3    5.60   24.30
  11   2  -3   27.98   11.96
  11   2  -3   41.10   10.14
 -11   2   3   15.80   25.89
  10  -2  -3  353.21   11.53
 -10  -2   3  350.07   25.96
 -10   2   3  345.58   10.48
  10   2  -3  358.56   14.01
  10   2  -3  360.71   12.72
  -9  -2   3  138.34    9.18
   9  -2  -3  153.59   11.86
  -9   2   3  159.72    8.72
   9   2  -3  145.96   12.83
   9   2  -3  151.22   10.83
   8  -2  -3  420.06   12.11
  -8  -2   3  444.25   26.91
  -8   2   3  421.36    7.23
  -8   2   3  409.86   26.62
   7  -2  -3   18.38    8.75
   7   2  -3   42.25   10.17
  -7   2   3   31.59    3.01
  -7   2   3   14.68    8.01
  -7   2   3   26.67   22.19
   6  -2  -3   63.83    8.55
   6  -2  -3   74.88    4.17
  -6   2   3   76.22    9.37
  -6   2   3   67.39    8.36
  -5  -2   3  408.35   21.97
   4  -2  -3   17.18    3.26
   4  -2  -3   16.48    4.42
   4  -2  -3   16.90    7.22
  -4  -2   3   20.73    7.91
  -4  -2   3   13.83    4.58
   4   2  -3   29.27    7.81
   4   2  -3   15.82    2.71
  -4   2   3   -4.41   20.54
   2   2  -3  453.09    7.92
  -1  -2   3  103.54    5.33
   1  -2  -3  113.53    7.74
   0  -2  -3  494.98   15.24
  -1  -2  -3   86.08    6.30
   1   2   3   86.60    7.34
   2  -2   3  504.94   14.55
   3  -2   3  815.49   17.99
   3   2   3  801.00   18.40
  -4  -2  -3   42.30   20.00
   4  -2   3   25.77    6.36
   4  -2   3   25.90    7.16
   4   2   3    8.10    9.92
  -4   2  -3   15.98    5.03
  -5  -2  -3   95.90    8.31
   5   2   3   84.75   10.17
   5   2   3   95.14   10.19
  -5   2  -3   73.43   23.95
  -5   2  -3   99.05    6.08
   6  -2   3   53.41    7.12
   6  -2   3   67.83    8.20
  -6   2  -3   74.41   22.96
   6   2   3   71.38    9.54
  -6   2  -3   61.42    6.31
   7  -2   3   11.69    9.01
   7  -2   3    0.08    7.93
   7  -2   3    3.44    8.40
  -7  -2  -3    7.37    8.02
  -7   2  -3   -5.32    6.22
   7   2   3   -7.99    9.47
  -8  -2  -3   74.08   29.97
  -8   2  -3   99.16   25.98
   8   2   3   90.57   11.45
   8   2   3   97.56    9.51
  -8   2  -3   85.38    7.31
   9  -2   3   37.92   10.28
   9  -2   3   26.51    9.39
  -9  -2  -3   61.04   25.78
  -9   2  -3   22.60    6.91
   9   2   3   21.86    9.11
   9   2   3   30.14   11.51
 -10  -2  -3  151.22   25.92
 -10  -2  -3  151.65    9.40
  10  -2   3  153.04   10.12
  10  -2   3  146.29   11.19
 -10   2  -3  120.57   28.49
  10   2   3  149.63   12.85
 -11  -2  -3  -24.67   24.50
  11  -2   3   13.27   10.83
  11  -2   3   -5.52    8.98
 -11   2  -3   10.37    7.15
  11   2   3    5.44    9.02
  11   2   3    8.02   12.71
 -12  -2  -3   61.00    9.17
  12  -2   3   57.15   11.18
  12  -2   3   57.56    9.70
 -12  -2  -3   52.49   27.87
  12   2   3   44.66   14.22
  12   2   3   52.99    9.41
  13  -2   3   22.88   11.75
  13  -2   3   38.45    9.91
 -13  -2  -3   28.01    9.51
 -13  -2  -3   29.90   28.06
 -13   2  -3   23.42    8.10
  13   2   3   15.72   10.90
  13   2   3   33.69   14.35
  13   2   3   15.20    9.35
 -13   2  -3    3.62   27.00
  14  -2   3   40.09   15.24
  14  -2   3   42.24   12.83
  14  -2   3   60.29    9.98
 -14  -2  -3   66.26   27.83
 -14  -2  -3   50.65   10.06
  14   2   3   67.75   12.53
 -14   2  -3   27.74   12.57
  15  -2   3   58.98   10.61
  15  -2   3   54.79   16.37
  15  -2   3   53.43   15.87
 -15   2  -3   47.83    9.48
  15   2   3   40.30   15.15
  15   2   3   28.48   16.18
  15   3  -3  616.13   18.06
  15   3  -3  596.77   21.50
 -14  -3   3  149.81   10.27
  14  -3  -3  179.57   14.75
  14  -3  -3  137.68   12.24
  14   3  -3  190.50   17.20
  13  -3  -3   87.60   13.23
  13  -3  -3   88.86   10.94
  13   3  -3  103.97   12.03
 -13   3   3   82.79   26.98
 -12  -3   3   20.08    9.19
 -12  -3   3   -4.06   25.59
  12   3  -3   39.55   13.50
  12   3  -3   20.90   10.80
 -12   3   3   21.58    8.16
 -12   3   3   15.78   27.53
 -11  -3   3   36.90    8.84
  11  -3  -3   48.37    9.89
  11  -3  -3   37.71    5.08
 -11   3   3   42.76   26.62
  10  -3  -3  361.03   12.96
 -10   3   3  372.02   28.85
  -8  -3   3   61.11    9.32
  -8  -3   3   63.72   23.31
   8  -3  -3   51.86    8.66
  -8   3   3   57.29    8.00
   8   3  -3   74.43   11.42
   7  -3  -3   -3.58    4.75
  -7  -3   3    4.73    3.68
  -7  -3   3    6.23   22.26
  -7  -3   3   17.49    8.70
   7   3  -3   14.09    9.32
  -7   3   3    5.99   10.16
   7   3  -3   14.20    9.90
  -7   3   3    0.21    8.30
  -6  -3   3   19.95    3.71
   6  -3  -3   26.64    4.53
   6  -3  -3   23.14    7.78
  -6  -3   3   41.70   20.51
  -6  -3   3   30.78    9.21
   6   3  -3   38.64   10.78
  -6   3   3   13.06   22.48
   5  -3  -3  865.36   17.78
  -5  -3   3  917.98   33.18
  -5   3   3  879.42   18.45
  -5   3   3  889.76   17.47
   4   3  -3  372.02    7.36
   3  -3  -3   58.85    7.22
  -3  -3   3   48.05    7.66
   3   3  -3   33.16    8.19
  -3   3   3   48.21    7.09
  -3   3   3   46.97    9.67
   2  -3  -3   80.25    7.47
  -2  -3   3   67.23    7.40
   2   3  -3   89.68    7.38
  -2   3   3   75.02   14.24
  -2   3   3   85.70    7.76
  -2   3   3   67.86    7.24
   1  -3  -3   88.48    8.68
  -1   3   3   80.70    8.76
   1   3  -3  102.18    5.71
   0  -3  -3  205.31    8.68
   0  -3   3  222.15   13.70
   0   3  -3  211.94    5.14
   0   3  -3  215.40    5.60
  -1  -3  -3   23.70    8.50
  -1   3  -3   22.32    3.56
  -1   3  -3   28.22    2.94
   2  -3   3   30.13    9.52
  -2  -3  -3   37.61   11.57
  -2   3  -3   39.76    3.12
  -2   3  -3   42.33   16.89
  -3  -3  -3   41.54    8.85
   3  -3   3   44.83    4.79
   3   3   3   35.99   10.19
   3   3   3   61.14   10.13
   3   3   3   60.48   10.64
  -3   3  -3   73.12   21.01
   4  -3   3  172.38    6.95
  -4   3  -3  177.95   24.44
   4   3   3  179.54   11.07
   5  -3   3  898.12   19.38
   5  -3   3  846.00   16.38
  -5   3  -3  874.82   14.54
   5   3   3  864.51   19.87
  -6  -3  -3   36.54    8.33
   6  -3   3   20.38    7.81
   6  -3   3   20.80    7.74
  -6  -3  -3   43.18   23.52
  -6   3  -3   22.24   23.65
   6   3   3   43.74   10.25
   6   3   3   39.76   16.89
   7  -3   3   32.41    8.41
  -7  -3  -3   64.13   24.19
   7  -3   3   37.21    8.87
   7   3   3   46.26   10.46
  -7   3  -3   28.31    6.47
  -7   3  -3   27.81   24.69
   8  -3   3   40.48    8.99
   8  -3   3   51.30    8.16
  -8   3  -3   40.68   26.24
  -8   3  -3   42.49    6.86
   8   3   3   29.49    9.83
   9  -3   3  405.09   12.12
   9  -3   3  371.18   12.00
   9  -3   3  383.97   12.05
  -9   3  -3  399.68   10.03
   9   3   3  381.80   15.06
   9   3   3  371.82   12.20
  10  -3   3  149.63   10.97
  10  -3   3  179.15    9.76
  10   3   3  171.18   11.38
  10   3   3  155.93   11.91
  11  -3   3   73.76   10.80
 -11  -3  -3   93.34   26.60
 -11  -3  -3   80.80    9.58
 -11   3  -3   47.55   27.12
  11   3   3   98.06    9.41
  11   3   3   92.25   13.43
  11   3   3   75.86   10.59
  12  -3   3  172.48   12.55
 -12  -3  -3  133.10   28.22
  12  -3   3  150.11   10.44
  13  -3   3   43.21   13.03
  13  -3   3   35.96   10.01
  13  -3   3   53.39   11.89
 -13   3  -3    1.26   27.57
 -13   3  -3   22.10    8.35
 -14  -3  -3   33.05   28.24
  14  -3   3  -18.00   10.07
  14  -3   3   -9.97   12.56
  14  -3   3    0.01   14.55
 -14   3  -3  -14.57   29.52
  14   3   3   14.52   10.31
  14   3   3  -21.33   12.09
  15  -4  -3  -11.18   14.58
 -15  -4   3    2.39   10.94
  15   4  -3   16.23   16.20
  15   4  -3    8.62   12.12
 -15   4   3   -4.50   31.60
 -15   4   3   -7.76    9.49
  14  -4  -3  140.94   11.70
 -14  -4   3  139.01   11.29
 -14   4   3  182.54   31.27
 -13  -4   3  -30.72   27.23
  13  -4  -3    8.66   10.23
 -13  -4   3    2.07    9.18
  13  -4  -3   16.71    5.55
 -13   4   3   19.00    8.95
  13   4  -3   -2.20   15.12
 -13   4   3  -16.31   27.99
 -12  -4   3   55.05    9.19
 -12  -4   3   63.95   26.03
  12  -4  -3   72.06   10.23
 -12   4   3   50.90    8.47
 -12   4   3   24.13   27.97
  11  -4  -3   76.27   12.76
 -11   4   3   79.83    8.36
 -11   4   3  113.94   26.89
  11   4  -3   84.98   13.50
  10  -4  -3  342.64   13.41
  10  -4  -3  351.87   11.81
 -10   4   3  346.56   10.55
 -10   4   3  312.22   28.87
  -9  -4   3  426.84   12.54
   9   4  -3  432.59   15.60
   9   4  -3  430.09   13.81
  -9   4   3  447.05   11.83
  -8  -4   3  264.96   11.18
   8  -4  -3  268.39    8.88
  -8   4   3  249.36    9.67
   8   4  -3  269.64   11.78
   7  -4  -3    6.51    5.08
  -7  -4   3    4.36    9.48
  -7  -4   3   21.88   21.47
   7  -4  -3   25.75    7.76
  -7   4   3   11.65   23.36
   7   4  -3   22.03   10.59
  -7   4   3   18.91    7.40
  -6  -4   3  324.86   21.74
   6  -4  -3  344.65    8.91
  -6   4   3  357.87   11.35
  -6   4   3  348.63    9.76
   5  -4  -3   44.95    4.96
  -5  -4   3   24.28    9.07
  -5   4   3   20.95   22.09
   5   4  -3   26.76    9.50
   5   4  -3   52.08    9.82
  -5   4   3   31.84    7.46
   4  -4  -3 1014.00   18.45
   4   4  -3 1007.74   20.67
  -3  -4   3 1088.03   17.02
   1  -4  -3   -1.75    8.29
   1   4  -3    8.25    7.95
   0  -4   3   30.85    4.62
   0  -4  -3   38.45    8.41
   0  -4  -3   24.14    7.37
   0  -4   3   44.15    6.25
   0   4   3   37.05    8.07
   0   4  -3   30.28    5.00
  -1  -4  -3   11.80    7.80
   1   4   3  -12.15    9.90
  -1   4  -3   -1.25    4.30
   1   4   3  -14.99   12.42
  -3  -4  -3  949.56   25.98
   3  -4   3  944.32   14.45
   3   4   3  910.16   20.84
  -4   4  -3 1052.02   16.15
  -4   4  -3 1064.43   15.61
  -5   4  -3   65.56   23.18
   5   4   3  113.38   10.88
   6  -4   3  537.60   17.78
   6  -4   3  534.93   14.11
   6   4   3  532.90   17.48
  -7  -4  -3   34.44    8.51
   7  -4   3   45.53    8.53
   7  -4   3   29.16   10.96
   7   4   3   42.80   11.03
   7   4   3   21.12    9.83
  -8  -4  -3  377.62   11.86
   8  -4   3  405.59   11.24
   8   4   3  423.40   14.43
   9  -4   3   91.06    9.32
  -9  -4  -3  103.29    9.93
   9  -4   3  118.82   10.61
   9  -4   3  103.75   10.44
   9   4   3  103.68   11.86
   9   4   3   94.03   13.09
  10  -4   3  407.08   12.25
 -10   4  -3  390.93   12.75
  10   4   3  392.10   15.54
 -11  -4  -3   37.25    9.35
 -11   4  -3   32.37   26.85
  11   4   3   34.81    9.25
 -13  -4  -3   60.97   28.15
  13  -4   3   10.26   12.47
  13  -4   3   15.85    9.96
  13   4   3    6.58   14.86
 -13   4  -3   -1.03   27.22
  13   4   3   20.82   12.14
  13   4   3   19.01   10.32
 -13   4  -3   24.08    7.79
 -14  -4  -3   48.86   11.18
 -14  -4  -3   28.28   29.81
  14  -4   3   55.40   14.07
  14   4   3   44.03   11.21
 -14   4  -3   21.13   28.72
  14   4   3   47.23   15.74
 -15  -4  -3   38.18   31.50
  15  -4   3   65.91   13.23
 -15   4  -3   32.95    9.05
 -15   4  -3   34.01   29.78
  15   4   3   61.60   13.97
  15   4   3   66.31   18.13
 -15  -5   3  469.48   15.27
 -15   5   3  452.68   15.88
  14  -5  -3   -2.12   13.37
 -14   5   3   13.05    9.29
  14   5  -3   -4.52   15.30
 -14   5   3   29.86   30.13
 -13  -5   3  115.37   10.92
  13  -5  -3  106.98    6.58
 -13   5   3   85.67    9.15
  12  -5  -3   34.77   11.21
  12  -5  -3   53.99    9.88
 -12   5   3   40.19    8.41
  11  -5  -3   51.87    7.09
  11  -5  -3   46.40    9.79
  11   5  -3   52.88   10.36
  11   5  -3   57.74   13.65
 -10  -5   3   44.85   25.31
 -10  -5   3   22.29    4.56
 -10  -5   3   19.12    9.98
  10  -5  -3   36.73    8.98
  10  -5  -3   13.40    6.42
  10   5  -3    2.41   12.96
 -10   5   3   36.44    8.15
  10   5  -3   22.17   10.55
   9  -5  -3   22.57    8.63
  -9  -5   3   44.45    9.66
   9   5  -3   29.98    9.97
  -9   5   3   36.51   15.40
   9   5  -3   40.39   12.12
  -9   5   3   31.53   10.65
   8  -5  -3   33.11    6.51
  -8  -5   3   48.05    9.78
  -8  -5   3   36.76    4.81
  -8  -5   3   91.67   32.62
  -8   5   3   42.07    8.19
   8   5  -3   19.55    9.80
   8   5  -3   45.79   11.99
   7  -5  -3  279.01    9.60
  -7   5   3  278.19   11.85
   7   5  -3  288.21   12.56
  -7   5   3  240.78   24.62
  -6  -5   3   22.31    5.34
   6  -5  -3   17.55    8.22
   6  -5  -3   11.51    5.73
   6   5  -3   35.55   10.61
  -6   5   3   10.90    7.64
  -6   5   3    3.84   22.22
   5  -5  -3  268.61    9.79
  -5  -5   3  260.56   11.11
  -5  -5   3  269.89    7.18
   5  -5  -3  282.03    7.36
  -5  -5   3  290.98   19.64
   5   5  -3  292.71   12.79
  -5   5   3  276.08   10.80
   4  -5  -3  293.42    9.59
  -4  -5   3  295.22   10.18
   4   5  -3  299.62   11.47
  -3  -5   3   71.34   17.81
  -3  -5   3   57.57    6.74
   3  -5  -3   49.30    5.96
   3  -5  -3   60.73   10.41
  -3   5   3   43.71    9.62
  -3   5   3   75.59   18.62
   2  -5  -3  120.44    9.89
  -2  -5   3  109.72    8.70
  -2   5   3   94.90    9.32
  -2   5   3  111.34    9.04
  -1  -5   3  214.70    8.74
  -1  -5   3  230.09   15.42
   0  -5   3  960.62   18.40
   1  -5   3  253.33    8.43
   1   5   3  271.14   11.27
  -1   5  -3  278.60   15.62
  -1   5  -3  251.82    8.77
  -1   5  -3  246.06    7.12
   2  -5   3   87.07    6.97
  -2  -5  -3   99.57   11.00
   2   5   3   98.74   10.66
   2   5   3   87.43   11.33
  -2   5  -3   87.99    5.53
   3  -5   3   26.06   10.68
  -3  -5  -3   25.40   14.20
   3  -5   3   44.17    6.30
   3  -5   3   32.77    5.44
  -3   5  -3   44.74    5.96
   4  -5   3  208.75    6.79
  -4  -5  -3  212.65   11.33
   4   5   3  182.84   12.10
  -4   5  -3  219.44   24.69
  -4   5  -3  208.77    6.73
   5  -5   3  203.08   11.41
   5  -5   3  194.96    7.49
  -5   5  -3  203.59   24.57
  -5   5  -3  184.64    6.65
  -5   5  -3  189.51    7.48
   6   5   3  127.01   13.68
  -6   5  -3  136.44    6.50
  -7   5  -3   99.89    6.22
   8  -5   3   33.29   11.32
  -8  -5  -3   -3.89   23.58
  -8   5  -3   16.64   25.76
   8   5   3   52.51   12.66
  -8   5  -3   26.13    6.18
   8   5   3   54.37   11.50
   9  -5   3  350.26   13.10
   9   5   3  364.07   13.62
   9   5   3  388.33   12.62
  10  -5   3    3.94   10.60
  10  -5   3   16.98    9.58
 -10  -5  -3   10.61   26.14
  10  -5   3   -9.25   10.11
  10   5   3   10.68   11.19
 -10   5  -3   -4.12    6.75
  10   5   3   -8.20   12.38
  11  -5   3  408.17   14.66
  11  -5   3  394.43   12.64
  11   5   3  392.46   14.98
  11   5   3  419.35   13.02
 -11   5  -3  417.19   13.25
  12  -5   3    7.62    9.58
  12   5   3   12.59   11.88
 -12   5  -3   12.19    7.59
  12   5   3   -0.62   13.83
 -12   5  -3   14.78   27.38
 -13  -5  -3   53.38   10.97
  13  -5   3   41.31   12.76
 -13  -5  -3   88.06   28.15
  13   5   3   39.20   15.30
  13   5   3   52.54   12.64
  13   5   3   40.01   10.82
  14  -5   3   50.96   13.81
  14  -5   3   20.10   13.25
 -14  -5  -3  -10.28   27.74
  14  -5   3   38.04   10.85
 -14   5  -3   33.82    8.86
 -14   5  -3   26.93   28.15
  14   5   3   34.25   16.89
  15  -5   3  170.37   12.09
  15   5   3  161.56   19.40
  15  -6  -3  161.03   13.39
  15   6  -3  152.88   17.28
  14  -6  -3   34.61   13.27
  14  -6  -3   52.08   11.28
 -14  -6   3   50.37   29.19
 -14  -6   3   41.82   10.98
 -14   6   3   64.60    9.64
 -14   6   3    7.71   30.45
  13   6  -3  128.22   12.71
 -13   6   3  135.90    9.80
  12  -6  -3  -18.50   12.35
  12  -6  -3  -13.73    9.52
 -12  -6   3  -40.36   26.56
  12   6  -3  -12.84    9.86
  12   6  -3   -2.31   14.53
 -12   6   3   15.09    8.59
 -11  -6   3  -10.53   25.47
  11  -6  -3   21.14    9.05
 -11   6   3  -11.30   27.79
 -11   6   3    4.90    8.52
 -10  -6   3   62.31   23.82
 -10  -6   3   42.07   10.21
  10  -6  -3   54.98    8.97
 -10  -6   3   52.53    5.38
 -10   6   3   52.22    8.22
 -10   6   3   35.29   26.44
  10   6  -3   67.40   10.45
  -9  -6   3   57.42   22.35
  -9  -6   3   50.82    5.36
   9  -6  -3   46.12    6.40
  -9   6   3   81.06   25.63
   9   6  -3   49.04   11.28
   8  -6  -3  176.35    9.50
  -8   6   3  173.97    9.17
  -7  -6   3  964.80   34.29
   7  -6  -3  981.65   15.91
   7  -6  -3  978.39   18.95
  -7  -6   3  949.00   20.54
  -7  -6   3  979.39   15.37
   7   6  -3  958.34   21.11
  -7   6   3  940.32   18.63
   6  -6  -3  935.51   18.37
   6   6  -3  977.81   22.42
  -5  -6   3 1525.58   25.29
   5   6  -3 1504.88   25.60
   5   6  -3 1476.73   26.35
  -5   6   3 1488.48   25.64
  -3  -6   3 1254.02   19.38
  -3   6   3 1228.49   21.71
   3   6  -3 1193.80   21.98
   3   6  -3 1223.35   23.63
  -2  -6   3  106.03   10.41
  -2  -6   3   78.24   16.43
  -2   6   3   89.48   10.72
  -2   6   3   80.16   15.29
   2   6  -3   77.13   10.87
   0  -6   3  424.29   14.44
   0  -6   3  444.85   15.31
   0   6  -3  406.77   10.74
   0   6  -3  418.97   10.91
   1  -6   3  579.79   16.83
  -1   6  -3  565.02   12.43
  -1   6  -3  562.51   18.14
   2  -6   3   33.18    7.45
  -2  -6  -3   35.28   10.17
   2   6   3   40.13    9.05
   2   6   3   39.90   11.40
  -2   6  -3   29.73    6.15
   2   6   3   50.95   12.36
   2   6   3   41.60   10.88
  -2   6  -3   37.69    6.37
   3  -6   3 1079.05   18.17
  -3  -6  -3 1088.76   22.74
   3   6   3 1050.51   24.32
  -4  -6  -3  301.04   18.10
   4  -6   3  275.90   12.50
   4   6   3  290.73   14.12
   4   6   3  283.75   13.35
  -4   6  -3  313.96   10.72
   5  -6   3  917.72   20.44
  -5  -6  -3  945.42   21.42
   5   6   3  908.27   22.27
   5   6   3  916.61   22.27
   6  -6   3 1126.30   18.79
   6   6   3 1132.28   24.14
   7  -6   3  357.61    9.67
   7   6   3  368.33   14.31
   8  -6   3  198.65   12.21
   8  -6   3  188.45    9.13
   8   6   3  178.71   13.66
   8   6   3  183.04   11.53
   9  -6   3  281.88   10.50
   9  -6   3  311.01   11.53
  -9  -6  -3  311.88   26.55
   9   6   3  275.01   12.40
  -9   6  -3  305.29    8.76
 -10   6  -3   61.11    7.10
 -10   6  -3   34.92   28.55
  11  -6   3  248.90   12.21
  12  -6   3  -12.64    9.63
 -12  -6  -3   -3.39   10.13
  12  -6   3   -6.09   10.34
 -12  -6  -3  -32.63   25.46
 -12   6  -3  -32.77   27.90
  12   6   3   -0.31   10.25
  13  -6   3   39.60   11.27
 -13  -6  -3   54.50   28.53
 -13  -6  -3   55.54   10.77
  13   6   3   45.83   13.25
  13   6   3   64.47   16.99
 -13   6  -3   73.59   28.41
 -14  -6  -3   56.31   31.17
  14  -6   3   12.04   12.14
  14   6   3   34.40   16.93
 -14   6  -3  -20.13   27.96
 -14   6  -3   37.35    8.87
  14   6   3   18.10   13.68
  15  -6   3  134.21   17.35
  15  -6   3  111.34   11.94
  15   6   3  129.64   20.21
 -15   6  -3  132.24    9.80
 -15  -7   3   16.68   29.18
  15  -7  -3   24.44   16.06
  15   7  -3   19.53   16.57
 -15   7   3   -1.50   31.79
  15   7  -3   23.65   12.45
  14  -7  -3   38.04    9.40
 -14  -7   3   42.59   28.94
 -14  -7   3   39.95   11.77
  14  -7  -3   36.75   14.12
  14   7  -3   67.51   17.64
 -14   7   3   33.92   10.17
 -14   7   3   57.78   30.62
  14   7  -3   20.42   12.20
 -13  -7   3   16.45   11.43
 -13   7   3  -49.27   30.21
  13   7  -3  -19.21   15.27
  13   7  -3  -17.38   10.69
 -12  -7   3   48.30   11.20
  12  -7  -3   31.80    8.50
  12  -7  -3   39.94    9.71
 -12   7   3   73.29   38.31
 -11  -7   3  -12.76   10.00
  11  -7  -3    6.10    7.05
 -11   7   3  -16.10   28.97
 -11   7   3   -4.42    8.54
 -10  -7   3  101.65    6.36
 -10   7   3   76.70   27.04
  -9  -7   3  100.84    6.11
  -9  -7   3  103.91    9.64
   9   7  -3  105.62   13.22
  -9   7   3   95.21   10.63
   9   7  -3   84.39   10.61
  -8  -7   3   42.58    5.96
  -8  -7   3   22.95   20.82
  -8   7   3   55.02   18.77
   8   7  -3   42.99   11.37
  -8   7   3   68.88   24.91
  -7  -7   3  103.04   10.02
  -7  -7   3  110.51   18.66
   7  -7  -3  104.18    7.08
  -7   7   3  120.31    8.42
  -7   7   3  143.12   24.90
   6  -7  -3  689.52   16.29
  -6  -7   3  703.89   13.70
   6  -7  -3  684.43   14.14
  -6  -7   3  693.96   19.07
   6   7  -3  700.26   20.32
  -6   7   3  706.46   17.98
  -5  -7   3  100.99   18.21
  -5  -7   3  119.41    7.15
  -5   7   3  103.59   21.66
   5   7  -3   91.61   11.08
  -4  -7   3  135.14   10.59
   4  -7  -3  129.86    8.44
  -4   7   3  136.69   20.41
   4   7  -3  105.29   11.01
   3  -7  -3   33.12   10.31
  -3  -7   3   36.24    7.62
   3   7  -3   19.19   10.02
   2  -7  -3  153.70    8.84
  -2   7   3  158.29   15.36
  -1  -7   3  119.17   15.63
   1  -7  -3  113.66   11.43
  -1  -7   3  124.65    9.71
  -1  -7   3  127.80    9.80
   1  -7  -3  114.15    8.55
   1  -7  -3  138.80    9.33
   0  -7  -3  513.46   17.15
   0   7  -3  508.98   16.04
   1  -7   3  240.76   10.15
   1   7   3  257.20   13.10
   2   7   3  397.32   13.92
  -2   7  -3  399.37   21.22
   3  -7   3   60.03    7.90
  -3  -7  -3   66.67   12.66
   3   7   3   37.21   13.85
   3   7   3   72.87   11.95
  -3   7  -3   47.05    6.59
   4  -7   3   11.54   10.94
  -4  -7  -3   -8.73   14.91
   4  -7   3   11.52    6.14
  -4   7  -3   21.34    6.90
  -4   7  -3    5.57   23.64
   5  -7   3  169.18    9.05
  -5  -7  -3  198.53   18.67
   5  -7   3  185.18   11.86
  -5   7  -3  159.14   24.82
   5   7   3  185.16   14.19
  -5   7  -3  181.69    7.81
   6  -7   3  291.01   12.16
  -6  -7  -3  321.86   12.70
   6  -7   3  317.97    8.77
  -6  -7  -3  298.41   21.87
   6   7   3  316.90   12.99
  -6   7  -3  302.74    9.25
   6   7   3  295.94   14.21
   7  -7   3  115.45    7.97
  -7  -7  -3  127.31   22.79
   7  -7   3   90.41   11.03
  -7  -7  -3  123.05   11.52
   7   7   3  113.30   14.16
  -7   7  -3   91.53    8.26
  -7   7  -3   95.49    6.75
  -8  -7  -3   47.36   10.36
   8  -7   3   65.55   11.58
   8  -7   3   66.64    7.87
   8   7   3   54.10   15.70
  -9   7  -3  510.20   13.51
 -10  -7  -3   82.28   26.29
 -10  -7  -3   92.62   10.87
  10  -7   3   89.11    9.55
  10  -7   3   68.75   12.05
 -10   7  -3   83.84    7.61
  10   7   3   89.40   15.38
  10   7   3   74.64   11.51
 -11  -7  -3  -38.07   25.66
  11  -7   3   -2.36    9.68
  11  -7   3   -1.53   11.61
 -11   7  -3    8.80    7.52
  11   7   3  -11.06   10.32
  12  -7   3   12.09   10.53
 -12  -7  -3   47.30   28.71
  12  -7   3   -8.16   10.70
  12   7   3   16.92   12.90
  12   7   3   15.55   10.91
 -12   7  -3   15.91   29.89
  13  -7   3    6.76   10.74
 -13  -7  -3   46.93   28.19
 -13   7  -3   11.84    8.00
  13   7   3    8.74   13.01
  13   7   3   11.44   11.31
 -13   7  -3   24.46   27.06
  14  -7   3   14.72   13.10
 -14  -7  -3   58.70   28.92
  14  -7   3   22.69   11.04
 -14  -7  -3   14.29   11.15
  14   7   3   21.64   14.12
  14   7   3   24.44   18.03
  15  -7   3    2.51   12.86
  15  -7   3   27.88   11.37
  15  -7   3    0.63   14.89
 -15  -7  -3   -2.93   31.01
  15   7   3   13.13   14.31
 -15   7  -3   20.39   31.15
  15   7   3   -1.65   17.15
 -15   7  -3   -4.21    9.71
  15   7   3   27.06   15.00
 -15  -8   3    5.65   29.88
 -15   8   3    6.20   33.57
  15   8  -3    7.97   12.65
 -15   8   3   18.35   10.52
 -14  -8   3   45.30   12.03
 -14  -8   3   28.40   28.00
  14  -8  -3   33.30   11.10
  14   8  -3   31.35   15.63
 -14   8   3   54.62   10.48
 -14   8   3   -0.96   31.33
 -13  -8   3  -18.80   11.26
  13  -8  -3  -14.17   10.10
 -13  -8   3  -20.09   26.22
  13   8  -3   -5.25   17.49
 -13   8   3    8.62   30.38
  13   8  -3   14.50   11.87
 -13   8   3  -11.29    9.19
 -12  -8   3   50.24   11.56
  12  -8  -3   52.52    8.92
 -12  -8   3   32.20    6.86
 -12   8   3   -5.24   29.49
  12   8  -3   55.49   12.07
 -12   8   3   41.40    8.67
  12   8  -3   50.56   15.11
 -11  -8   3   22.14    6.55
 -11  -8   3   11.54   10.19
 -11  -8   3   18.11   24.49
 -11   8   3   41.27   11.97
  11   8  -3   42.76   15.07
 -11   8   3    2.23   28.53
  11   8  -3   43.25   11.70
 -11   8   3   13.42    8.25
  10  -8  -3  491.51   13.29
 -10   8   3  488.23   17.77
 -10   8   3  447.51   31.37
  -9  -8   3   91.33   21.89
  -9  -8   3   63.29    6.72
   9  -8  -3   69.65    7.52
  -9   8   3   79.92   10.97
  -8  -8   3  247.28   11.08
  -8  -8   3  240.63    8.71
   8   8  -3  238.04   14.17
   8   8  -3  267.51   12.82
  -7  -8   3  430.80   12.00
   7   8  -3  442.49   14.68
  -7   8   3  439.30   27.00
  -7   8   3  431.50   13.16
  -6  -8   3  444.08   12.47
  -6  -8   3  413.23   20.67
   5  -8  -3  521.39   15.30
  -5  -8   3  522.83   18.00
   5  -8  -3  525.44   14.34
  -5   8   3  568.92   18.36
   5   8  -3  552.96   19.00
   4  -8  -3   10.90   10.85
   4  -8  -3   12.89    7.62
   4   8  -3  -15.89   10.72
   3  -8  -3  121.86   10.52
  -3  -8   3   97.56   15.95
  -3  -8   3  111.39    8.61
   3  -8  -3  106.35    8.06
  -3  -8   3  111.14   10.11
  -3   8   3   86.55   17.73
   3   8  -3  117.48   12.23
  -3   8   3  117.00   10.83
   3   8  -3  130.49   11.59
   2  -8  -3  423.79   10.89
  -2  -8   3  408.00   12.89
   2  -8  -3  404.55   12.73
  -2   8   3  429.38   12.33
   2   8  -3  409.47   13.39
  -2   8   3  418.88   14.08
   1  -8  -3   94.18    8.89
  -1  -8   3  102.44   15.09
  -1   8   3   98.43   12.04
   1   8  -3   86.18   11.11
   0  -8  -3 1321.15   22.14
   0   8   3 1328.34   24.53
   0   8  -3 1374.57   22.44
   1  -8   3  234.62   10.98
   1  -8   3  228.56   10.74
  -1   8  -3  238.40   16.80
  -2  -8  -3  362.38   14.52
   2  -8   3  363.14   10.52
  -2   8  -3  344.15   12.60
   2   8   3  361.06   14.48
  -2   8  -3  341.41   20.35
   3   8   3  101.57   13.64
   3   8   3   88.09   11.96
  -3   8  -3   78.62   22.16
  -3   8  -3   93.79    8.14
  -3   8  -3   83.52    7.90
   4  -8   3    7.91    6.40
   4  -8   3  -12.86    8.16
   4  -8   3  -12.41   10.31
  -4  -8  -3  -19.30   13.69
  -4   8  -3  -12.86    7.31
   4   8   3   14.54   12.54
   4   8   3  -21.07   12.48
   4   8   3    3.85   13.95
  -4   8  -3    8.43   23.53
  -5  -8  -3  203.67   12.31
   5  -8   3  237.87   12.28
   5  -8   3  220.61    7.81
   5  -8   3  226.90    9.09
   5   8   3  210.66   12.51
  -5   8  -3  256.10   28.08
   5   8   3  228.04   15.45
   6  -8   3  957.96   21.76
   6  -8   3  967.58   18.95
  -6  -8  -3  936.51   22.28
   6   8   3  982.32   24.61
   6   8   3  975.06   22.20
  -6   8  -3  895.01   31.18
   7  -8   3  121.87    7.78
  -7   8  -3  117.49    8.48
   8  -8   3  122.48   11.82
   8   8   3  138.16   16.01
   8   8   3  152.56   12.40
  -8   8  -3  102.46   25.87
   9  -8   3   99.06    8.36
  -9  -8  -3   83.72   10.38
   9   8   3   96.57   11.91
  -9   8  -3  105.38   27.20
  10  -8   3  749.52   20.80
  10   8   3  721.10   23.03
  10   8   3  735.97   25.51
  11  -8   3  -13.51   10.92
 -11  -8  -3  -18.41   10.81
  11  -8   3    3.25    9.86
  11  -8   3   -8.71   14.72
 -11   8  -3    9.30    7.59
  11   8   3  -12.69   12.68
  11   8   3    6.67   11.37
 -11   8  -3   -4.56   28.11
  11   8   3    3.74   15.11
  12  -8   3  187.33   13.49
 -12  -8  -3  221.33   12.23
 -12   8  -3  211.31    9.47
  12   8   3  175.06   17.48
  13  -8   3    5.28   11.24
  13  -8   3    4.14   10.86
  13   8   3   16.87   16.55
 -13   8  -3   -4.04    8.59
  13   8   3   20.36   13.67
 -13   8  -3  -10.74   29.65
 -14  -8  -3   -2.97   11.35
 -14   8  -3   14.25    9.22
 -14   8  -3   -5.90   29.77
  14   8   3    5.24   17.04
  14   8   3   -8.04   11.62
  14   8   3   21.56   13.68
 -15  -8  -3   38.06   29.37
 -15   8  -3   35.61   29.84
  14  -9  -3   63.66   10.98
  14  -9  -3   42.91   12.98
  14  -9  -3   57.07   10.39
 -13  -9   3   26.36    7.68
  13  -9  -3   18.47    9.81
  13   9  -3   56.06   15.54
 -13   9   3   38.43    9.92
 -13   9   3   60.77   30.89
  12  -9  -3   82.67   10.07
 -12  -9   3  112.12   11.92
 -12  -9   3  117.26   26.01
 -12   9   3   77.23    9.06
  12   9  -3   97.80   16.06
 -12   9   3   75.16   12.65
  12   9  -3  114.76   12.25
 -11  -9   3   58.27    7.37
 -11  -9   3   49.24   10.55
  11  -9  -3   62.13    8.19
 -11   9   3   53.20    8.80
  10  -9  -3  472.17   13.98
  10   9  -3  506.07   15.93
  -9  -9   3  108.37   21.16
  -9  -9   3  142.92   10.75
   9  -9  -3  147.52    8.44
  -9   9   3  150.94   11.48
  -8  -9   3  -12.50   18.73
   8  -9  -3   12.76    7.55
  -8  -9   3   17.14   10.01
   8  -9  -3   25.08   13.68
  -8   9   3   26.87   25.75
   8   9  -3   23.38   11.32
  -7  -9   3    1.47   18.72
  -7  -9   3    0.54    9.83
  -7   9   3    5.95   11.19
  -7   9   3   -5.05   23.93
   7   9  -3   17.93   11.40
   6  -9  -3   93.43   11.50
  -6  -9   3   66.74    7.79
  -6  -9   3   79.68   10.74
   6  -9  -3   70.92    7.90
  -6   9   3   64.13   22.55
  -6   9   3   79.08   11.84
  -5  -9   3   78.15   17.31
   5  -9  -3   53.25    8.25
   5  -9  -3   49.50   10.47
  -5  -9   3   59.39   10.26
   5   9  -3   63.20   12.18
  -5   9   3   46.91   10.71
   5   9  -3   56.41   11.51
  -4  -9   3   74.64   17.01
  -4  -9   3   42.79   10.85
   4  -9  -3   57.20   10.52
  -4   9   3   71.22   19.61
  -4   9   3   72.39   11.59
   4   9  -3   57.34   11.66
  -3  -9   3  -19.69   15.37
   3  -9  -3  -13.62    8.39
   3  -9  -3  -16.39   10.31
  -3   9   3    0.18   16.73
   3   9  -3   10.67   11.08
  -2  -9   3   32.94   14.38
  -2  -9   3    8.68   10.87
  -2  -9   3   15.68    8.53
   2  -9  -3   33.00    8.64
   2   9  -3    2.07   11.48
  -2   9   3   29.41   10.57
   2   9  -3   10.57   11.11
  -1  -9   3  240.21   15.83
  -1  -9   3  248.53   10.46
  -1   9   3  229.57   12.77
   0  -9   3   88.48   14.99
   0  -9   3   65.87   10.77
   0  -9  -3   84.97   10.20
   0   9  -3   68.36   10.03
   0   9   3   84.96   10.89
   0   9   3   69.80   12.04
   1   9   3  562.22   15.88
   1   9   3  550.46   19.30
  -2  -9  -3   39.23   12.36
   2  -9   3   62.44    9.25
  -2   9  -3   43.28    8.42
   2   9   3   60.22   13.99
   3  -9   3  -10.37    8.45
   3  -9   3   -1.18   11.50
   3   9   3  -13.50   11.49
  -3   9  -3   10.03    8.29
  -3   9  -3   -2.04    7.79
  -4  -9  -3  160.97   11.91
   4  -9   3  162.84   11.35
   4  -9   3  171.27    9.66
   4   9   3  169.24   15.01
  -4   9  -3  175.71    8.87
  -5  -9  -3   82.06   16.18
   5  -9   3   95.30    8.94
   5   9   3   97.61   12.03
   6  -9   3  348.08   11.21
   6  -9   3  336.76   13.11
   6  -9   3  353.31   12.20
   6   9   3  356.29   16.88
   6   9   3  343.31   14.12
  -7  -9  -3  139.06   20.41
   7  -9   3  133.60   10.05
   7   9   3  153.59   15.87
  -7   9  -3  152.50    8.99
   8  -9   3   12.33    7.71
  -8  -9  -3    1.38   12.14
  -8   9  -3    2.63    8.52
   8   9   3  -14.35   11.36
   8   9   3  -14.30   12.41
  -9  -9  -3  176.30   24.82
   9  -9   3  199.12   12.46
   9   9   3  181.69   19.13
   9   9   3  200.84   17.13
  10  -9   3  107.69    8.73
  10   9   3   93.34   13.61
 -10   9  -3  129.64   29.76
  10   9   3  101.11   17.04
 -11  -9  -3    8.90   11.08
  11  -9   3   30.68   11.50
 -11  -9  -3   28.12   25.72
 -11   9  -3   -4.91   29.27
  11   9   3   -1.42   17.26
  12  -9   3   24.66   12.99
  12  -9   3   26.71   14.81
  12  -9   3   28.41   12.69
 -12  -9  -3  -15.00   27.99
 -12   9  -3   24.90   29.57
 -12   9  -3   23.66    8.12
 -13  -9  -3   79.90   29.22
  13  -9   3   83.86   11.91
  13  -9   3  124.76   13.47
  13   9   3   94.46   14.29
 -13   9  -3   98.01    9.29
  13   9   3  110.19   18.08
 -14  -9  -3  180.05   32.14
 -14  -9  -3  207.13   13.29
  14  -9   3  174.93   15.60
  14  -9   3  172.13   13.27
  14   9   3  206.67   19.30
 -14   9  -3  200.31   10.74
  14 -10  -3   79.43   11.36
 -14 -10   3   82.83   13.13
  14  10  -3   66.68   18.47
 -14  10   3  116.94   34.55
 -13 -10   3   25.68    8.65
 -13 -10   3   14.96   12.49
 -13 -10   3   13.62   26.85
 -13  10   3    6.44    9.49
  13  10  -3   32.51   13.56
 -13  10   3  -26.96   31.80
  12 -10  -3   88.45    9.16
  12 -10  -3   82.78   10.29
  12  10  -3   73.31   16.01
  12  10  -3   97.93   13.02
 -12  10   3   84.43   12.73
  11 -10  -3   25.34    8.44
 -11 -10   3   30.92    7.87
  11 -10  -3   29.31    9.07
 -11 -10   3   51.67   20.96
  11  10  -3   53.75   16.89
  11  10  -3   20.21   12.19
  10  10  -3  854.43   24.66
  -9 -10   3   72.66    7.95
   9 -10  -3   78.24    8.60
  -9 -10   3   94.37   11.20
  -9  10   3   51.66   27.08
   9  10  -3   93.09   12.89
  -8 -10   3  545.62   18.78
   7 -10  -3    0.80    8.37
   7  10  -3   -9.68   12.66
  -7  10   3    0.25   24.01
   6 -10  -3  163.71    8.83
  -6 -10   3  140.34    8.76
  -6  10   3  179.11   23.61
  -5 -10   3   35.21   10.34
  -5 -10   3   51.30   17.15
   5 -10  -3   20.06    8.86
  -5  10   3   13.74   20.89
   5  10  -3   27.68   12.98
  -4 -10   3   96.41   10.94
   4 -10  -3   59.51   10.67
  -4 -10   3   69.13    8.88
   4 -10  -3   88.67    8.79
  -4 -10   3   89.51   16.42
  -4  10   3   78.91   11.06
  -4  10   3   67.47   19.39
   4  10  -3   59.90   13.00
   3 -10  -3   17.96   10.40
   3 -10  -3   27.80    8.70
  -3 -10   3   10.48   10.32
  -3  10   3   37.36   16.70
  -3  10   3   16.59   10.75
   3  10  -3   16.84   12.32
   2 -10  -3  112.39    9.11
  -2 -10   3  117.51   10.22
   2 -10  -3  121.88   11.23
  -2  10   3  135.07   11.21
  -1 -10   3   62.05   10.04
  -1 -10   3   61.35    9.91
   1 -10  -3   91.55   10.72
  -1  10   3   76.17   10.85
   1  10  -3   82.48   10.47
   1  10  -3   77.51   11.77
   0  10  -3  660.63   18.51
  -1 -10  -3  231.43   13.07
  -1  10  -3  251.35   10.71
  -1  10  -3  227.07   10.79
   1  10   3  220.97   12.84
  -2 -10  -3  213.48   10.71
   2 -10   3  234.19   11.53
   2 -10   3  217.19   10.62
  -2 -10  -3  231.04   13.88
  -2  10  -3  202.15   10.02
   2  10   3  225.69   13.92
  -2  10  -3  197.67   19.69
   3 -10   3  102.17   12.42
  -3 -10  -3   74.02    9.68
  -3  10  -3   76.96    9.04
  -3  10  -3  101.72   21.96
  -3  10  -3   64.69    8.93
   3  10   3   82.98   13.01
   4 -10   3  411.36   12.32
  -4  10  -3  425.07   11.23
   4  10   3  394.50   18.09
   5 -10   3   14.19    9.24
   5 -10   3   25.49   10.97
  -5 -10  -3   -3.67   11.17
   5  10   3   21.04   13.49
  -5  10  -3  -23.81   23.82
  -5  10  -3   -0.37    8.60
   6 -10   3  767.13   20.46
  -7 -10  -3   25.93   18.21
   7 -10   3    0.62    9.33
   7 -10   3   16.08   11.90
   7 -10   3    7.77    7.11
  -7  10  -3   35.91   24.68
  -7  10  -3   -7.55    8.50
   8 -10   3  145.98    8.37
  -8 -10  -3  129.48   12.09
   8  10   3  153.57   13.35
  -8  10  -3  136.25   26.29
  -8  10  -3  149.17    9.69
  -9 -10  -3   57.16   11.24
   9 -10   3   25.88   12.32
  -9  10  -3   52.57    9.69
   9  10   3   36.89   13.81
  -9  10  -3   11.28   26.65
  10 -10   3  971.47   23.29
  11 -10   3    2.68    9.29
  11  10   3  -13.92   12.83
 -12 -10  -3   -4.38   11.67
  12 -10   3  -13.66   10.42
  12  10   3    8.32   13.71
  13 -10   3  -11.53   13.15
 -13 -10  -3   24.65   12.27
  13  10   3    7.95   14.26
 -14 -10  -3  351.52   15.34
  14 -10   3  338.03   14.64
  14 -10   3  366.78   17.87
  14  10   3  342.10   16.96
 -14 -11   3   25.20   12.30
  14 -11  -3   -1.99   10.78
 -14 -11   3   20.62    9.81
  14  11  -3   -0.22   17.89
 -13 -11   3   22.57   24.80
 -13 -11   3   12.04   12.06
  13 -11  -3   11.48    9.94
 -13  11   3  -30.43   32.73
 -13  11   3   34.92   12.83
 -12 -11   3   45.48   22.94
 -12 -11   3   17.10   12.23
 -12 -11   3   47.18    8.63
 -12  11   3   13.30   30.27
  12  11  -3   46.72   16.42
 -12  11   3   29.09   12.77
  11 -11  -3   81.90    9.57
  11 -11  -3   70.13    9.42
 -11 -11   3   46.22   22.46
 -11  11   3   86.36   11.76
 -11  11   3  116.11   30.60
 -10 -11   3   26.51   11.06
 -10 -11   3   56.60   22.37
  10 -11  -3   22.83   11.25
 -10  11   3   68.02   28.80
  10  11  -3   24.22   11.64
 -10  11   3   34.37   11.56
   9 -11  -3  157.90    9.43
   9 -11  -3  168.87   12.19
  -9  11   3  148.93   27.91
  -8 -11   3   69.99   10.82
  -8 -11   3   91.97    8.68
   8 -11  -3   68.42    8.55
   8  11  -3   79.01   14.15
  -8  11   3   86.17   11.27
   7 -11  -3   26.54    8.91
   7 -11  -3    3.20   10.59
   7 -11  -3   20.55    8.40
  -7 -11   3   26.84    8.31
   7  11  -3   -1.53   13.31
  -7  11   3   43.41   25.43
   7  11  -3   29.18   12.29
   6 -11  -3  733.05   17.42
  -6 -11   3  756.07   17.09
   6 -11  -3  756.03   17.29
   6 -11  -3  744.22   20.74
  -6 -11   3  744.01   23.92
  -6  11   3  739.93   28.23
  -6  11   3  754.89   20.92
   5 -11  -3   34.78    8.77
  -5 -11   3   47.69    8.92
  -5 -11   3   33.42   10.77
   5  11  -3   28.37   12.37
  -5  11   3   26.42   11.60
   4 -11  -3 1116.97   23.12
  -4 -11   3 1090.94   20.35
  -4 -11   3 1103.23   29.57
   3 -11  -3  120.75   11.13
  -3 -11   3  122.14   11.87
   3 -11  -3  120.72    9.60
  -3 -11   3  131.08   15.81
  -3 -11   3  131.37    9.87
   3  11  -3  108.45   13.33
  -3  11   3  133.97   11.08
   3  11  -3  118.44   12.74
   2 -11  -3   68.53    9.06
  -2 -11   3   34.86   13.80
   2 -11  -3   44.60   10.67
  -2  11   3   48.40   11.74
  -2  11   3   50.99   13.71
  -2  11   3   50.52   10.89
   0 -11  -3   -1.55    9.13
   0  11   3   -0.23   10.93
   0  11  -3   -5.12   10.78
   0  11  -3  -18.02   10.14
   1  11   3  888.18   22.60
  -1  11  -3  893.31   19.61
   2  11   3  274.63   16.65
   3 -11   3  118.19   11.75
   3 -11   3  143.78   10.55
  -3 -11  -3  139.95   12.70
   3  11   3  148.47   16.14
  -3  11  -3  132.92   22.42
   5 -11   3  184.85   11.15
  -5 -11  -3  172.92   10.64
  -6 -11  -3  716.42   22.24
   6 -11   3  720.18   20.17
   7 -11   3  328.41    9.81
   7 -11   3  345.44   11.32
   7  11   3  309.20   15.14
   8 -11   3   76.44   12.35
   8 -11   3   70.60   10.03
  -8 -11  -3   80.66   12.12
  -8 -11  -3   98.83   19.62
  -8  11  -3   95.05   26.22
   8  11   3   72.73   13.15
  -9 -11  -3  167.41   13.21
  -9  11  -3  193.50   10.68
  10 -11   3   -0.23    8.46
 -10 -11  -3    5.64   11.69
 -10  11  -3  -28.61   29.94
 -10  11  -3  -13.79   10.80
 -11 -11  -3  123.75   26.79
  11 -11   3   82.82   12.49
 -11 -11  -3   91.23   12.34
 -11  11  -3  146.46   31.35
  12 -11   3   20.21   10.60
  12 -11   3   13.10   13.78
 -12 -11  -3   46.15   12.01
 -12  11  -3   49.46   31.84
  12  11   3   49.57   18.45
  12  11   3   25.14   14.66
 -13 -11  -3  275.59   14.34
  13 -11   3  258.44   16.07
  13  11   3  309.33   20.94
  14 -11   3   48.12   14.85
 -14 -11  -3   46.29   10.56
 -14 -11  -3   67.40   31.93
  14  11   3   64.61   19.71
 -14 -12   3   34.78   25.63
 -13 -12   3   77.36   15.82
 -13 -12   3   87.81   25.14
  13 -12  -3  121.12   10.74
  13 -12  -3  113.43   11.23
 -13  12   3  108.51   13.77
  13  12  -3   86.12   17.10
  12 -12  -3    8.27   11.86
  12 -12  -3   -1.83    9.48
 -12 -12   3  -26.60   22.74
  12  12  -3  -23.21   14.64
 -12  12   3  -18.45   12.43
  12  12  -3    8.39   13.11
  11 -12  -3  160.02   10.38
 -11 -12   3  171.83   12.19
  11  12  -3  163.30   14.26
 -10 -12   3  226.34   12.61
  10 -12  -3  212.51   10.25
  10 -12  -3  206.27   10.97
  10 -12  -3  210.54   12.90
 -10 -12   3  206.67   10.13
  10  12  -3  194.48   18.10
 -10  12   3  192.47   12.62
  -9 -12   3  565.65   25.28
   9 -12  -3  582.40   17.27
  -9 -12   3  617.75   20.18
   9 -12  -3  610.19   19.87
  -9  12   3  570.75   31.56
   8 -12  -3  352.56   13.33
   8  12  -3  323.81   16.22
   8  12  -3  337.87   14.19
   7 -12  -3   40.47    8.62
   7 -12  -3   27.40    9.61
  -7 -12   3   49.72   10.76
  -7  12   3   42.97   12.29
   7  12  -3   64.62   14.87
  -6 -12   3   85.02   17.62
  -6 -12   3   63.55   11.15
   6 -12  -3   83.37   10.29
  -6 -12   3   80.26    9.45
   5 -12  -3   81.80    8.86
  -5 -12   3   81.24   11.17
  -5 -12   3  124.71   17.18
   5 -12  -3   84.73    9.80
   5  12  -3   99.98   16.26
  -5  12   3  112.11   21.67
  -4 -12   3   67.71   16.14
   4 -12  -3   99.87   10.45
  -4 -12   3  104.49   11.73
   4 -12  -3   77.42   11.13
   4  12  -3  108.19   14.91
  -4  12   3   73.67   10.72
   4  12  -3  110.86   13.20
  -4  12   3  122.37   19.91
  -3 -12   3   75.01   12.08
   3 -12  -3   83.85   11.30
   3  12  -3   73.20   11.95
  -2 -12   3  210.26   15.13
   2 -12  -3  186.70   10.47
  -2  12   3  203.80   14.16
   1 -12  -3  243.63   11.71
  -1 -12   3  257.23   12.57
  -1 -12   3  244.02   11.59
  -1 -12   3  271.48   16.11
   1 -12  -3  276.09   11.84
   1  12  -3  260.01   13.33
   0 -12  -3  292.59   11.75
   0 -12  -3  298.68   14.19
   0  12   3  291.01   13.26
  -1 -12  -3  459.06   13.45
   1 -12   3  472.19   14.55
  -1 -12  -3  477.42   15.60
  -1  12  -3  501.17   13.95
   1  12   3  479.04   16.50
   2 -12   3  248.02   11.78
   2 -12   3  255.67   12.68
  -2  12  -3  234.22   19.86
  -2  12  -3  233.73   10.70
   3  12   3  308.87   14.30
  -4 -12  -3  180.24   13.16
  -4 -12  -3  166.45   11.02
   4 -12   3  190.90   10.92
  -4  12  -3  162.63   24.55
   4  12   3  193.04   16.14
  -4  12  -3  172.20   10.82
   5 -12   3  387.91   14.96
   5  12   3  397.03   14.87
  -6 -12  -3   90.08   15.15
   6 -12   3  132.03   10.43
   6 -12   3  113.78   12.06
  -6  12  -3   98.02   25.57
  -6  12  -3   97.16    9.89
   7 -12   3   28.45    7.46
   7 -12   3   10.80   12.80
  -7 -12  -3   20.02   11.63
  -7  12  -3   -4.03   25.22
  -7  12  -3   23.29    9.31
   7  12   3   37.69   13.37
   7  12   3    2.58   16.76
  -8 -12  -3   46.59   18.15
  -8 -12  -3   49.59   11.95
   8 -12   3   52.72   12.44
  -8 -12  -3   81.11   10.62
  -8  12  -3   73.64    9.93
   8  12   3   74.81   17.72
  -8  12  -3   65.40   26.85
   9 -12   3  161.17   10.85
   9 -12   3  149.21   12.72
   9  12   3  177.56   17.95
 -10 -12  -3   42.58   12.27
  10 -12   3    4.95   13.14
  10 -12   3   20.13   10.57
 -10  12  -3   11.74   30.28
  10  12   3   22.43   18.98
 -10  12  -3   34.24   11.88
  11 -12   3   58.85   13.43
  11 -12   3   53.04    9.28
 -11 -12  -3   70.71   12.31
  11  12   3   37.39   13.99
 -11  12  -3   40.85   11.06
 -12 -12  -3   31.45   11.06
  12 -12   3   18.23   14.26
  12 -12   3   18.69   10.33
 -13 -12  -3   46.45   13.19
  13 -12   3   24.40   13.69
  13 -12   3   59.91   11.80
 -13 -12  -3   46.74   10.97
  13 -12   3   55.49   12.29
  13  12   3   40.17   15.17
 -13  12  -3   -3.52   33.00
  13  12   3   67.74   20.95
 -14  12  -3   21.88   32.51
  13 -13  -3   -4.09   12.31
  13 -13  -3   18.62   10.64
  13 -13  -3   20.86   10.18
  13  13  -3   10.68   13.98
 -13  13   3   -2.69   13.29
  12 -13  -3  -12.81   12.01
  12 -13  -3   15.65    9.93
 -12 -13   3   -4.80    9.64
  12  13  -3  -11.43   18.32
 -12  13   3    1.05   33.06
  12  13  -3  -16.77   13.82
  11 -13  -3  -12.93    9.63
 -11  13   3    4.61   11.58
  10 -13  -3   96.75   11.65
 -10 -13   3   71.52   11.98
 -10 -13   3   85.78    9.91
  10  13  -3  100.58   16.69
  10  13  -3   92.78   13.30
   9 -13  -3   47.51   11.58
  -9 -13   3   58.76   21.23
  -9 -13   3   59.68   11.76
   9 -13  -3   46.17    9.08
   9  13  -3   26.09   16.94
   8 -13  -3  248.84   10.43
   8 -13  -3  261.67   11.87
   8 -13  -3  238.44   12.80
   8  13  -3  246.51   14.17
  -8  13   3  254.21   13.74
  -7 -13   3   12.83    9.40
   7 -13  -3   27.85   10.85
  -7 -13   3   18.02   18.22
   7 -13  -3   15.48    9.27
  -7  13   3   59.52   25.43
   7  13  -3   37.18   15.42
  -6 -13   3  435.21   14.07
  -6  13   3  466.69   15.73
  -5 -13   3  152.72   11.67
  -5  13   3  158.58   13.26
  -5  13   3  148.38   22.75
  -4 -13   3 1087.93   21.36
   4 -13  -3 1100.64   23.81
  -4  13   3 1094.32   31.59
   4  13  -3 1074.70   26.01
   4  13  -3 1123.86   25.44
   3 -13  -3  177.34   10.69
  -3 -13   3  192.37   15.01
  -3 -13   3  173.84   10.81
  -3  13   3  207.89   13.49
  -3  13   3  205.32   11.71
  -1 -13   3  182.33   14.97
  -1 -13   3  157.35   12.00
  -1  13   3  163.78   12.93
  -1  13   3  144.45   11.94
   0 -13   3  695.42   19.85
   0 -13  -3  674.15   18.18
   0 -13  -3  650.03   21.05
  -1 -13  -3  541.42   16.33
  -1 -13  -3  491.48   17.81
  -1  13  -3  532.12   17.65
   2 -13   3   93.17   11.12
  -2 -13  -3   99.56   13.16
  -2 -13  -3   89.47   10.90
  -2  13  -3   79.43   10.88
   2  13   3  108.85   15.30
  -2  13  -3  101.22   19.41
  -4 -13  -3 1049.86   22.95
   4  13   3 1059.98   25.91
  -5 -13  -3   68.94   12.27
  -5 -13  -3   69.32   11.32
  -5 -13  -3   89.62   11.54
  -5  13  -3   75.95   10.41
   5  13   3   67.50   17.27
  -5  13  -3   87.71   23.94
   6 -13   3  639.12   15.35
  -6 -13  -3  639.81   18.50
  -6 -13  -3  650.22   22.17
   6 -13   3  631.79   18.62
  -6  13  -3  645.41   17.92
  -7 -13  -3   36.86   11.85
  -7 -13  -3   26.25   16.13
   7 -13   3   17.16    7.68
  -7  13  -3   20.07   10.12
   7  13   3    2.91   17.39
  -8 -13  -3  159.19   19.23
   8 -13   3  172.58   11.25
   8 -13   3  135.36    9.15
  -8 -13  -3  141.43   11.46
  -8  13  -3  140.33   10.74
  -8  13  -3  108.24   27.70
   8  13   3  163.70   15.35
  -9 -13  -3   67.89   11.41
   9 -13   3   76.33    8.79
  -9 -13  -3   91.90   20.38
  -9  13  -3   44.89   28.68
   9  13   3   81.12   14.59
 -10 -13  -3   42.35   11.02
  10 -13   3   17.72   12.94
  10 -13   3   39.63   11.14
 -10 -13  -3    0.79   22.44
  10 -13   3   46.14    9.92
  10  13   3   50.24   14.60
 -10  13  -3   53.04   31.70
 -10  13  -3   35.07   10.55
  10  13   3   12.00   19.18
 -11 -13  -3  -11.41   24.42
  11 -13   3   27.73   10.80
 -11 -13  -3   34.17   11.68
 -11 -13  -3   21.85   13.06
  11  13   3   13.69   18.47
 -11  13  -3    0.80   10.94
  12 -13   3   39.35   14.32
 -12 -13  -3   55.65   11.86
  12 -13   3   70.44   11.43
 -12 -13  -3   42.59   27.38
 -12 -13  -3   58.93   12.77
  12  13   3   46.16   15.02
 -12  13  -3   56.85   33.19
 -13 -13  -3  -26.62   27.66
 -13 -13  -3   -6.97   13.04
  13 -13   3   -4.11   11.55
 -13 -13  -3   18.82   12.97
  13 -13   3   24.46   15.10
 -13 -14   3   42.67   13.26
  13 -14  -3   28.20   12.63
  13 -14  -3   44.33   11.30
  13 -14  -3   36.63   10.63
 -13  14   3    1.55   35.03
  13  14  -3   35.74   14.70
 -12 -14   3   23.13   12.31
 -12 -14   3    6.28   24.97
 -12 -14   3   25.66   10.82
  12 -14  -3   12.80   12.20
  12  14  -3    4.77   14.28
  12  14  -3   10.45   17.41
  11 -14  -3    6.06   10.46
  11 -14  -3    5.59   12.01
  11  14  -3  -25.37   19.28
  11  14  -3   -1.60   13.70
  10 -14  -3   60.52   11.88
 -10 -14   3   73.32   12.69
 -10  14   3   73.04   13.17
 -10  14   3   27.38   30.48
  -9 -14   3  189.64   11.01
  -9 -14   3  194.41   22.64
   9 -14  -3  196.33   10.61
   9 -14  -3  210.87   13.00
   8 -14  -3   51.77   10.61
   8  14  -3   54.37   13.71
  -8  14   3   20.03   27.64
  -8  14   3   51.43   13.19
   7 -14  -3  200.77   11.73
   7 -14  -3  223.19   12.38
  -7 -14   3  220.07   12.79
   7  14  -3  230.95   14.45
  -7  14   3  173.87   27.11
  -7  14   3  221.19   14.01
  -6 -14   3  131.53   17.48
   6 -14  -3  141.80    9.29
  -6 -14   3  139.61   10.76
   6 -14  -3  116.86   10.45
  -6  14   3  146.91   13.25
  -6  14   3  106.95   24.25
  -5 -14   3  939.27   20.34
   5  14  -3  986.28   25.79
   5  14  -3  911.73   24.23
  -4 -14   3   -5.44   10.02
  -4 -14   3   14.02   15.02
   4 -14  -3   10.03    9.69
   4 -14  -3   19.09   11.22
   4  14  -3   -1.34   12.53
  -4  14   3    9.88   24.00
   4  14  -3    2.65   14.85
   3 -14  -3  221.47   12.82
   3 -14  -3  200.49   11.58
   3  14  -3  213.89   13.87
  -3  14   3  210.98   12.72
   3  14  -3  221.44   16.47
  -2 -14   3   -7.22   11.13
   2 -14  -3   -0.54    9.92
   2  14  -3  -22.97   12.98
  -2  14   3   -9.62   10.91
   1 -14  -3   36.07   10.10
  -1 -14   3   18.73   10.49
  -1 -14   3   38.98   11.70
  -1  14   3   27.90   11.08
   1  14  -3   46.44   13.42
  -1  14   3   39.74   13.31
   0 -14  -3  485.21   13.57
   0 -14   3  478.19   14.71
   0  14  -3  471.01   15.41
   0  14  -3  480.68   17.36
   0  14  -3  489.69   13.77
   0  14   3  465.52   14.26
   1 -14   3   18.48   12.07
  -1 -14  -3   46.55   11.13
   1 -14   3   21.36   11.18
   1  14   3   32.82   12.52
  -1  14  -3   40.37   11.43
   1  14   3   54.97   14.33
  -1  14  -3   38.41   10.19
   2 -14   3   75.50   11.24
   2 -14   3   44.63   11.70
  -2 -14  -3   59.70   13.41
  -2 -14  -3   71.83   10.91
   2  14   3   82.41   12.65
  -2  14  -3   59.55   10.83
   3 -14   3   50.64   11.43
  -3 -14  -3   18.07   10.72
  -3 -14  -3   44.28   12.45
  -3  14  -3   26.08    9.51
   3  14   3   38.19   15.14
  -3  14  -3   47.55   22.99
   3  14   3   47.33   13.44
  -4 -14  -3   48.20   11.85
   4  14   3   26.25   16.33
   4  14   3   47.75   13.32
  -4  14  -3   53.73   24.43
   6 -14   3   59.38    7.87
   6 -14   3   61.19   10.34
  -6  14  -3   60.10   10.46
  -6  14  -3   87.98   25.30
   6  14   3   60.11   17.36
  -7 -14  -3  102.33   14.80
   7 -14   3   68.48   10.67
  -7 -14  -3   69.77   11.58
   7 -14   3  109.71   13.60
   7 -14   3   93.33    7.96
  -7  14  -3  110.55   25.89
   7  14   3   78.47   13.95
  -7  14  -3   89.96   11.04
  -8 -14  -3  -10.44   12.54
  -8 -14  -3    0.27   11.75
  -8  14  -3   45.90   27.98
  -8  14  -3    2.82   10.67
  -9 -14  -3  227.66   13.80
  -9 -14  -3  204.44   13.28
  -9  14  -3  198.33   29.73
   9  14   3  187.94   20.28
  10 -14   3   25.86   13.34
  10 -14   3   41.79   11.12
 -10 -14  -3   47.74   22.35
 -10 -14  -3   63.51   17.42
 -10  14  -3   23.61   31.56
  10  14   3   29.83   14.89
 -10  14  -3   45.07   11.22
  11 -14   3   88.66   14.80
 -11 -14  -3  135.33   14.98
  11 -14   3  104.56   12.11
  11 -14   3  124.63   10.71
 -11  14  -3  153.45   33.16
 -11  14  -3  118.46   12.47
  12 -14   3   44.36   14.81
  12 -14   3   36.78   12.18
 -12 -14  -3   40.18   13.04
 -12  14  -3   18.37   12.00
  12  14   3   62.25   19.97
 -13 -14  -3   -8.18   13.01
 -13 -14  -3   34.50   30.28
  13 -14   3   -5.61   12.23
  13  14   3  -14.46   14.87
  12 -15  -3   52.60   10.24
 -12 -15   3   51.99   12.56
 -12 -15   3   47.45   11.35
 -12  15   3   47.87   13.21
  12  15  -3   19.81   14.55
 -12  15   3   12.99   34.68
 -11 -15   3   66.43   11.22
  11 -15  -3   46.69   12.39
 -11 -15   3  104.88   29.51
  11 -15  -3   45.83   11.27
 -11 -15   3   50.92   12.49
 -11  15   3   73.56   33.24
  11  15  -3   73.52   14.25
 -11  15   3   54.03   12.87
  10 -15  -3   10.94    9.49
  10 -15  -3   14.51   11.27
 -10 -15   3   10.98   11.91
 -10 -15   3  -10.47   27.65
  10  15  -3   39.85   18.58
 -10  15   3  -11.83   30.95
  10  15  -3    8.67   13.30
   9 -15  -3   18.00   10.84
  -9 -15   3    9.92   11.67
   9  15  -3  -28.51   17.84
  -9  15   3   -6.73   12.54
  -8 -15   3   82.00   26.92
  -8 -15   3   52.94   10.51
  -8 -15   3   61.75   11.97
   8 -15  -3   41.59   11.17
   8  15  -3   45.12   17.71
  -8  15   3   34.46   12.88
   7 -15  -3  149.70   12.56
  -7  15   3  105.88   26.42
   7  15  -3  102.37   20.35
  -6 -15   3  -15.72   10.22
  -6 -15   3  -35.37   30.63
   6  15  -3  -12.99   17.53
   5 -15  -3  274.26   12.50
   5 -15  -3  231.53   12.89
   5  15  -3  273.33   18.00
  -5  15   3  227.64   23.17
   4 -15  -3   74.91   19.05
   4 -15  -3   48.64   10.01
  -4 -15   3   60.10   11.77
   4  15  -3   37.70   16.77
  -3 -15   3  107.04   12.16
  -3 -15   3  120.62   11.07
  -3 -15   3  156.78   22.92
   3 -15  -3  117.18   11.82
  -3  15   3  121.27   13.49
   3  15  -3  148.26   15.62
  -2 -15   3   10.75   10.44
   2 -15  -3  -15.33   10.73
   2  15  -3  -19.31   13.35
  -2  15   3   21.15   13.36
  -2  15   3  -15.37   10.99
   2  15  -3   -7.95   11.10
   1 -15  -3  103.30   11.40
  -1 -15   3   63.91   10.68
   1 -15  -3   62.09   11.27
  -1  15   3   88.43   11.74
   0 -15   3  153.85   12.19
   0 -15  -3  114.37   12.66
   0  15   3  133.78   13.59
   0  15  -3  156.02   15.69
   1 -15   3    7.47   11.65
   1 -15   3   30.75   12.53
  -1  15  -3   16.04   11.26
  -1  15  -3    8.56   10.08
   1  15   3   -1.38   13.25
   2 -15   3   12.16   11.28
  -2 -15  -3    4.09   12.40
  -2 -15  -3   23.07   10.66
   2 -15   3   -3.53   11.00
  -2  15  -3   43.99   19.59
  -3 -15  -3   80.79   11.51
   3  15   3   89.20   13.50
  -3  15  -3   64.39    9.81
  -3  15  -3   60.62   10.89
  -4 -15  -3   45.43   12.82
   4 -15   3   59.99   13.08
  -4 -15  -3   58.99   12.11
   4  15   3   61.31   16.24
  -4  15  -3   31.17   24.26
   5 -15   3   51.06   15.52
   5 -15   3   61.03   11.03
  -5 -15  -3   69.09   11.73
   5  15   3   92.74   13.54
  -6 -15  -3   54.04   11.81
  -6 -15  -3   43.81   13.19
   6 -15   3   49.28   12.98
   6 -15   3   30.47    8.06
   6  15   3   43.67   13.16
  -6  15  -3   37.73   10.89
   6  15   3   37.97   17.96
   7 -15   3    7.80   13.45
   7 -15   3   18.35   10.92
  -7 -15  -3   12.96   13.12
  -7 -15  -3   16.65   13.86
  -7  15  -3   -3.54   10.61
   7  15   3   21.48   17.41
   8 -15   3   68.73   13.37
  -8 -15  -3   80.29   12.98
  -8  15  -3   70.29   17.24
   8  15   3   67.89   20.55
  -9 -15  -3   86.28   13.15
   9 -15   3  105.24   12.04
   9 -15   3  117.80   13.37
  -9 -15  -3   96.44   13.55
   9  15   3  110.89   15.68
  -9  15  -3  106.27   11.73
   9  15   3   93.66   20.09
  -9  15  -3   95.68   30.13
 -10 -15  -3   56.73   13.80
  10 -15   3   29.43   13.63
  10 -15   3   40.21   11.77
 -10 -15  -3   56.34   13.38
 -10  15  -3   55.72   31.16
  10  15   3   59.46   21.99
 -11 -15  -3   94.20   19.89
 -11 -15  -3  130.79   15.15
 -11 -15  -3   67.56   23.97
  11 -15   3   98.10   12.46
  11 -15   3  114.45   14.78
 -11  15  -3  110.29   12.44
  12 -15   3   29.90   10.29
 -12 -15  -3   30.31   13.58
  12 -15   3   42.67   12.32
  12 -15   3   48.24   15.19
 -12 -15  -3   30.42   26.52
  12  15   3   79.02   20.31
 -12  15  -3   35.54   33.71
 -12  15  -3   50.93   12.37
 -12 -16   3  170.83   27.60
  12 -16  -3  197.37   14.41
  12  16  -3  183.07   20.70
  12  16  -3  197.16   16.09
  11 -16  -3   24.69    9.62
 -11 -16   3    4.70   23.39
 -11  16   3   20.29   33.82
  11  16  -3   40.92   14.87
 -10 -16   3  226.24   24.61
 -10 -16   3  269.28   13.36
  10 -16  -3  289.99   14.42
 -10  16   3  282.76   14.60
   9 -16  -3   42.63   11.01
   9 -16  -3   31.99    8.99
  -9 -16   3   17.73   20.99
   9 -16  -3   60.10   12.52
   9  16  -3   58.39   18.93
  -9  16   3   40.76   13.57
   8 -16  -3   21.27   10.95
  -8 -16   3   20.05   10.88
  -8 -16   3   39.84   12.21
   8 -16  -3   55.47   12.07
   8 -16  -3   52.33    9.18
   8  16  -3   58.66   19.49
  -8  16   3    4.29   39.13
  -8  16   3   52.24   13.52
   8  16  -3    8.31   17.72
  -7 -16   3  155.73   12.44
   7 -16  -3  132.25    9.96
  -7 -16   3  120.15   18.74
  -7 -16   3  131.03   11.48
   7 -16  -3  129.23   12.75
   6 -16  -3  131.94   12.16
  -6 -16   3  120.31   17.49
   6 -16  -3  117.87    9.91
  -6 -16   3  151.64   12.99
   6 -16  -3  150.18   11.52
  -6  16   3  167.93   24.95
   6  16  -3  127.67   13.89
  -6  16   3  160.56   14.35
   5 -16  -3  347.37   14.19
  -5 -16   3  366.38   13.32
   5  16  -3  379.03   18.67
   4 -16  -3   31.11   11.58
  -4 -16   3   11.62   13.81
   4 -16  -3   33.17   11.22
  -4  16   3   11.51   10.55
   4  16  -3   21.58   15.81
   3 -16  -3  132.33   11.83
  -3 -16   3  140.07   12.48
  -3 -16   3  148.37   14.80
  -3 -16   3  144.11   12.51
   3  16  -3  164.48   12.76
  -2 -16   3  411.90   14.14
  -2 -16   3  378.58   16.52
   2  16  -3  368.13   14.27
  -1 -16   3   21.44   10.98
   1 -16  -3   14.37   11.40
  -1  16   3   23.66   11.01
   0  16  -3  527.23   18.70
   0  16  -3  544.27   14.77
   0  16   3  574.05   20.48
  -1 -16  -3   -2.77   12.83
   1 -16   3  -13.57   11.77
   1  16   3   18.28   11.84
   1  16   3   -2.34   13.31
  -1  16  -3   -5.52    9.96
  -1  16  -3   11.81   16.84
  -2 -16  -3  448.32   16.22
  -2 -16  -3  448.87   14.36
  -2  16  -3  482.61   13.66
  -2  16  -3  475.44   22.85
  -3 -16  -3  168.79   13.93
  -3  16  -3  149.39   12.40
   3  16   3  150.91   13.89
  -3  16  -3  137.90   23.99
   3  16   3  170.11   17.52
  -4 -16  -3   75.02   12.82
   4 -16   3   77.55   12.96
   4 -16   3   99.44   11.39
  -4  16  -3   82.30   10.40
  -4  16  -3   86.24   24.21
   4  16   3   75.67   13.99
   4  16   3   55.69   18.36
   5 -16   3   62.62   26.93
  -5  16  -3   79.20   11.46
  -5  16  -3   84.11   25.32
   5  16   3  109.83   16.21
  -6 -16  -3   39.33   12.83
  -6 -16  -3   34.09   11.89
  -6  16  -3   37.82   11.51
  -6  16  -3   21.75   26.44
   6  16   3   49.17   17.36
   7 -16   3  158.43   14.09
  -7 -16  -3  117.68   15.70
  -7  16  -3  124.47   13.23
   7  16   3  111.74   13.85
   8 -16   3  264.14   15.78
   8 -16   3  231.43   15.36
  -8 -16  -3  273.88   14.85
   8  16   3  269.34   20.83
   9 -16   3   39.12   11.84
   9 -16   3   59.41    8.80
   9  16   3   37.61   14.98
  10 -16   3  657.76   18.25
 -10 -16  -3  662.13   18.38
  10 -16   3  622.42   19.03
 -10  16  -3  670.19   19.88
  10  16   3  643.26   20.95
  11 -16   3  166.04   15.33
  11 -16   3  170.55   10.96
  11 -16   3  170.67   13.27
 -12 -16  -3  487.80   17.60
 -12 -16  -3  503.61   17.50
  12  16   3  459.59   24.99
 -11 -17   3  159.76   13.92
  11 -17  -3  166.70   13.43
  11 -17  -3  164.37   13.95
 -11 -17   3  176.31   13.33
 -11 -17   3  205.70   25.96
 -11  17   3  187.15   48.82
  11  17  -3  142.01   19.65
  11  17  -3  184.05   15.40
 -10 -17   3    1.26   12.74
  10 -17  -3   16.99   12.57
 -10 -17   3   22.19   11.82
 -10  17   3   49.39   34.86
  10  17  -3   33.50   14.82
 -10  17   3   25.08   13.81
   9 -17  -3   31.39    9.58
   9 -17  -3   27.39   12.61
  -9 -17   3   42.00   12.56
  -9 -17   3   -0.30   21.56
  -9 -17   3   39.77   11.64
  -9  17   3   15.87   13.10
   9  17  -3   11.51   17.75
   9  17  -3   35.31   14.26
  -8 -17   3   16.97   12.47
   8 -17  -3    2.62   12.31
  -8 -17   3   22.31   11.17
   8 -17  -3   34.43    9.30
  -8 -17   3   -6.33   19.06
  -8  17   3   38.46   28.86
   8  17  -3   25.04   14.01
   7 -17  -3   11.33   11.28
   7 -17  -3   17.87   12.02
  -7 -17   3   37.90   17.50
   7  17  -3    0.20   18.08
  -7  17   3   41.60   26.29
   7  17  -3   10.71   13.66
  -6 -17   3  309.03   14.51
   6 -17  -3  308.19   13.19
  -6 -17   3  324.05   19.52
  -5 -17   3   43.72   11.75
   5 -17  -3   53.13   11.00
   5  17  -3   56.96   13.51
  -5  17   3   59.47   22.28
  -5  17   3   68.43   14.47
  -4  17   3  360.09   13.17
  -3 -17   3   69.13   12.43
  -3 -17   3   53.86   11.99
  -3 -17   3   62.20   15.01
   3  17  -3   42.54   15.05
  -3  17   3   68.92   14.59
  -2 -17   3   46.48   13.65
  -2 -17   3   54.60   11.69
   2 -17  -3   21.33   11.38
  -2  17   3   46.07   11.24
  -2  17   3   36.23   14.56
   1 -17  -3  314.30   13.14
  -1 -17   3  329.73   13.87
   1  17  -3  312.80   15.25
  -1  17   3  314.16   13.41
   0 -17  -3   70.58   13.07
   0  17   3   57.00   11.09
   0  17  -3   25.01   15.83
   0  17  -3   47.42   13.35
   0  17   3   70.78   13.79
  -1 -17  -3  200.01   13.30
  -1  17  -3  233.41   19.52
  -1  17  -3  213.34   11.60
  -1  17  -3  222.64   13.14
   1  17   3  223.46   13.26
  -2 -17  -3   85.40   12.56
   2 -17   3   82.72   13.92
   2 -17   3   71.53   11.97
   2  17   3   75.81   12.91
  -2  17  -3   76.06   10.11
   2  17   3   60.44   15.30
  -2  17  -3   68.78   12.09
  -3 -17  -3   38.71   11.94
   3 -17   3   18.91   11.45
  -3  17  -3   34.01    9.72
   4 -17   3  123.67   12.33
  -4 -17  -3  102.81   13.97
   4 -17   3  135.74   14.71
   4  17   3  142.05   16.81
   4  17   3  134.88   14.19
  -4  17  -3   89.15   24.86
  -5 -17  -3   33.22   12.32
  -5  17  -3   49.50   11.76
  -5  17  -3   35.54   25.92
   5  17   3   20.18   18.59
   5  17   3   57.14   14.34
  -6 -17  -3  106.40   13.89
   6 -17   3   97.05   11.59
  -6  17  -3  143.30   27.16
  -6  17  -3   85.31   12.46
   6  17   3   72.37   18.14
   6  17   3   74.37   14.28
  -7 -17  -3   16.12   12.84
  -7 -17  -3   45.90   13.95
  -7 -17  -3   29.98   15.02
   7 -17   3   -1.15   13.40
   7  17   3   31.22   13.79
  -7  17  -3   44.29   15.72
  -7  17  -3    4.68   27.54
   7  17   3   14.92   19.66
   8 -17   3   -1.58    8.39
  -8 -17  -3   -3.16   13.01
   8 -17   3  -10.13   11.37
  -8 -17  -3   23.00   16.85
   8 -17   3  -16.11   12.92
  -8 -17  -3  -23.44   13.13
   8  17   3   17.05   13.75
  -8  17  -3  -10.94   29.35
   8  17   3   -1.39   19.65
  -9 -17  -3  174.64   15.42
   9 -17   3  170.61   10.22
  -9  17  -3  134.71   12.57
  10 -17   3    6.02   13.88
 -10 -17  -3   18.19   13.63
  10 -17   3   20.31    9.62
 -10 -17  -3   44.99   13.50
 -10 -17  -3   -4.22   19.28
  10  17   3   20.82   20.81
 -10  17  -3   49.41   33.17
  10  17   3   34.88   15.80
  11 -17   3  112.08   13.16
  11 -17   3  101.57   15.00
  11  17   3   92.52   21.51
 -11  17  -3  147.30   34.98
 -11  17  -3  126.67   13.03
  11 -18  -3   35.75   10.26
  11 -18  -3   22.08   12.67
 -11 -18   3   45.49   23.57
  11  18  -3   29.82   15.75
 -11  18   3   36.25   34.24
 -10 -18   3   14.37   23.66
  10 -18  -3   26.71    9.59
 -10 -18   3   42.83   12.72
  10 -18  -3   21.63   12.44
 -10 -18   3   30.91   13.94
  10  18  -3   43.56   15.57
 -10  18   3   22.76   14.02
   9 -18  -3  129.16   10.73
  -9 -18   3  130.44   13.08
  -9 -18   3  135.86   14.40
   9  18  -3  102.31   15.66
  -9  18   3   93.70   31.70
  -8 -18   3   76.73   13.86
  -8 -18   3   49.09   12.28
   8 -18  -3   44.67   12.92
   8 -18  -3   74.92   12.22
   8  18  -3   43.24   14.47
  -8  18   3   70.54   29.35
  -7 -18   3   98.04   12.90
   7 -18  -3   89.53   12.36
  -7  18   3  107.91   27.96
   7  18  -3   95.96   18.65
  -6 -18   3   25.05   17.21
  -6 -18   3   35.51   12.42
   6 -18  -3   38.46   12.25
  -6  18   3   15.44   24.53
  -5 -18   3   64.26   12.09
  -5 -18   3   76.11   15.17
  -5 -18   3   55.29   12.17
  -5  18   3   69.81   15.06
   5  18  -3   78.60   17.52
   5  18  -3   66.06   13.11
   4 -18  -3   31.87   11.52
  -4 -18   3   17.29   14.47
   4  18  -3   39.85   12.20
   4  18  -3   27.66   15.95
  -4  18   3   51.21   10.96
  -4  18   3    6.75   19.32
   3 -18  -3  601.69   30.40
   3  18  -3  565.22   19.23
  -2 -18   3  154.55   12.77
  -2 -18   3  140.32   12.28
   1 -18  -3  351.34   13.64
   0 -18  -3  172.66   12.38
   0  18   3  209.80   15.11
   0  18  -3  201.21   12.24
   0  18  -3  180.11   17.19
   0  18  -3  215.42   14.33
  -1 -18  -3  279.88   13.68
   1 -18   3  286.50   13.54
  -1  18  -3  292.69   13.84
   1  18   3  302.71   16.28
  -1  18  -3  282.77   12.32
  -1  18  -3  259.61   19.92
   2 -18   3  288.00   14.09
  -2  18  -3  278.86   12.21
   3 -18   3  179.86   13.39
   3 -18   3  219.82   13.87
  -3  18  -3  200.42   24.62
   3  18   3  229.48   13.73
   3  18   3  224.85   17.50
  -4  18  -3  168.13   13.00
   4  18   3  168.08   15.15
  -4  18  -3  136.25   26.73
   4  18   3  162.34   19.14
   5 -18   3   19.61   11.75
   5 -18   3   35.51   17.89
  -5 -18  -3   16.50   12.24
  -5  18  -3   15.99   28.47
  -6 -18  -3   11.31   13.25
   6 -18   3  -18.28   14.54
   6 -18   3  -17.34   11.69
  -6  18  -3  -31.97   27.01
  -6  18  -3    3.55   13.52
   6  18   3   28.60   17.02
   7 -18   3  215.94   10.78
   7 -18   3  172.47   13.47
  -7 -18  -3  176.83   14.98
  -7  18  -3  238.09   29.63
  -8 -18  -3  161.12   14.54
   8 -18   3  159.40   12.90
  -8 -18  -3  193.53   14.87
   8  18   3  187.05   15.31
  -8  18  -3  194.95   13.66
  -9 -18  -3  110.96   19.88
  -9 -18  -3  165.62   14.68
  -9 -18  -3  149.43   14.73
   9 -18   3  156.64    9.80
   9  18   3  161.53   21.83
  -9  18  -3  125.09   13.24
 -10 -18  -3  229.17   15.91
  10 -18   3  227.03   15.03
 -10  18  -3  254.99   14.17
 -10  18  -3  222.85   35.73
  10  18   3  196.84   21.92
  11 -18   3   24.44   10.52
 -11 -18  -3   -3.15   22.29
  11 -18   3   32.33   14.96
  11 -18   3   23.86   13.32
  11  18   3   25.02   16.29
 -11  18  -3   78.62   35.37
  10 -19  -3  254.45   15.14
 -10 -19   3  224.18   15.63
 -10 -19   3  257.13   14.70
  10 -19  -3  244.68   11.86
  10  19  -3  249.37   22.92
  10  19  -3  266.53   18.30
   9 -19  -3  173.43   13.53
  -9 -19   3  188.81   13.91
   9 -19  -3  211.49   14.55
  -9  19   3  217.58   16.19
   9  19  -3  211.60   16.57
  -8 -19   3   90.23   12.99
   8 -19  -3   85.64   13.59
  -8 -19   3   94.67   20.02
  -8  19   3  100.04   14.56
   8  19  -3  123.56   19.75
   7 -19  -3   69.49   13.16
   7 -19  -3   54.35   12.55
  -7  19   3   77.44   15.47
   7  19  -3  101.57   19.77
   7  19  -3   60.23   14.93
  -7  19   3   62.93   27.75
  -6 -19   3  313.28   14.91
  -6 -19   3  314.78   14.46
   6  19  -3  340.56   20.17
  -6  19   3  325.57   27.42
  -5 -19   3   23.18   12.08
  -5 -19   3    7.19   15.19
   5 -19  -3   32.07   11.61
  -5  19   3   13.43   22.36
   5  19  -3   29.42   13.28
   4 -19  -3  204.36   13.78
   4 -19  -3  204.21   12.55
  -4 -19   3  228.88   13.50
  -4  19   3  243.91   12.82
  -4  19   3  191.32   20.96
   4  19  -3  242.14   16.70
  -4  19   3  238.97   15.30
   4  19  -3  211.55   13.84
  -3 -19   3   25.14   14.60
  -3 -19   3   29.65   12.40
  -3  19   3   44.45   11.49
   3  19  -3   61.07   16.21
   2 -19  -3   34.68   12.45
   2 -19  -3   24.73   11.83
  -2 -19   3   42.06   12.84
  -2  19   3   12.67   11.48
   2  19  -3   20.30   12.47
   2  19  -3   17.66   15.87
  -2  19   3    7.77   14.85
  -1 -19   3  359.88   14.86
   1  19  -3  370.41   14.54
   1  19  -3  403.27   17.84
   0 -19   3  -15.55   13.47
   0 -19  -3    7.17   11.80
   0 -19   3   13.58   11.81
   0  19   3  -14.03   13.58
   0  19   3   -2.04   14.42
   0  19  -3   26.22   16.83
   1  19   3  271.32   14.20
  -1  19  -3  279.32   20.85
  -1  19  -3  267.99   12.16
  -2 -19  -3  134.44   13.84
   2 -19   3  109.74   13.01
  -3 -19  -3   21.44   12.97
   3 -19   3   31.64   13.88
  -3 -19  -3   -5.65   11.36
   3  19   3   -9.02   16.03
  -3  19  -3   33.54   12.78
   3  19   3   29.97   13.54
   4 -19   3   92.85   12.64
   4 -19   3  103.73   13.23
   4  19   3  116.76   17.37
  -4  19  -3   68.86   25.46
   5 -19   3   23.22   12.17
  -5 -19  -3   21.22   12.76
   5 -19   3   16.58   16.56
   5  19   3   17.78   19.83
   5  19   3   26.25   14.48
   6 -19   3  115.15   13.02
  -6  19  -3   99.53   28.61
   6  19   3  105.66   19.46
  -6  19  -3   92.90   16.89
  -7 -19  -3  124.17   14.23
  -7 -19  -3   94.38   14.00
   7  19   3  140.81   15.06
  -7  19  -3  108.52   52.82
   7  19   3  105.05   19.31
   8 -19   3  137.78   10.40
   8 -19   3  138.28   15.63
   8  19   3  132.11   16.31
   8  19   3  124.50   20.34
  -8  19  -3  125.52   32.19
   9 -19   3  176.67   10.50
   9 -19   3  163.42   13.32
  -9 -19  -3  185.14   15.88
  -9  19  -3  147.10   34.12
   9  19   3  170.15   23.55
  -9  19  -3  194.12   14.21
  10 -19   3  118.15   15.57
 -10 -19  -3  127.25   14.44
 -10 -19  -3  110.42   23.72
  10  19   3  120.40   16.08
 -10  19  -3  116.15   34.58
 -10  19  -3  154.13   13.84
  -9 -20   3   -7.94   13.40
  -9 -20   3   -4.81   20.44
   9 -20  -3   12.40   13.26
   9 -20  -3    5.09   12.53
   9  20  -3   32.83   35.77
   8 -20  -3  -11.32    9.84
  -8 -20   3   -6.79   19.37
   8 -20  -3  -17.41   12.54
  -8 -20   3  -21.99   13.04
  -8 -20   3  -19.07   12.55
  -8  20   3  -12.59   14.16
  -8  20   3   31.86   29.71
   8  20  -3   19.96   19.37
  -7 -20   3   15.84   12.79
   7 -20  -3   15.02   12.77
   7 -20  -3   11.44    9.64
  -7 -20   3    7.92   16.51
  -7 -20   3   -7.11   12.48
   7  20  -3   29.31   15.27
  -7  20   3   12.83   15.06
  -7  20   3   44.67   28.24
   7  20  -3  -26.26   19.52
   6 -20  -3   -7.03   12.42
  -6 -20   3   23.78   13.07
   6 -20  -3   18.36   12.43
  -6  20   3   32.41   14.54
   6  20  -3   40.83   19.17
   6  20  -3   -6.71   13.68
  -6  20   3  -14.30   25.40
   5 -20  -3  -19.15   12.03
  -5  20   3    0.60   15.07
   5  20  -3  -21.63   12.88
   4 -20  -3   13.09   12.38
   4 -20  -3   21.53   11.41
  -4 -20   3   12.88   12.69
   4  20  -3   19.67   16.57
   4  20  -3   38.12   13.30
   3 -20  -3   47.57   12.62
  -3 -20   3   49.10   12.27
  -3  20   3   61.44   11.82
  -3  20   3   54.95   14.94
  -2 -20   3   21.17   12.02
   2 -20  -3   29.83   11.67
  -2  20   3   15.44   11.87
  -1 -20   3   76.74   14.07
   1 -20  -3   76.23   13.34
   1 -20  -3  106.13   12.69
  -1  20   3   84.29   14.52
   1  20  -3   65.43   15.17
  -1  20   3   89.47   11.93
   0 -20  -3   17.43   13.14
   0 -20  -3   17.95   13.21
   0  20  -3  -10.61   11.28
   1 -20   3   57.99   13.56
  -1 -20  -3   52.94   13.24
   1 -20   3   52.96   12.26
   1  20   3   87.15   14.61
  -2 -20  -3   -1.42   12.65
  -2 -20  -3  -15.37   12.52
   2 -20   3    6.74   14.25
   2 -20   3    2.11   12.03
  -2  20  -3   15.82   13.28
  -2  20  -3   20.66   10.79
   2  20   3   -2.30   15.44
   2  20   3  -10.73   12.59
  -2  20  -3   22.80   23.24
   3 -20   3   25.21   12.53
   3 -20   3   28.67   13.45
  -3 -20  -3   54.91   13.77
   3  20   3   44.57   13.73
   3  20   3   24.84   17.22
   4 -20   3   83.73   13.67
   4 -20   3   75.50   12.71
   4  20   3   88.64   17.67
  -4  20  -3   86.98   20.50
  -4  20  -3   86.59   13.33
  -5 -20  -3   -9.96   13.14
  -5 -20  -3  -13.86   13.02
   5 -20   3   13.41   15.20
   5  20   3    7.14   17.74
  -5  20  -3  -27.24   27.15
   6 -20   3   -7.87   14.85
  -6 -20  -3    4.22   13.90
  -6 -20  -3   18.20   14.58
   6 -20   3   12.52   12.72
  -6  20  -3   -5.38   28.60
   7 -20   3   16.27   12.55
  -7 -20  -3   20.53   14.31
  -7 -20  -3  -14.89   14.11
   7  20   3   18.44   19.93
  -8 -20  -3    7.37   14.37
  -8 -20  -3   36.91   15.92
   8 -20   3   15.57    9.79
   8 -20   3   14.58   12.99
   8  20   3   31.73   15.06
   8  20   3   25.32   19.09
   9 -20   3  -17.21   14.38
  -9 -20  -3  -27.65   17.92
  -9 -20  -3   26.11   15.23
  -9  20  -3  -34.41   33.18
   9  20   3   -2.51   14.85
  -9  20  -3   20.00   13.35
  -8 -21   3  163.58   14.61
  -8 -21   3  163.33   21.56
   7 -21  -3  155.98   13.98
  -7 -21   3  128.60   13.88
   7 -21  -3  148.67   13.59
   7 -21  -3  149.73   10.96
  -7  21   3  170.69   16.76
   7  21  -3  135.33   15.57
   6 -21  -3   26.54   12.85
   6 -21  -3   53.37   12.88
  -6 -21   3   33.90   13.41
  -6 -21   3   37.90   13.10
  -6  21   3   50.53   14.87
  -6  21   3   33.25   25.93
  -5 -21   3  113.20   18.12
   5 -21  -3  125.99   13.28
   5 -21  -3  101.68   12.98
   5  21  -3  110.94   14.35
  -5  21   3  138.06   17.04
  -4 -21   3   37.05   15.96
  -4 -21   3   66.06   13.04
   4 -21  -3   34.86   12.02
  -4  21   3   16.42   14.29
   4  21  -3   42.16   13.73
   3 -21  -3    6.48   13.80
  -3 -21   3   -2.37   12.14
   3 -21  -3  -18.38   12.35
  -3  21   3    9.41   11.87
  -3  21   3   17.77   15.67
  -3  21   3    7.12   17.20
   3  21  -3  -17.34   13.20
   2 -21  -3  343.44   15.54
   2  21  -3  376.78   15.55
   2  21  -3  363.50   18.20
  -2  21   3  386.52   18.07
  -1 -21   3   44.84   12.66
  -1 -21   3   42.96   14.27
   1 -21  -3   45.75   13.02
   1  21  -3   55.15   12.43
   1  21  -3   63.97   17.34
   1  21  -3   81.79   15.46
  -1  21   3   79.84   15.77
  -1  21   3   80.95   12.40
   0 -21  -3   93.87   12.58
   0  21  -3  102.92   19.68
   0  21   3  111.14   12.97
   0  21  -3  134.48   15.28
   1  21   3   78.53   14.95
   1  21   3   82.91   12.35
  -1  21  -3   73.94   13.94
  -2 -21  -3   97.42   14.06
   2 -21   3  118.62   13.25
  -2  21  -3   97.23   24.25
  -2  21  -3  100.71   11.61
   2  21   3   98.08   13.64
   3 -21   3   40.05   13.65
  -3 -21  -3   45.03   13.80
  -3  21  -3   43.76   13.97
   3  21   3   48.49   13.86
  -3  21  -3   71.38   25.08
   4 -21   3   28.79   13.73
  -4 -21  -3   16.94   14.09
  -4 -21  -3   -5.45   14.23
  -4  21  -3   26.47   26.88
   4  21   3   10.52   17.92
  -4  21  -3    6.97   12.14
   5 -21   3  161.28   15.90
   5 -21   3  132.09   14.14
  -5 -21  -3  148.49   15.03
   5  21   3  162.22   15.87
  -5  21  -3  125.54   28.81
   6 -21   3  221.55   14.49
  -6 -21  -3  210.69   15.85
  -6  21  -3  201.47   14.81
   7 -21   3  507.89   17.81
   8 -21   3  300.27   16.77
   8 -21   3  295.82   15.46
   8  21   3  253.62   16.66
   7 -22  -3   26.81   10.56
   7 -22  -3   11.06   13.40
  -7 -22   3   -1.97   13.73
  -7 -22   3   12.75   13.29
  -7  22   3   24.02   28.83
  -6 -22   3   39.85   17.82
   6 -22  -3   41.84   13.51
  -6 -22   3   39.66   13.27
   6 -22  -3   29.29   12.95
  -6 -22   3   18.44   13.21
  -6  22   3   14.25   26.49
   6  22  -3   31.56   19.08
   5 -22  -3  -20.07   13.03
   5 -22  -3    2.06   12.89
  -5  22   3   -2.62   12.40
  -5  22   3   10.04   15.76
   5  22  -3   -8.74   18.46
  -5  22   3   26.85   30.39
   5  22  -3   20.25   14.43
  -4 -22   3  288.95   15.12
  -4 -22   3  258.37   15.11
   4 -22  -3  256.09   14.85
   4  22  -3  260.93   20.97
   4  22  -3  245.67   16.08
  -3 -22   3   25.76   13.13
  -3 -22   3   31.72   12.69
   3 -22  -3   31.46   12.84
   3  22  -3   47.64   14.12
   2 -22  -3   80.23   13.78
  -2 -22   3   79.07   13.15
   2  22  -3  101.48   16.36
  -2  22   3   92.85   16.23
  -2  22   3   90.69   12.76
  -1 -22   3   66.99   12.86
  -1 -22   3   49.02   14.16
   1 -22  -3   23.98   12.87
  -1  22   3   71.14   15.62
   1  22  -3   48.42   12.80
   1  22  -3   24.42   17.84
   0 -22   3   25.75   12.55
   0 -22  -3   39.51   13.56
   0  22  -3   18.38   19.67
   0  22   3   -0.78   15.14
   0  22  -3   26.04   14.75
   0  22   3    4.49   11.90
  -1 -22  -3   74.01   13.71
   1 -22   3   44.13   14.13
   1 -22   3   74.23   12.81
  -1 -22  -3   76.80   20.07
  -1  22  -3   39.12   14.81
   1  22   3   83.26   14.97
  -1  22  -3   39.26   22.57
  -1  22  -3   77.54   12.30
   2 -22   3   36.64   12.36
  -2 -22  -3   27.92   13.84
  -2 -22  -3   45.59   12.83
  -2  22  -3   56.65   24.23
   2  22   3   39.39   22.43
   2  22   3   22.08   15.72
  -2  22  -3   12.02   19.05
  -3 -22  -3   33.94   13.52
  -3 -22  -3   56.88   14.69
   3 -22   3   24.54   15.59
   3  22   3   51.84   13.61
   4 -22   3  141.72   13.79
   4 -22   3  156.54   15.01
  -4 -22  -3  140.86   16.06
  -4  22  -3  141.44   15.77
   4  22   3  163.58   19.59
  -5 -22  -3  -11.66   15.70
   5 -22   3   16.41   13.20
  -5  22  -3  -45.60   27.76
  -5  22  -3  -11.21   12.44
   5  22   3  -21.89   14.72
   6 -22   3   28.61   16.38
   6 -22   3   53.43   13.52
  -6 -22  -3   32.51   14.43
   6  22   3   67.58   16.08
  -6  22  -3   70.40   14.44
   6  22   3   58.96   19.81
  -6  22  -3    2.75   29.34
   7 -22   3    1.41   15.69
  -7 -22  -3  -19.21   14.47
   7 -22   3   -1.56   13.51
  -7  22  -3   -8.62   13.87
   7  22   3    6.25   21.38
  -6 -23   3   56.92   13.60
  -6 -23   3   95.05   19.83
  -6 -23   3   73.76   14.14
   6  23  -3   65.45   19.77
   6  23  -3   53.08   14.65
  -5 -23   3  255.54   19.81
  -5 -23   3  250.69   14.97
   5 -23  -3  302.09   15.69
   5  23  -3  292.32   16.79
  -5  23   3  267.42   26.70
  -4 -23   3   72.67   14.22
   4 -23  -3   58.58   14.96
   4 -23  -3   75.26   13.95
   4  23  -3   82.38   19.77
  -4  23   3  101.51   22.76
  -4  23   3   70.25   13.18
   3 -23  -3   70.59   13.60
  -3  23   3   91.92   12.83
   3  23  -3   86.18   16.08
   3  23  -3   92.68   14.74
   2 -23  -3   59.71   13.61
   2 -23  -3   55.35   12.88
  -2 -23   3   42.25   12.98
  -2  23   3   46.31   16.67
   2  23  -3   58.82   17.08
   2  23  -3   67.76   13.72
  -1 -23   3  -22.73   12.68
   1 -23  -3  -23.91   13.26
  -1  23   3  -16.85   12.39
   1  23  -3   25.64   18.83
   0 -23   3   17.92   13.87
   0 -23   3    0.05   12.53
   0 -23  -3  -21.44   13.35
   0  23   3    4.82   12.37
   0  23  -3  -11.47   11.71
   0  23   3   26.77   15.65
   1 -23   3  -19.22   14.69
  -1  23  -3   13.77   14.76
   1  23   3  -18.83   22.35
  -1  23  -3    8.23   23.37
  -1  23  -3    0.10   14.43
  -2 -23  -3  118.58   14.41
  -2 -23  -3  123.59   14.24
   2 -23   3  157.67   15.74
  -2  23  -3  155.06   15.99
  -2  23  -3  141.26   12.82
   2  23   3  142.81   17.38
   3 -23   3   47.02   14.81
  -3 -23  -3   35.84   13.58
   3  23   3   61.32   17.11
  -3  23  -3   49.81   26.25
   3  23   3   64.57   18.68
  -3  23  -3   23.85   15.12
  -3  23  -3   47.70   12.36
   4 -23   3   16.61   14.51
  -4 -23  -3  -12.47   14.23
  -4  23  -3  -38.72   27.31
   4  23   3   -0.94   14.23
   5 -23   3  455.02   19.13
   5 -23   3  469.66   17.35
  -5 -23  -3  441.27   17.72
   5  23   3  438.01   21.29
  -6 -23  -3   25.52   15.19
  -6 -23  -3    9.75   14.86
   6 -23   3   49.96   16.50
  -6  23  -3    4.34   29.81
   6  23   3   20.22   15.37
   6  23   3   40.67   20.44
  -4 -24   3  349.02   15.77
  -4  24   3  346.62   14.86
   4  24  -3  313.99   17.01
  -3 -24   3   -8.00   13.20
   3 -24  -3   27.92   13.43
   3 -24  -3   -0.08   13.40
  -3 -24   3    9.85   14.22
   3  24  -3   19.68   17.43
  -3  24   3   -4.16   13.21
  -3  24   3   11.42   16.06
  -2 -24   3   17.40   13.05
   2  24  -3   -5.43   18.68
  -2  24   3   33.21   17.08
  -2  24   3   26.27   12.80
   2  24  -3   -9.67   13.14
   1 -24  -3  375.23   16.35
   1  24  -3  418.76   15.87
  -1  24   3  382.55   15.42
   1  24  -3  426.09   31.25
   0 -24  -3  109.59   14.27
   0 -24   3  104.95   13.94
   0 -24  -3  132.22   15.34
   0  24  -3  149.39   20.12
   0  24   3   87.19   17.34
   0  24  -3  129.13   16.07
   1 -24   3  118.83   15.32
  -1 -24  -3  125.91   14.56
  -1  24  -3  113.86   26.68
  -1  24  -3  141.73   13.34
   2 -24   3  -11.67   13.81
  -2 -24  -3  -22.45   14.34
   2  24   3    8.20   12.76
   2  24   3  -12.11   16.49
  -3 -24  -3   57.11   14.42
  -3  24  -3   86.40   15.97
  -3  24  -3   62.88   12.42
  -3  24  -3   44.22   27.04
  -4 -24  -3  251.58   15.66
  -4 -24  -3  214.71   15.26
  -4  24  -3  211.04   14.43
  -4  24  -3  217.72   16.34
   4  24   3  250.10   19.35
   4  24   3  223.25   15.63
   2 -25  -3   15.45   14.30
   2  25  -3   26.38   20.12
   2  25  -3   12.90   13.53
  -1 -25   3   27.66   13.05
   1 -25  -3   45.16   14.38
  -1 -25   3   36.97   14.65
   1  25  -3   53.95   21.30
   1  25  -3    8.77   23.96
  -1  25   3   28.97   12.83
   0 -25   3  117.59   15.63
   0 -25  -3  135.65   14.16
   0 -25  -3  116.69   15.61
   0  25  -3  137.54   13.65
   1 -25   3   12.50   12.68
  -1 -25  -3   14.23   14.06
  -1 -25  -3   17.35   13.62
  -1  25  -3    3.78   24.99
  -1  25  -3  -14.78   12.52
  -2  25  -3    0.84   11.96
  -2  25  -3   20.78   29.17
  15   0  -4  -13.55   15.23
 -15   0   4    0.83   10.14
  15   0  -4   12.85   12.43
  14   0  -4   90.16   13.83
  14   0  -4   43.68   17.27
 -14   0   4   63.30   31.36
 -13   0   4    8.85   28.14
  13   0  -4    1.81   10.25
  13   0  -4   14.62   12.51
  12   0  -4   48.74   13.57
 -12   0   4   99.00   26.90
 -12   0   4   48.95    9.25
 -11   0   4   25.68   24.51
  11   0  -4   -6.21    9.61
  10   0  -4  350.47   12.11
 -10   0   4  341.45   10.69
  -9   0   4    9.27    7.94
  -9   0   4   38.00   24.25
   9   0  -4   32.37    9.33
   9   0  -4   10.21   10.68
  -8   0   4  116.56   24.35
   8   0  -4   83.11   11.50
  -8   0   4   90.54    7.72
  -7   0   4  145.12    8.37
   6   0  -4   63.13    8.66
  -5   0   4   56.53   20.25
  -5   0   4   26.52    8.45
  -3   0   4   22.55   16.14
  -3   0   4    5.79    6.98
  -2   0   4  817.09   14.90
  -1   0   4   21.53    5.07
  -1   0   4   11.06    6.31
  -1   0   4   22.49    7.24
   1   0   4   11.67    5.47
  -1   0  -4   21.81    3.87
   1   0   4   19.00    5.32
  -3   0  -4   26.91   20.04
   3   0   4    2.78    7.57
   3   0   4   14.56   10.34
  -3   0  -4   -6.22    5.42
  -4   0  -4 4324.44   55.40
   4   0   4 4429.33   55.89
   4   0   4 4301.75   56.24
   5   0   4   13.48    8.49
   5   0   4   12.03    7.88
   6   0   4  423.15   11.59
   6   0   4  447.30   11.58
  -7   0  -4   82.60    7.29
   7   0   4   86.04    8.92
   7   0   4   83.68   10.35
   8   0   4  108.57   10.99
   8   0   4  113.52    9.34
   8   0   4  117.84   10.74
  -9   0  -4   46.06    7.79
  -9   0  -4   65.15   26.90
   9   0   4   31.14   10.16
   9   0   4   29.39    9.76
 -10   0  -4    0.51   26.87
 -10   0  -4   34.08    8.10
  10   0   4   17.11   11.41
  10   0   4   20.17    9.94
 -11   0  -4  -24.78   26.94
  11   0   4   -5.03   12.06
 -11   0  -4   16.69    7.95
  11   0   4   14.24   10.25
  12   0   4   78.58   13.59
  12   0   4   85.51   10.76
  12   0   4   80.37   10.27
 -12   0  -4   61.12    8.70
 -13   0  -4    4.84   26.69
  13   0   4  -16.38   14.50
  13   0   4  -17.76   10.86
  14   0   4  145.51   11.65
  14   0   4  159.14   16.22
 -14   0  -4  152.15   11.21
  15   0   4    3.69   15.84
  15   0   4   22.71   12.42
 -15   0  -4   10.12   31.29
 -15   0  -4    9.23    9.40
 -15  -1   4   22.21    9.52
 -15  -1   4   22.38   30.23
  15   1  -4   49.39   11.77
 -15   1   4   33.65   29.56
  14  -1  -4    9.41   14.38
 -14  -1   4  -19.67   29.11
  14  -1  -4  -13.35   11.23
  14   1  -4   13.00   14.36
 -13  -1   4   65.42   27.96
  13   1  -4   74.13   11.84
  12  -1  -4   54.01   12.21
 -12  -1   4   67.90    9.42
 -12   1   4   26.83   27.04
 -12   1   4   43.30    8.71
  12   1  -4   60.44   12.35
  11  -1  -4   32.23   11.51
 -11  -1   4   37.38   25.35
 -11  -1   4   18.45    8.40
  11  -1  -4   22.46    9.52
 -11   1   4   16.60    8.40
 -11   1   4   -5.23   25.82
 -10   1   4  233.34   27.39
 -10   1   4  231.94    9.51
   9  -1  -4  140.46   10.50
   9   1  -4  136.81   12.44
  -9   1   4  143.71    8.36
  -8  -1   4  159.03    8.40
   8   1  -4  169.50   10.32
  -7   1   4   17.93    7.75
   7   1  -4   28.51   10.08
   6  -1  -4   53.85    8.16
   6   1  -4   71.11    8.98
  -6   1   4   53.02    7.93
   5  -1  -4  210.50    9.32
   4  -1  -4  543.60   15.08
  -4   1   4  567.14   22.80
   4   1  -4  553.86    8.35
   3  -1  -4  335.57    9.06
   3   1  -4  341.35    7.88
  -3   1   4  327.83   17.70
  -2  -1   4   27.16    6.13
   2   1  -4   35.70    6.85
  -2   1   4   26.45   16.03
  -2   1   4   20.49    6.51
   1  -1  -4   49.08    4.91
  -1   1   4   43.39    8.22
  -1   1   4   34.62    6.63
   0  -1  -4   59.84    5.41
   0  -1   4   50.11    4.56
   0   1  -4   51.84    3.48
  -1   1  -4  110.33    3.36
   2  -1   4   17.10    9.96
   2   1   4   21.53    7.83
  -2   1  -4   14.32    2.93
   3  -1   4  591.87   12.68
  -3  -1  -4  590.08   13.31
   3   1   4  550.97   15.72
  -4  -1  -4   77.74    7.38
   4  -1   4   58.62    6.87
   4  -1   4   82.28   10.42
   5  -1   4 1514.88   23.13
  -5  -1  -4 1469.63   22.56
  -5  -1  -4 1434.13   40.18
   6  -1   4   40.73    8.90
   6  -1   4   61.45    9.94
  -6   1  -4   53.84   23.79
  -6   1  -4   47.05    6.20
   6   1   4   43.46    9.17
  -7  -1  -4  392.25   26.69
  -8  -1  -4  160.20   26.35
   8   1   4  181.51   10.21
   9  -1   4  423.62   12.65
   9  -1   4  446.17   12.94
  -9   1  -4  419.73   13.34
  10  -1   4   32.10   10.19
  10   1   4   45.16   12.36
 -10   1  -4   52.20   27.46
 -10   1  -4   31.92    7.24
  11  -1   4  177.60   13.15
  11   1   4  152.14   11.18
 -11   1  -4  160.16    8.76
  12  -1   4   12.81   10.83
 -12  -1  -4   29.21    8.54
  12  -1   4    7.26   10.19
  12   1   4   28.99   10.74
 -12   1  -4   23.39    8.04
 -13  -1  -4   12.25   28.24
  13  -1   4   50.97   10.26
 -13  -1  -4   45.02    9.40
  13  -1   4   23.09   11.50
 -13   1  -4   40.64    8.24
  13   1   4   38.52   14.80
  14  -1   4   16.53   11.17
 -14  -1  -4   59.98   29.51
  14  -1   4   -7.11   14.92
 -14  -1  -4    0.87    9.99
  14   1   4   22.64   10.71
  14   1   4    1.31   11.61
 -14   1  -4   32.04    8.90
  15  -2  -4    4.92   11.80
 -15  -2   4   18.55    9.51
 -15   2   4   45.86   30.05
  15   2  -4   -1.79   15.48
  14  -2  -4   21.40   11.34
  14  -2  -4  -12.61   15.43
 -14   2   4    1.93    9.81
  14   2  -4   17.51   15.37
  13  -2  -4  106.39   18.93
 -13  -2   4  142.09   29.35
 -13  -2   4  110.55    9.96
  13   2  -4   93.23   11.77
 -12  -2   4  105.69    9.35
 -12  -2   4   87.92   28.23
  12  -2  -4  136.25   12.50
  12  -2  -4  108.95   10.39
 -12   2   4  158.87   28.51
  12   2  -4  125.84   11.20
 -11  -2   4  279.20   10.84
  11  -2  -4  251.75   11.22
 -11   2   4  268.57   10.52
  11   2  -4  287.57   12.58
 -10  -2   4  348.64   11.60
  -9  -2   4  295.11   27.32
  -9  -2   4  343.49   11.63
   9  -2  -4  329.21   11.34
   9   2  -4  319.28   11.46
  -9   2   4  358.38   27.02
   8  -2  -4  303.84   10.32
  -8   2   4  272.63    9.75
   7  -2  -4  257.94    9.20
  -7  -2   4  264.24    9.82
  -7   2   4  286.70    9.67
   7   2  -4  277.52   10.74
  -6  -2   4  161.30   21.98
   6  -2  -4  155.62    5.42
   6  -2  -4  175.03    8.95
  -6  -2   4  179.13    9.47
  -6   2   4  191.95   22.43
  -5  -2   4  603.35    9.33
   5  -2  -4  592.41    9.33
   5   2  -4  593.85   16.29
  -5   2   4  609.18   16.84
   4   2  -4  609.18   15.04
   4   2  -4  616.97   16.03
  -4   2   4  595.55   14.95
  -3  -2   4 2044.54   29.02
  -3  -2   4 2052.80   39.66
  -3   2   4 2057.92   28.66
  -2   2   4  116.55    8.15
   2   2  -4   99.75    6.89
  -1  -2   4   17.58   14.65
  -1  -2   4   33.14    5.43
  -1   2   4   32.36   13.43
  -1   2   4   35.59    8.54
  -1   2   4   24.90    8.65
   0  -2   4   14.32   18.79
   0   2  -4    6.34    2.88
   0   2  -4   13.58    3.63
   0   2   4   26.06   11.05
   0   2  -4   10.23    2.67
   0   2   4   23.12    7.17
   1   2   4   78.85    8.30
  -2  -2  -4  408.71   13.18
   2  -2   4  414.04   12.49
  -3  -2  -4 1551.98   37.01
   3  -2   4 1564.84   21.48
   3   2   4 1575.04   25.12
  -4  -2  -4  596.40   24.40
   4   2   4  581.90   15.83
   4   2   4  575.84   14.50
  -4   2  -4  570.59   26.47
  -5  -2  -4  839.10   27.80
   5   2   4  850.30   19.93
   6  -2   4    5.67    9.94
   6  -2   4   16.69    8.37
  -6  -2  -4   21.10    7.23
   6  -2   4   18.92    7.03
   6   2   4   21.13    9.50
  -6   2  -4   29.00    5.88
   6   2   4   41.43   10.76
   7  -2   4  218.89   11.12
  -7   2  -4  227.24    7.50
   7   2   4  228.63   11.83
   8   2   4   20.67   10.23
  -8   2  -4    4.06    6.51
   8   2   4   24.30    9.90
  -8   2  -4   -5.79   24.38
   8   2   4    6.50   10.96
   9  -2   4   41.78   10.08
   9  -2   4   41.48    9.94
  -9  -2  -4   37.34    8.21
   9   2   4   33.18   10.32
  10  -2   4   39.33   10.18
 -10  -2  -4   39.31   26.14
 -10  -2  -4   29.11    8.55
  10  -2   4   14.89   10.32
  10   2   4   40.69   12.05
 -10   2  -4   37.35    7.24
  10   2   4   32.36   10.85
 -11  -2  -4  144.31    9.47
  11  -2   4  146.50   11.56
  11  -2   4  164.30   12.84
  11   2   4  162.16   11.20
 -11   2  -4  167.38    8.15
 -11   2  -4  200.65   27.68
 -12  -2  -4  -12.09    8.61
 -12  -2  -4    9.08   25.72
  12  -2   4   -3.74   12.63
  12  -2   4   -7.07   10.73
  13  -2   4   11.46   13.24
  13  -2   4   -0.11   11.61
 -13  -2  -4   60.45   28.95
 -13  -2  -4   25.51    9.44
  13   2   4   13.67   10.38
  13   2   4   19.98   11.99
  14  -2   4    0.99   10.90
  14  -2   4   10.85   16.72
  14  -2   4   28.74   14.93
 -14  -2  -4    2.85   28.87
  14   2   4   19.29   15.74
 -14   2  -4   13.55    8.35
 -15  -2  -4   31.76    9.95
  15  -2   4   51.08   10.80
  15  -2   4   38.63   15.85
 -15   2  -4   34.68    9.44
  15   2   4   45.70   11.22
  15   2   4   58.29   13.47
  15   2   4   70.88   17.60
  15  -3  -4   87.84   12.02
 -15  -3   4   44.20   30.45
  15   3  -4   71.57   12.71
 -15   3   4   84.23   11.12
 -15   3   4  105.72   32.49
  14  -3  -4  285.41   12.87
  14   3  -4  294.77   16.71
  13  -3  -4   74.91   10.75
 -13  -3   4   96.55    9.74
 -12  -3   4   13.67   28.03
  12  -3  -4   56.87   13.32
  12  -3  -4   47.20   10.89
 -12  -3   4   37.58    9.76
 -12   3   4   29.17    8.29
 -12   3   4   19.31   28.60
  12   3  -4   61.61   11.26
 -11  -3   4   42.58   26.18
  11  -3  -4   47.69    9.44
 -11  -3   4   49.94    8.63
  11   3  -4   38.20   10.71
 -10  -3   4   84.98    9.30
  10  -3  -4   72.23   11.86
  10  -3  -4   99.52    9.56
 -10   3   4   87.29    8.33
   9   3  -4    8.75   11.19
   9   3  -4   31.46    9.98
  -9   3   4  -16.84   25.60
  -9   3   4   19.83    7.89
  -8  -3   4   37.77    9.59
   8  -3  -4   54.85    4.25
   7  -3  -4  102.26    9.19
  -7  -3   4   75.22    9.23
   7  -3  -4   99.95    4.81
   7  -3  -4   92.61    6.20
  -7  -3   4   92.34   21.82
  -7   3   4   73.25   10.57
  -7   3   4   67.68   23.36
   7   3  -4   84.84   10.60
   7   3  -4  104.28   11.35
  -6  -3   4   72.35   20.04
   6  -3  -4   54.26    4.12
  -6   3   4   53.66    7.92
  -6   3   4   57.83   21.62
   5  -3  -4  145.78    4.83
  -5  -3   4  131.35    9.20
  -5   3   4  121.66   22.26
   5   3  -4  160.02   10.43
  -5   3   4  141.90    8.25
   4  -3  -4  506.89    9.80
  -4   3   4  531.29   14.56
  -3  -3   4  153.45    8.75
  -3  -3   4  129.30   17.85
  -3   3   4  112.10   18.28
  -2  -3   4  700.85   26.88
   1  -3  -4  173.12    8.80
   1   3  -4  154.16    6.60
   0  -3   4   49.18    3.27
   0   3   4   36.14    9.37
   0   3   4   42.06    8.36
  -2  -3  -4  241.14   10.82
   2   3   4  237.91   11.41
   3  -3   4  235.20    6.03
   3   3   4  226.28   12.42
   3   3   4  235.01   11.51
   4   3   4  630.88   20.11
   5  -3   4   98.78    7.00
   5  -3   4   97.15    5.88
  -5   3  -4  103.50    5.61
  -5   3  -4  106.82   23.60
   6  -3   4  110.27    7.00
   6  -3   4  132.07   11.67
  -6  -3  -4  101.76   23.44
  -6   3  -4  114.33    6.13
   7  -3   4   -5.34    7.12
   7  -3   4   -2.63    8.41
   7   3   4   -2.55   10.45
  -7   3  -4    8.89    5.89
   7   3   4   11.91   10.60
  -8  -3  -4   -2.89    8.42
   8  -3   4   15.88    9.05
   8   3   4    7.12   11.14
  -8   3  -4   12.20    6.43
   9  -3   4   40.92   10.08
   9  -3   4   27.89    9.93
  -9  -3  -4  -16.03   25.34
   9   3   4   21.36   10.44
   9   3   4    9.34   11.10
 -10  -3  -4   13.85    8.41
  10  -3   4   12.24    9.97
  10  -3   4    1.97    9.59
 -10  -3  -4   29.85   25.48
  10   3   4   30.82   11.47
 -10   3  -4  -18.20   28.11
 -11  -3  -4  152.32   26.97
 -11  -3  -4  146.42    9.82
  11  -3   4  120.64   12.96
  11   3   4  124.50   11.86
 -11   3  -4  132.20   28.32
 -11   3  -4  144.94    8.12
  11   3   4  135.62   10.72
  12  -3   4   63.91   10.63
  12  -3   4   68.85   12.47
  12   3   4   48.02   10.18
  12   3   4   44.19   14.23
  13  -3   4   33.48   12.21
 -13  -3  -4   48.88   10.08
  13  -3   4   44.65   10.81
 -13  -3  -4   64.13   29.15
 -13   3  -4   37.08   27.89
  13   3   4   17.08   15.18
  14  -3   4  120.51   15.55
 -14  -3  -4  124.38   10.67
  14  -3   4  122.14   13.43
 -14   3  -4  155.50    9.58
  14   3   4  152.68   16.66
  15  -3   4   58.96   16.03
 -15  -3  -4   52.95   11.94
 -15  -3  -4   24.81   29.30
  15   3   4   59.24   17.12
  15   3   4   56.45   13.76
  15  -4  -4   29.67   11.65
 -15   4   4   20.26    9.50
  15   4  -4   14.48   16.57
  14  -4  -4   14.61   10.37
 -14  -4   4   -4.84    9.52
  14  -4  -4    4.58   12.72
 -14   4   4   27.14   32.28
 -14   4   4  -14.97    9.63
  14   4  -4    5.81   15.59
  13   4  -4   25.11   15.44
 -13   4   4   -5.68    8.63
 -12  -4   4   48.34    8.89
 -12   4   4   57.87    8.68
 -12   4   4   37.66   28.59
 -11  -4   4   52.41   25.54
  11  -4  -4    2.44    9.18
 -11  -4   4   16.71    8.86
  11  -4  -4   -5.84   11.97
  11  -4  -4   22.54    5.02
  11   4  -4   -6.40   13.83
  11   4  -4   16.23   10.69
 -10  -4   4  164.79   10.12
  10  -4  -4  166.57    6.22
  10   4  -4  146.79   11.93
 -10   4   4  144.09    8.86
   9  -4  -4    7.26    4.80
  -9   4   4   27.57   26.41
  -9   4   4    3.86    7.58
   9   4  -4    0.66   11.73
  -8  -4   4   48.37    9.04
   8  -4  -4   48.79    8.83
  -8  -4   4   30.26   21.43
   8   4  -4   52.69   10.23
  -8   4   4   75.18   25.93
   8   4  -4   59.30   11.54
  -7  -4   4  140.86   22.50
  -7  -4   4  149.97    7.11
  -7   4   4  168.73    9.42
  -7   4   4  176.42   24.73
   7   4  -4  154.67   10.64
   7   4  -4  163.79   10.87
   6  -4  -4   46.35    8.40
  -6  -4   4    9.73   18.23
   6  -4  -4   35.79    4.51
  -6  -4   4   33.79    8.82
   6   4  -4   33.47    9.85
  -6   4   4   39.59    8.33
  -5   4   4  811.11   27.20
  -4  -4   4  153.96    7.14
   4  -4  -4  171.25    5.62
  -4   4   4  168.90    8.10
  -4   4   4  163.44   21.17
   4   4  -4  157.61    9.95
  -3  -4   4  506.55   20.64
   3   4  -4  524.10   15.34
  -2  -4   4  312.65   17.98
  -2  -4   4  322.69   10.49
   2  -4  -4  296.63   11.02
  -1  -4   4  478.45   17.21
  -1   4   4  450.13   15.25
  -1   4   4  454.74   15.60
  -1   4   4  474.47   14.52
   0   4  -4  464.31   11.04
   1   4   4  548.96   17.96
   2  -4   4   70.09   10.74
  -2  -4  -4   72.52   10.23
  -2  -4  -4   54.91   11.08
   2   4   4   78.83   11.11
  -2   4  -4   62.39    3.42
   3   4   4  324.39   12.37
   4   4   4  286.79   12.75
   4   4   4  249.53   11.84
   5  -4   4  778.36   13.74
  -5   4  -4  738.06   12.76
   6  -4   4  120.76    8.03
  -6  -4  -4  116.85    9.53
  -6   4  -4  135.10    6.13
  -7  -4  -4  379.89   11.57
   7  -4   4  389.26   13.81
   7   4   4  378.36   14.09
  -7   4  -4  419.17   27.08
   8  -4   4    6.65    8.45
   8  -4   4   -6.63    7.42
   8   4   4   18.04   11.11
   8   4   4   -8.07   11.93
  -9  -4  -4  -27.38   25.07
   9  -4   4   10.42   10.55
  -9   4  -4    4.16    6.36
   9   4   4    3.99   11.46
  10  -4   4  525.44   16.73
 -10  -4  -4  551.10   16.89
 -10   4  -4  554.15   13.67
 -11  -4  -4   51.15    9.18
 -11  -4  -4    1.22   26.19
 -11   4  -4   31.75    7.19
  11   4   4   35.76   13.21
  12  -4   4  121.58   12.08
 -12  -4  -4  105.22    9.97
 -12  -4  -4   73.16   27.70
  12  -4   4   89.87   11.86
  12  -4   4   90.26   10.84
 -13  -4  -4   33.80    9.96
 -13  -4  -4   -3.08   28.19
  13  -4   4   28.84   13.09
  13  -4   4   39.96   10.97
 -13   4  -4   23.05   27.20
  13   4   4   32.70   10.70
  13   4   4   18.18   12.80
  13   4   4   15.03   15.58
  14  -4   4   28.24   11.12
  14  -4   4   32.30   14.38
 -14  -4  -4   30.44   28.95
  14   4   4   44.85   16.97
 -14   4  -4   25.97    8.49
 -15  -4  -4   47.54   14.66
 -15  -4  -4  -12.70   29.20
  15  -4   4   34.43   18.18
  15   4   4   11.16   16.35
  15   4   4   19.24   12.13
  15  -5  -4  294.30   13.83
  15   5  -4  281.51   20.41
  14  -5  -4  200.03   14.36
  14  -5  -4  173.51   12.16
 -14  -5   4  189.79   11.07
 -14   5   4  189.30   10.68
  14   5  -4  183.76   17.66
 -13  -5   4  105.26   10.43
  13   5  -4   91.49   14.66
 -13   5   4  101.78    9.18
  13   5  -4   76.51   11.52
 -12  -5   4   22.23    9.79
  12  -5  -4   30.10    5.20
 -12   5   4    3.07   29.80
 -12   5   4   30.39    8.19
 -11  -5   4   58.31   10.18
  11  -5  -4   59.20    9.19
  11  -5  -4   68.16    6.61
 -11  -5   4   64.76   28.38
 -11   5   4   45.94   27.25
  11   5  -4   43.96   10.54
 -10  -5   4   -8.00    8.86
 -10  -5   4  -22.26   23.59
  10  -5  -4    6.37    5.50
 -10   5   4  -33.15   26.59
  10   5  -4    9.17   13.66
   9  -5  -4   24.28    5.32
  -9  -5   4   26.34    9.00
  -9  -5   4   24.65   22.37
  -9   5   4   14.49   26.15
   9   5  -4    7.80   10.62
  -9   5   4   19.12    8.16
   9   5  -4   32.41   13.36
   8  -5  -4  130.00    9.62
  -8  -5   4  140.47   22.17
  -8   5   4  122.40   11.32
  -8   5   4  109.81   25.50
   7  -5  -4  469.92   15.59
   7  -5  -4  464.24   10.47
  -7  -5   4  482.79   23.23
  -7   5   4  457.96   14.54
   7   5  -4  471.59   14.15
  -7   5   4  458.45   27.86
  -6  -5   4  774.81   18.36
   6  -5  -4  792.65   17.28
   6   5  -4  821.63   19.65
  -6   5   4  768.38   19.10
  -5  -5   4   33.34    6.36
   5  -5  -4   36.65    5.09
  -5  -5   4   49.56    8.64
  -5   5   4   32.33   20.87
   4   5  -4  677.02   18.48
  -3  -5   4  107.15    8.94
  -3  -5   4   86.82   17.77
  -3  -5   4   88.14    7.92
  -2   5   4 1479.84   29.27
   1  -5  -4  482.44   17.00
  -1   5   4  481.17   12.79
   0  -5  -4   56.66    9.48
  -1  -5  -4  227.48   10.23
   2  -5   4  882.83   13.76
   2  -5   4  891.58   14.14
  -2   5  -4  945.72   29.78
   2   5   4  880.97   21.53
   3  -5   4  419.80   11.91
   3  -5   4  404.77   10.48
   4  -5   4  546.14   11.25
   4   5   4  589.28   20.17
   5  -5   4  138.95    6.68
   5   5   4  127.58   12.72
   5   5   4  140.04   12.21
  -5   5  -4  103.93   23.80
  -7  -5  -4  142.54   10.10
   7  -5   4  135.76    8.83
  -7  -5  -4  131.93   24.56
  -7   5  -4  136.27    6.55
   8  -5   4    8.56    8.37
  -8  -5  -4   37.74   24.16
   8  -5   4   24.65    9.04
   8  -5   4    4.73   11.47
   8   5   4    9.49   13.19
   9  -5   4  523.42   13.08
  -9  -5  -4  502.46   17.34
   9  -5   4  533.17   16.50
   9  -5   4  503.69   18.19
  10  -5   4   30.17   11.11
  10  -5   4    6.12    9.00
 -10  -5  -4   44.22   25.58
 -10  -5  -4   29.99    9.45
 -10   5  -4   15.78    6.76
  10   5   4   28.10   12.43
 -11  -5  -4  241.88   27.48
  11  -5   4  267.09   12.10
  11  -5   4  277.64   11.95
  11   5   4  308.31   14.44
  12  -5   4   32.33   10.60
 -12  -5  -4   11.84   26.94
  12  -5   4   27.71   11.15
 -12   5  -4   16.44   28.80
  12   5   4   30.58   14.48
  12   5   4   20.36   12.09
 -12   5  -4    9.47    8.16
  13  -5   4   49.28   11.93
 -13  -5  -4   38.76   10.48
  13   5   4   41.40   15.90
 -13   5  -4   29.28    7.94
 -13   5  -4   60.34   29.76
  14  -5   4   91.65   12.05
 -14  -5  -4   65.65   11.14
 -14   5  -4   84.15   29.61
 -14   5  -4   81.97    9.05
  14   5   4   47.99   16.61
  15  -5   4   25.20   15.25
  15  -5   4   36.40   13.63
  15   5   4   22.55   13.78
  15   5   4   20.40   12.43
 -15   6   4   59.80   10.06
 -15   6   4   19.96   33.71
  15   6  -4   44.17   16.97
  14  -6  -4   34.52   10.94
 -14  -6   4   43.75   10.01
 -14  -6   4   -2.02   27.67
  14   6  -4   36.79   15.43
  13  -6  -4   24.33   12.36
  13  -6  -4   38.46   10.19
 -13  -6   4   44.68    9.77
 -13  -6   4   33.67   27.44
  13  -6  -4   47.72    6.20
  13   6  -4   56.38   15.60
 -13   6   4   36.80    9.62
  12  -6  -4   47.33   13.72
  12  -6  -4   89.84   10.29
 -12  -6   4   78.32   11.07
 -12  -6   4   48.59   26.02
 -12   6   4   33.32   30.46
  12   6  -4   78.68   11.85
  12   6  -4   59.24   15.53
  11  -6  -4   -0.69    6.11
 -11  -6   4   10.78   25.43
 -11   6   4   -0.51    8.93
  11   6  -4   17.10   10.17
 -10  -6   4  157.54   10.29
  10   6  -4  152.72   13.76
   9  -6  -4  119.34    6.55
  -9  -6   4   97.18   22.49
  -9   6   4  110.47   25.71
   9   6  -4  120.49   11.46
   9   6  -4   98.39   13.86
  -9   6   4  102.86   11.17
  -8  -6   4  107.02    5.99
  -8  -6   4  104.39    9.75
  -8   6   4   95.34   24.49
  -8   6   4  101.07    8.75
  -7  -6   4  110.82    9.69
   7  -6  -4  100.55    6.67
   7   6  -4  111.37   10.78
  -7   6   4  113.95   10.73
   7   6  -4  106.05   12.48
  -6  -6   4  360.06   11.85
   6  -6  -4  378.78   10.45
   5  -6  -4  256.31    7.60
   5  -6  -4  257.73    9.92
  -5  -6   4  251.23   10.43
  -5  -6   4  270.94    8.50
  -5  -6   4  292.60   19.73
   5   6  -4  272.65   11.59
[truncated: 1,059,822 more chars]
